# Supplementary material for: Acclimation of metabolism to light in A rabidopsis thaliana: the glucose 6‐phosphate/phosphate translocator GPT2 directs metabolic acclimation
Source: Plant Cell Environ. 2015 Jan 25;38(7):1404–17. doi: 10.1111/pce.12495 (PMC4949648; doi:10.1111/pce.12495)
Supplement: Supplementary file 2 — Table S1. Microarray analyses were carried out as in Athanasiou et al. (2010). [file PCE-38-1404-s002.xls]

## Sheet: Legend
Supplementary Table 1
Microarray analyses were carried out as in Athanasiou et al. (2010).
Total RNA was used to produce cDNA, which was then hybridized to an Arabidopsis (Arabidopsis thaliana) ATH1-121501 oligonucleotide array (Affymetrix, St Clara, CA) according to the manufacturer's instructions.
Differentially expressed genes were identified using criteria of Cyber-T P values less than 0.01, mean expression level greater than 100 in at least one condition and mean fold-change greater than 2. Gene annotation was derived from The Arabidopsis Information Resource (release 10.0; http://www.arabidopsis.org/).
Genes involved in the light reactions and chloroplastic genes were identified using MapMan software.

## Sheet: Differentially Expressed Genes 
CHANGE OCCURRING	Target Description	Representative Public ID	Gene Title	Array ID	gpt2 HL mean	gpt2 LL mean	wild type HL mean	wild type LL mean	Fold-Change (gpt2 HL vs. gpt2 LL)	Fold-Change (wt HL vs. wt LL)	L/K
down-regulated in wild-type, less so in gpt2	putative trehalose-6-phosphate synthase	At2g18700	ATTPS11; transferase, transferring glycosyl groups	266072_at	12.0544	24.3587	19.0444	164.363	-2.02073	-8.63048	4.27097
down-regulated in wild-type, less so in gpt2	putative protein translation initiation factor, IF3 - Listeria monocytogenes; supported by cDNA: gi_14596120_gb_AY042848.1_	At4g30690	---	253597_at	21.7208	48.474	20.057	143.524	-2.23172	-7.15586	3.20643
down-regulated in wild-type, less so in gpt2	ethylene responsive element binding factor - like ethylene responsive element binding factor 5, Arabidopsis thaliana, SWISSPROT:ERF5_ARATH;supported by full-length cDNA: Ceres:19893.	At5g61590	---	247540_at	11.8346	28.5319	13.5721	147.28	-2.41083	-10.8513	4.50106
down-regulated in wild-type, less so in gpt2	unknown protein contains two Kelch motifs; supported by full-length cDNA: Ceres: 32885.	At1g80440	---	260287_at	16.8872	44.8446	22.7369	198.258	-2.65548	-8.71958	3.28362
down-regulated in wild-type, less so in gpt2	putative serine carboxypeptidase I ; supported by cDNA: gi_15294269_gb_AF410326.1_AF410326	At2g22980	serine-type carboxypeptidase	267265_at	12.4795	37.2225	20.0353	200.023	-2.98279	-9.98432	3.34731
down-regulated in wild-type, less so in gpt2	cytosolic factor, putative similar to GI:807956 from [Saccharomyces cerevisiae]; supported by cDNA: gi_15028180_gb_AY045913.1_	At1g72150	PATL1 (PATELLIN 1); transporter	259803_at	74.6551	254.292	97.4813	1063.2	-3.40615	-10.9072	3.20221
down-regulated in wild-type, not changed in gpt2	putative serine rich protein predicted proteins, Arabidopsis thaliana;supported by full-length cDNA: Ceres:36958.	At5g12050	---	250327_at	52.8063	28.1959	39.4741	104.838	1.87288	-2.65574	-1.418
down-regulated in wild-type, not changed in gpt2	similar to latex allergen from Hevea brasiliensis ;supported by full-length cDNA: Ceres:1999.	At2g26560	PLA2A (PHOSPHOLIPASE A 2A); lipase/ nutrient reservoir	245038_at	129.155	71.0418	56.6857	144.14	1.818	-2.54276	-1.39866
down-regulated in wild-type, not changed in gpt2	putative protein Arabidopsis thaliana nap gene,PID:e1234813;supported by full-length cDNA: Ceres:38344.	At4g27410	RD26 (RESPONSIVE TO DESICCATION 26); transcription activator/ transcription factor	253872_at	56.815	34.1839	45.9748	121.773	1.66203	-2.64876	-1.59369
down-regulated in wild-type, not changed in gpt2	putative GTP pyrophosphokinase similar to GTP PYROPHOSPHOKINASE GB:O87331 from [Corynebacterium glutamicum]; supported by cDNA: gi_7141305_gb_AF225703.1_AF225703	At3g14050	RSH2 (RELA-SPOT HOMOLOG 2); GTP diphosphokinase	258207_at	63.9194	41.1221	37.302	116.502	1.55438	-3.12324	-2.00932
down-regulated in wild-type, not changed in gpt2	hypothetical protein predicted by genscan and genefinder	At2g40750	WRKY54; transcription factor	257382_at	144.497	111.325	62.6352	185.862	1.29809	-2.9674	-2.28597
down-regulated in wild-type, not changed in gpt2	putative mitogen activated protein kinase kinase similar to mitogen activated protein kinase kinase GB:AAC32599 [Oryza sativa]	At3g04910	WNK1 (WITH NO LYSINE (K) 1); kinase/ protein kinase/ protein serine/threonine kinase	259080_at	96.1342	75.8922	98.1916	249.305	1.26674	-2.53901	-2.00437					NSD
down-regulated in wild-type, not changed in gpt2	putative auxin-regulated protein ;supported by full-length cDNA: Ceres:1711.	At2g33830	---	267461_at	15.1968	12.5898	44.5712	525.059	1.2071	-11.7808	-9.75959
down-regulated in wild-type, not changed in gpt2	zinc finger protein ATZF1, putative identical to GB:BAA25989; supported by cDNA: gi_3123711_dbj_D89051.1_D89051	At1g08930	ERD6 (EARLY RESPONSE TO DEHYDRATION 6); carbohydrate transmembrane transporter/ sugar transmembrane transporter/ sugar:hydrogen symporter	264624_at	54.4848	46.6099	53.5678	144.303	1.16896	-2.69381	-2.30445
down-regulated in wild-type, not changed in gpt2	unknown protein ; supported by cDNA: gi_15010575_gb_AY045589.1_	At1g70420	---	264314_at	57.6523	50.159	79.2399	218.297	1.14918	-2.75481	-2.3972
down-regulated in wild-type, not changed in gpt2	ERD15 protein identical to GB D30719; supported by full-length cDNA: Ceres: 31388.	At2g41430	ERD15 (EARLY RESPONSIVE TO DEHYDRATION 15); protein binding	267104_at	499.01	457.353	483.055	1209.41	1.09106	-2.50377	-2.29481
down-regulated in wild-type, not changed in gpt2	Expressed protein ; supported by full-length cDNA: Ceres: 30602.	At1g29395	COR414-TM1	259789_at	152.363	140.147	128.49	500.567	1.08719	-3.89577	-3.58334
down-regulated in wild-type, not changed in gpt2	hypothetical protein predicted by genscan;supported by full-length cDNA: Ceres:33701.	At2g39920	---	267361_at	88.6038	81.7205	76.2087	197.9	1.08424	-2.59675	-2.395
down-regulated in wild-type, not changed in gpt2	RMA1 RING zinc finger protein identical to RMA1 gi:3164222; supported by cDNA: gi_3164221_dbj_AB008518.1_AB008518	At4g03510	RMA1; protein binding / ubiquitin-protein ligase/ zinc ion binding	255381_at	29.8657	28.6289	29.9435	110.028	1.0432	-3.67451	-3.52234
down-regulated in wild-type, not changed in gpt2	DNA-binding protein RAV1 identical to RAV1 GI:3868857 from [Arabidopsis thaliana]; supported by cDNA: gi_3868856_dbj_AB013886.1_AB013886	At1g13260	RAV1; DNA binding / transcription factor/ transcription repressor	259364_at	38.8953	39.0497	21.7775	101.137	-1.00395	-4.64379	4.62552
down-regulated in wild-type, not changed in gpt2	RSH3 (RelA/SpoT homolog) identical to RSH3 (RelA/SpoT homolog) GI:7141308 from [Arabidopsis thaliana]; supported by cDNA: gi_7141307_gb_AF225704.1_AF225704	At1g54130	RSH3 (RELA/SPOT HOMOLOG 3); GTP diphosphokinase	263159_at	166.898	170.652	100.447	294.497	-1.0225	-2.93187	2.86735
down-regulated in wild-type, not changed in gpt2	putative protein zinc finger transcription factor - Arabidopsis thaliana,PID:g2961542;supported by full-length cDNA: Ceres:16432.	At4g29190	---	253722_at	134.105	137.66	105.477	432.078	-1.02655	-4.09634	3.9904
down-regulated in wild-type, not changed in gpt2	protein kinase, 41K (EC 2.7.1.-) (pir||S71172) ; supported by cDNA: gi_166818_gb_L05562.1_ATHPROKINB	At5g66880	SNRK2.3 (SUCROSE NONFERMENTING 1(SNF1)-RELATED PROTEIN KINASE 2.3); kinase/ protein kinase	247043_at	32.7895	34.1812	37.0336	102.809	-1.04244	-2.77609	2.66307
down-regulated in wild-type, not changed in gpt2	RING-H2 finger protein RHA3b ;supported by full-length cDNA: Ceres:31493.	At4g35480	RHA3B; protein binding / zinc ion binding	253140_at	63.8173	67.2663	59.5684	150.491	-1.05405	-2.52636	2.39681
down-regulated in wild-type, not changed in gpt2	beta-glucosidase, putative similar to beta-glucosidase BGQ60 precursor GB:A57512 [Hordeum vulgare];supported by full-length cDNA: Ceres:11984.	At3g18080	BGLU44 (B-S GLUCOSIDASE 44); (R)-amygdalin beta-glucosidase/ 4-methylumbelliferyl-beta-D-glucopyranoside beta-glucosidase/ beta-gentiobiose beta-glucosidase/ cellobiose glucosidase/ esculin beta-glucosidase/ hydrolase, hydrolyzing O-glycosyl compounds	258151_at	418.186	445.791	271.834	1135.3	-1.06603	-4.17624	3.91756
down-regulated in wild-type, not changed in gpt2	unknown protein ;supported by full-length cDNA: Ceres:33700.	At2g27830	---	266259_at	24.5257	26.8094	33.7001	134.319	-1.0931	-3.98569	3.64623
down-regulated in wild-type, not changed in gpt2	hypothetical protein ; supported by cDNA: gi_15027850_gb_AY045782.1_	At4g04330	---	255331_at	137.697	151.344	129.438	566.064	-1.09911	-4.37306	3.97873
down-regulated in wild-type, not changed in gpt2	protein kinase SPK-2 ;supported by full-length cDNA: Ceres:3988.	At3g50500	SNRK2.2 (SNF1-RELATED PROTEIN KINASE 2.2); kinase/ protein kinase	252166_at	39.2279	43.6485	36.6222	129.907	-1.11269	-3.54805	3.18871
down-regulated in wild-type, not changed in gpt2	Expressed protein ; supported by full-length cDNA: Ceres: 21980.	At1g25275	---	245642_at	73.7038	83.7763	87.2986	274.742	-1.13668	-3.14714	2.76871
down-regulated in wild-type, not changed in gpt2	hypothetical protein similar to putative disease resistance protein GB:AAC14512 GI:2739389 from [Arabidopsis thaliana];supported by full-length cDNA: Ceres:105146.	At1g33590	---	245768_at	71.1462	81.3752	56.9933	158.506	-1.14373	-2.781	2.43152
down-regulated in wild-type, not changed in gpt2	putative protein 110K5.11, unknown protein, Sorghum bicolor, EMBL:AF124045; supported by cDNA: gi_13605727_gb_AF361845.1_AF361845	At5g10860	---	250409_at	92.3826	105.844	100.229	389.085	-1.14569	-3.88192	3.38828
down-regulated in wild-type, not changed in gpt2	putative protein various predicted proteins	At4g31820	ENP (ENHANCER OF PINOID); protein binding / signal transducer	253493_at	27.0388	31.4747	32.7539	104.357	-1.16406	-3.18608	2.73704
down-regulated in wild-type, not changed in gpt2	alpha-xylosidase precursor identical to alpha-xylosidase precursor GB:AAD05539 GI:4163997 from [Arabidopsis thaliana]; supported by cDNA: gi_15982750_gb_AY057482.1_	At1g68560	XYL1 (ALPHA-XYLOSIDASE 1); alpha-N-arabinofuranosidase/ hydrolase, hydrolyzing O-glycosyl compounds / xylan 1,4-beta-xylosidase	262230_at	67.49	79.3476	98.9467	263.221	-1.1757	-2.66013	2.26259
down-regulated in wild-type, not changed in gpt2	unknown protein ;supported by full-length cDNA: Ceres:29905.	At2g15890	MEE14 (maternal effect embryo arrest 14)	265478_at	25.9753	30.7853	55.335	691.632	-1.18517	-12.4987	10.5459
down-regulated in wild-type, not changed in gpt2	RNA-binding protein-like protein various RNA-binding proteins;supported by full-length cDNA: Ceres:9763.	At3g47160	---	252464_at	41.6369	49.5801	63.0945	327.08	-1.19078	-5.18393	4.35339
down-regulated in wild-type, not changed in gpt2	hypothetical protein contains Pfam profile: PF01055 Glycosyl hydrolases family 31; supported by cDNA: gi_16648902_gb_AY059821.1_	At3g23640	HGL1 (heteroglycan glucosidase 1); hydrolase, hydrolyzing O-glycosyl compounds	258109_at	73.2211	87.2134	50.1649	125.973	-1.1911	-2.51112	2.10824
down-regulated in wild-type, not changed in gpt2	unknown protein ; supported by cDNA: gi_15028290_gb_AY045948.1_	At2g15960	---	265481_at	93.5658	113.919	136.485	678.091	-1.21746	-4.96829	4.08087
down-regulated in wild-type, not changed in gpt2	putative protein microtubule-associated protein homolog, Drosophila melanogaster, EMBL:T13564	At5g40450	---	249378_at	50.9667	63.8104	52.7818	150.225	-1.25202	-2.84616	2.27325
down-regulated in wild-type, not changed in gpt2	unknown protein	At2g37490	---	265953_at	54.4569	68.4178	51.2679	167.347	-1.25636	-3.26421	2.59815
down-regulated in wild-type, not changed in gpt2	putative protein hypothetical proteins - Arabidopsis thaliana; supported by cDNA: gi_14334587_gb_AY034967.1_	At3g61060	AtPP2-A13 (Arabidopsis thaliana phloem protein 2-A13); carbohydrate binding	251356_at	19.5927	24.8687	29.2024	133.714	-1.26928	-4.57889	3.60747
down-regulated in wild-type, not changed in gpt2	putative protein similar to unknown protein (pir||T08416)	At5g45500	---	248944_at	102.225	130.297	82.7457	208.161	-1.2746	-2.51563	1.97366
down-regulated in wild-type, not changed in gpt2	serine-rich protein ;supported by full-length cDNA: Ceres:99323.	At5g25280	---	246917_at	41.7695	54.5431	36.2794	117.397	-1.30581	-3.23589	2.47807
down-regulated in wild-type, not changed in gpt2	light regulated protein, putative similar to light regulated protein precursor GB:Q03200 [Oryza sativa] (Plant Mol. Biol. 22 (1), 165-170 (1993)), ccr protein GB:S52663 [Citrus X paradisi] (Plant Mol. Biol. 26 (1), 165-173 (1994));supported by full-length cDNA: Ceres:41074.	At3g26740	CCL (CCR-LIKE)	257832_at	332.289	434.837	545.531	1974.11	-1.3086	-3.61847	2.76515
down-regulated in wild-type, not changed in gpt2	putative pyruvate dehydrogenase kinase similar to pyruvate dehydrogenase kinase GB:AAC97601, [Arabidopsis thaliana]	At3g06483	PDK (PYRUVATE DEHYDROGENASE KINASE); ATP binding / histidine phosphotransfer kinase/ pyruvate dehydrogenase (acetyl-transferring) kinase	258902_at	205.432	271.586	202.028	554.693	-1.322	-2.74552	2.07679
down-regulated in wild-type, not changed in gpt2	lysophospholipase homolog, putative similar to lysophospholipase homolog GI:2801536 from [Oryza sativa]; supported by cDNA: gi_15028212_gb_AY045929.1_	At1g73480	---	245734_at	270.665	370.738	159.839	545.9	-1.36977	-3.41534	2.49337
down-regulated in wild-type, not changed in gpt2	polygalacturonase inhibiting protein ;supported by full-length cDNA: Ceres:35527.	At5g06870	PGIP2 (POLYGALACTURONASE INHIBITING PROTEIN 2); protein binding	250669_at	86.4313	119.103	84.0618	240.96	-1.37795	-2.86647	2.08024
down-regulated in wild-type, not changed in gpt2	CONSTANS-like B-box zinc finger protein-like ;supported by full-length cDNA: Ceres:6639.	At5g57660	zinc finger (B-box type) family protein	247921_at	389.619	543.69	269.453	770.162	-1.39548	-2.85832	2.04827
down-regulated in wild-type, not changed in gpt2	putative protein hypothetical protein - Ricinus communis, EMBL:Z81012;supported by full-length cDNA: Ceres:1351.	At5g25460	---	246919_at	301.308	431.518	274.929	728.564	-1.43217	-2.65007	1.85039
down-regulated in wild-type, not changed in gpt2	putative cryptochrome 2 apoprotein Match to Arabidopsis photolysase (PHH1) gene (gb|X99061) and cryptochrome 2 apoprotein (CRY2) (gb|U43397). ESTs gb|W43661 and gb|Z25638 come from this gene; supported by cDNA: gi_1468974_gb_U62549.1_ATU62549	At1g04400	CRY2 (CRYPTOCHROME 2); blue light photoreceptor/ protein homodimerization	263669_at	173.953	252.452	268.054	684.265	-1.45127	-2.55273	1.75896
down-regulated in wild-type, not changed in gpt2	v-SNARE protein AtVTI1b, putative similar to GB:AAF24062 from [Arabidopsis thaliana]; supported by cDNA: gi_6690275_gb_AF114751.1_AF114751	At1g26670	VTI1B; SNARE binding / receptor/ soluble NSF attachment protein	261276_at	47.8342	71.1619	78.6803	216.811	-1.4877	-2.75559	1.85225
down-regulated in wild-type, not changed in gpt2	endomembrane-associated protein ; supported by full-length cDNA: Ceres: 20592.	At4g20260	DREPP plasma membrane polypeptide family protein	254492_at	105.57	161.827	71.995	351.595	-1.53287	-4.8844	3.18644
down-regulated in wild-type, not changed in gpt2	unknown protein	At2g34510	---	266956_at	33.7027	52.5252	42.3561	107.637	-1.55848	-2.54125	1.6306
down-regulated in wild-type, not changed in gpt2	glucose transporter almost identical to glucose transporter GB:P23586 from [Arabidopsis thaliana]; supported by full-length cDNA: Ceres: 33727.	At1g11260	STP1 (SUGAR TRANSPORTER 1); carbohydrate transmembrane transporter/ sugar:hydrogen symporter	262456_at	30.7638	47.967	21.8106	131.637	-1.55921	-6.03547	3.87085
down-regulated in wild-type, not changed in gpt2	putative protein leucine-rich protein - Helianthus annuus (common sunflower),PIR:T12704	At4g35470	---	253136_at	47.0674	73.8224	45.0316	124.951	-1.56843	-2.7748	1.76916
down-regulated in wild-type, not changed in gpt2	putative gamma-glutamyltransferase gamma-glutamyltransferase, Arabidopsis thaliana, PIR2:S58286	At4g39640	GGT1 (GAMMA-GLUTAMYL TRANSPEPTIDASE 1); gamma-glutamyltransferase/ glutathione gamma-glutamylcysteinyltransferase	252906_at	69.3589	108.959	64.4314	167.022	-1.57097	-2.59219	1.65006
down-regulated in wild-type, not changed in gpt2	putative protein ER6 protein - Lycopersicon esculentum, EMBL:AF096262; supported by cDNA: gi_14334945_gb_AY035146.1_	At3g62550	---	251221_at	192.772	308.96	259.988	1946.6	-1.60268	-7.48676	4.6714
down-regulated in wild-type, not changed in gpt2	gamma-VPE (vacuolar processing enzyme) ; supported by cDNA: gi_13877794_gb_AF370160.1_AF370160	At4g32940	GAMMA-VPE (GAMMA VACUOLAR PROCESSING ENZYME); cysteine-type endopeptidase	253358_at	133.918	214.652	154.182	432.715	-1.60293	-2.80658	1.75091
down-regulated in wild-type, not changed in gpt2	cytosolic factor, putative similar to GI:807956 from [Saccharomyces cerevisiae]; supported by cDNA: gi_15081613_gb_AY048199.1_	At1g72160	---	259804_at	96.8871	158.056	134.446	388.845	-1.6314	-2.89209	1.77277
down-regulated in wild-type, not changed in gpt2	protein phosphatase - like protein protein phosphatase 2C homolog, Mesembryanthemum crystallinum, EMBL:AF097667	At5g02760	---	251017_at	29.0468	48.1393	20.9873	168.015	-1.6573	-8.00555	4.83048
down-regulated in wild-type, not changed in gpt2	putative polygalacturonase polygalacturonase (EC 3.2.1.15) - avocado, EMBL:X66426	At4g23820	---	254221_at	44.2869	73.4274	41.0396	114.304	-1.65801	-2.7852	1.67985
down-regulated in wild-type, not changed in gpt2	uridine diphosphate glucose epimerase identical to GB:CAA90941 from [Arabidopsis thaliana] (Arch. Biochem. Biophys. 327 (1), 27-34 (1996)); supported by cDNA: gi_15809879_gb_AY054207.1_	At1g12780	UGE1 (UDP-D-glucose/UDP-D-galactose 4-epimerase 1); UDP-glucose 4-epimerase/ protein dimerization	261211_at	24.8026	41.6496	33.2434	127.732	-1.67931	-3.84202	2.28786
down-regulated in wild-type, not changed in gpt2	Expressed protein ;supported by cDNA: Ceres:30129; supported by cDNA: gi:15028002	At4g14270	---	245602_at	45.1559	76.0135	123.52	620.713	-1.68341	-5.02513	2.98509
down-regulated in wild-type, not changed in gpt2	putative protein similar to unknown protein (gb|AAF02129.1);supported by full-length cDNA: Ceres:35419.	At5g22270	---	249941_at	103.276	179.186	189.348	583.991	-1.73505	-3.08407	1.77751
down-regulated in wild-type, not changed in gpt2	putative protein contains similarity to DNA-3-methyladenine glycosylase I;supported by full-length cDNA: Ceres:29551.	At5g44680	---	249008_at	29.8807	52.073	29.1891	102.246	-1.7427	-3.5029	2.01004
down-regulated in wild-type, not changed in gpt2	putative violaxanthin de-epoxidase precursor (U44133) similar to EST gb|N37612; supported by cDNA: gi_1465734_gb_U44133.1_ATU44133	At1g08550	NPQ1 (NON-PHOTOCHEMICAL QUENCHING 1); violaxanthin de-epoxidase	264799_at	95.7	167.457	94.4957	265.103	-1.74986	-2.80548	1.60326
down-regulated in wild-type, not changed in gpt2	cysteine proteinase RD19A identical to thiol protease SP:P43296, GI:435618 from [Arabidopsis thaliana];supported by full-length cDNA: Ceres:37132.	At4g39090	RD19 (RESPONSIVE TO DEHYDRATION 19); cysteine-type endopeptidase/ cysteine-type peptidase	252927_at	119.376	211.17	162.893	945.602	-1.76895	-5.80509	3.28166
down-regulated in wild-type, not changed in gpt2	unknown protein ; supported by full-length cDNA: Ceres: 100293.	At1g21500	---	260877_at	398.451	707.409	177.953	610.839	-1.77536	-3.43265	1.9335
down-regulated in wild-type, not changed in gpt2	putative protein phosphatase 2C ;supported by full-length cDNA: Ceres:11428.	At2g25070	---	264376_at	37.8637	67.7813	39.6136	103.252	-1.79022	-2.60647	1.45595
down-regulated in wild-type, not changed in gpt2	putative protein ; supported by cDNA: gi_13358223_gb_AF325034.2_AF325034	At5g02160	---	251036_at	172.105	310.465	157.925	583.835	-1.80394	-3.69674	2.04926
down-regulated in wild-type, not changed in gpt2	unknown protein ; supported by cDNA: gi_15450955_gb_AY054558.1_	At2g35680	---	265799_at	47.0965	84.9976	42.6673	112.305	-1.80472	-2.63218	1.4585
down-regulated in wild-type, not changed in gpt2	unknown protein similar to unknown protein GB:AAC64296 [Arabidopsis thaliana];supported by full-length cDNA: Ceres:2571.	At1g63690	---	260271_at	37.45	67.6944	40.2094	126.61	-1.80757	-3.14857	1.74188
down-regulated in wild-type, not changed in gpt2	unknown protein similar to putative protein GB:CAA22987 [Arabidopsis thaliana]	At3g01690	---	259181_at	124.334	228.21	91.7794	269.011	-1.83533	-2.93089	1.59693
down-regulated in wild-type, not changed in gpt2	thioredoxin-like ; supported by cDNA: gi_4973263_gb_AF144391.1_AF144391	At5g06690	WCRKC1 (WCRKC THIOREDOXIN 1)	250649_at	19.5567	36.0338	26.4015	119.221	-1.84254	-4.51564	2.45077
down-regulated in wild-type, not changed in gpt2	cytochrome P450 GA3 ; supported by cDNA: gi_3342248_gb_AF047719.1_AF047719	At5g25900	GA3 (GA REQUIRING 3); ent-kaurene oxidase/ oxygen binding	246864_at	32.5493	60.1533	36.4921	102.484	-1.84804	-2.80836	1.51964
down-regulated in wild-type, not changed in gpt2	hypothetical protein predicted by genemark.hmm	At1g30250	---	245771_at	52.8068	97.8359	79.2421	251.449	-1.85264	-3.17322	1.71281
down-regulated in wild-type, not changed in gpt2	putative protein paladin - Mus musculus, EMBL:MMPAL	At3g62010	---	251296_at	61.4689	114.724	64.4943	161.97	-1.86643	-2.51142	1.34557
down-regulated in wild-type, not changed in gpt2	cathepsin B-like cysteine protease, putative similar to cathepsin B-like cysteine proteinase GI:609175 from [Nicotiana rustica]	At1g02300	---	259441_at	68.4153	128.278	55.3239	342.466	-1.87492	-6.19005	3.3015
down-regulated in wild-type, not changed in gpt2	unknown protein very similar to unknown protein GB:AAC39468 from [Arabidopsis thaliana]; supported by cDNA: gi_14335087_gb_AY037223.1_	At3g15450	---	258402_at	13.3117	25.3786	25.5362	324.068	-1.90649	-12.6906	6.65653
down-regulated in wild-type, not changed in gpt2	peptide transporter, putative similar to peptide transporter PTR2-B SP:P46032 [Arabidopsis thaliana (Mouse-ear cress)]; supported by full-length cDNA: Ceres: 113723 and gi:16648852	At1g52190	---	259839_at	95.6273	183.388	136.981	419.117	-1.91774	-3.05969	1.59547
down-regulated in wild-type, not changed in gpt2	nitrate transporter (NTL1) identical to nitrate transporter (NTL1) GB:AAC28086 [Arabidopsis thaliana]; supported by cDNA: gi_3377516_gb_AF073361.1_AF073361	At1g69850	ATNRT1:2 (ARABIDOPSIS THALIANA NITRATE TRANSPORTER 1:2); calcium ion binding / transporter	260414_at	54.9165	105.685	53.3919	171.385	-1.92454	-3.21013	1.668
down-regulated in wild-type, not changed in gpt2	unknown protein ; supported by full-length cDNA: Ceres: 122665.	At2g46550	---	265457_at	61.4621	119.281	54.5713	171.578	-1.94072	-3.14412	1.62008
down-regulated in wild-type, not changed in gpt2	unknown protein Contains similarity to Rhodococcus amidase (gb|D16207). ESTs gb|T20504,gb|H36650,gb|N97423,gb|H36595 come from this gene; supported by cDNA: gi_14335037_gb_AY037198.1_	At1g08980	AMI1 (AMIDASE 1); amidase/ hydrolase, acting on carbon-nitrogen (but not peptide) bonds / indoleacetamide hydrolase	264653_at	28.834	56.0917	31.8072	211.867	-1.94528	-6.66075	3.42406
down-regulated in wild-type, not changed in gpt2	P-glycoprotein, putative similar to P-glycoprotein (PGY1) GB:AAA59575 [Homo sapiens]	At3g28860	ABCB19; ATPase, coupled to transmembrane movement of substances / auxin efflux transmembrane transporter	257137_at	45.3956	88.3121	47.1062	207.108	-1.94537	-4.39653	2.26
down-regulated in wild-type, not changed in gpt2	putative glycerol kinase similar to GLYCEROL KINASE GB:O69664 from (Mycobacterium tuberculosis)	At1g80460	NHO1 (nonhost resistance to P. s. phaseolicola 1); carbohydrate kinase/ glycerol kinase	260274_at	48.8785	95.7015	44.7602	146.725	-1.95795	-3.27802	1.67421
down-regulated in wild-type, not changed in gpt2	unknown protein	At2g04690	---	263647_at	39.5705	77.5483	50.7416	146.37	-1.95975	-2.88461	1.47193
down-regulated in wild-type, not changed in gpt2	water channel - like protein plasma membrane intrinsic protein 1c, Arabidopsis thaliana, PIR2:S44083;supported by full-length cDNA: Ceres:3982.	At4g23400	PIP1;5 (PLASMA MEMBRANE INTRINSIC PROTEIN 1;5); water channel	254239_at	249.569	493.353	205.329	514.759	-1.97672	-2.50692	1.26822
down-regulated in wild-type, not changed in gpt2	putative protein predicted proteins, Arabidopsis thaliana;supported by full-length cDNA: Ceres:34819.	At4g32340	---	253421_at	121.213	241.471	233.533	927.786	-1.99231	-3.97286	1.9941
down-regulated in gpt2, less so in wild-type	ankyrin-repeat-containing protein-like	At5g54610	ANK (ankyrin); protein binding	248169_at	50.4345	126.119	31.8185	49.3814	-2.50067	-1.55197	0.620622
down-regulated in gpt2, less so in wild-type	unknown protein ; supported by cDNA: gi_15982794_gb_AY057504.1_	At1g75100	JAC1 (J-DOMAIN PROTEIN REQUIRED FOR CHLOROPLAST ACCUMULATION RESPONSE 1); heat shock protein binding	259927_at	69.8884	177.265	60.9362	110.077	-2.53636	-1.80645	0.712221
down-regulated in gpt2, less so in wild-type	nitrate reductase 1 (NR1) identical to nitrate reductase 1 (NR1) GB:P11832 [Arabidopsis thaliana]; supported by cDNA: gi_15983498_gb_AF424624.1_AF424624	At1g77760	NIA1 (NITRATE REDUCTASE 1); nitrate reductase	259681_at	93.0635	241.599	118.159	151.432	-2.59591	-1.28163	0.493711
down-regulated in gpt2, less so in wild-type	unknown protein Location of est 136A23T7 (gb|T45563); supported by full-length cDNA: Ceres: 28177.	At1g17200	---	262539_at	62.5907	166.097	65.9904	126.313	-2.65369	-1.91412	0.721305
down-regulated in gpt2, less so in wild-type	carbonic anhydrase (CAH1) ; supported by cDNA: gi_15450772_gb_AY054466.1_	At3g52720	ACA1 (ALPHA CARBONIC ANHYDRASE 1); carbonate dehydratase/ zinc ion binding	252011_at	71.9449	199.387	127.555	78.774	-2.77134	1.61925	-0.584284
down-regulated in gpt2, less so in wild-type	unknown protein	At5g22390	---	249932_at	43.2722	124.367	47.3392	90.9613	-2.87422	-1.92144	0.668508
down-regulated in gpt2, less so in wild-type	Expressed protein ; supported by full-length cDNA: Ceres: 109432.	At4g33660	---	253302_at	81.3886	283.821	186.748	312.465	-3.48712	-1.67319	0.47982
down-regulated in gpt2, less so in wild-type	cytochrome b6-f complex, subunit V	petG	---	244966_at	32.1836	152.99	183.768	145.127	-4.75367	1.26625	-0.266373
down-regulated in gpt2, not changed in wild-type	putative cytochrome P450 monooxygenase identical to gb|D78605 cytochrome P450 monooxygenase from Arabidopsis thaliana and is a member of the PF|00067 Cytochrome P450 family. ESTs gb|Z18072, gb|Z35218 and gb|T43466 come from this gene; supported by cDNA: gi_3164139_dbj_D78605.1_D78605	At1g13080	CYP71B2 (CYTOCHROME P450 71B2); electron carrier/ heme binding / iron ion binding / monooxygenase/ oxygen binding	262826_at	44.4208	246.286	50.0491	109.381	-5.5442	-2.18546	0.394189
down-regulated in gpt2, not changed in wild-type	membrane related protein CP5, putative similar to GB:AAD28760 from [Arabidopsis thaliana]; supported by cDNA: gi_16604620_gb_AY059755.1_	At1g55960	---	260603_at	23.2642	154.26	23.0199	60.4239	-6.63077	-2.6249	0.395867
down-regulated in gpt2, not changed in wild-type	unknown protein	At2g30520	RPT2 (ROOT PHOTOTROPISM 2); protein binding	267516_at	33.0192	225.266	30.3847	73.5082	-6.82219	-2.41926	0.354616
up-regulated in gpt2, less so in wild-type	vegetative storage protein Vsp1 ;supported by full-length cDNA: Ceres:32606.	At5g24780	VSP1 (VEGETATIVE STORAGE PROTEIN 1); acid phosphatase/ transcription factor binding	245928_s_at	313.029	24.9864	381.69	103.159	12.5275	3.69996	0.295347
up-regulated in gpt2, less so in wild-type	putative beta-amylase ;supported by full-length cDNA: Ceres:36882.	At4g17090	CT-BMY (CHLOROPLAST BETA-AMYLASE); beta-amylase	245346_at	1059.57	170.658	582.257	252.271	6.20835	2.30808	0.37177
up-regulated in gpt2, not changed in wild-type	putative catechol O-methyltransferase similar to catechol O-methyltransferase GB:CAA55358 [Vanilla planifolia];supported by full-length cDNA: Ceres:9016.	At1g76790	---	259878_at	306.63	30.3671	133.051	129.481	10.0973	1.02758	0.101768
up-regulated in gpt2, not changed in wild-type	putative protein strong similarity to unknown protein (pir||T04718); supported by cDNA: gi_15529177_gb_AY052213.1_	At5g67480	BT4 (BTB AND TAZ DOMAIN PROTEIN 4); protein binding / transcription regulator	247013_at	169.739	22.608	162.92	128.304	7.50794	1.26984	0.169133
up-regulated in gpt2, not changed in wild-type	Expressed protein ; supported by full-length cDNA: Ceres: 30227.	At4g16146	---	245319_at	206.716	30.569	147.828	183.609	6.76174	-1.24201	-0.183682
up-regulated in gpt2, not changed in wild-type	pyruvate decarboxylase (gb|AAB16855.1)	At5g54960	PDC2 (pyruvate decarboxylase-2); carboxy-lyase/ catalytic/ magnesium ion binding / pyruvate decarboxylase/ thiamin pyrophosphate binding	248138_at	298.432	49.1486	125.818	194.639	6.07214	-1.54702	-0.254773
up-regulated in gpt2, not changed in wild-type	hypothetical protein contains similarity to CDP-diacylglycerol synthase 2 GI:3892191 from [ Homo sapiens]	At1g62430	ATCDS1; phosphatidate cytidylyltransferase	260636_at	131.518	22.6696	124.637	151.635	5.8014	-1.21656	-0.209701
up-regulated in gpt2, not changed in wild-type	proline-rich protein, putative similar to proline-rich protein GI:3242079 from [Capsicum annuum]; supported by cDNA: gi_14334847_gb_AY035097.1_	At1g51090	---	245749_at	143.687	25.0668	91.8426	73.6632	5.73194	1.24679	0.217516
up-regulated in gpt2, not changed in wild-type	Expressed protein ; supported by full-length cDNA: Ceres: 32450.	At5g35735	---	249719_at	263.283	46.7911	205.293	181.123	5.62652	1.13345	0.201448
up-regulated in gpt2, not changed in wild-type	mucin -like protein hemomucin, Drosophila melanogaster, EMBL:DM42014;supported by full-length cDNA: Ceres:38956.	At3g51450	---	252114_at	456.987	85.8347	354.986	178.543	5.3239	1.98816	0.373441
up-regulated in gpt2, not changed in wild-type	thaumatin-like protein thaumatin-like protein, Arabidopsis thaliana, Pir2:S71175; supported by cDNA: gi_13430505_gb_AF360165.1_AF360165	At4g36010	---	253104_at	442.152	84.7171	305.461	177.196	5.21916	1.72386	0.330295
up-regulated in gpt2, not changed in wild-type	putative lectin contains Pfam profile: PF01419 jacalin-like lectin domain; similar to jasmonate inducible protein GB:Y11483 (Brassica napus), myrosinase binding protein GB:BAA84545 (Arabidopsis thaliana);supported by full-length cDNA: Ceres:30003.	At3g16470	JR1	259383_at	840.596	166.685	466.821	360.291	5.04306	1.29567	0.256921
up-regulated in gpt2, not changed in wild-type	transcriptional activator CBF1-like protein strong similarity to transcriptional activator CBF1, Arabidopsis thaliana00	At4g25480	DREB1A (DEHYDRATION RESPONSE ELEMENT B1A); DNA binding / transcription activator/ transcription factor	254066_at	121.671	25.5206	113.376	167.38	4.76754	-1.47633	-0.309663
up-regulated in gpt2, not changed in wild-type	putative membrane channel protein ;supported by full-length cDNA: Ceres:10159.	At2g28900	ATOEP16-1 (OUTER PLASTID ENVELOPE PROTEIN 16-1); P-P-bond-hydrolysis-driven protein transmembrane transporter/ protein transporter	266225_at	1535.22	325.956	910.787	884.053	4.70923	1.03018	0.218758
up-regulated in gpt2, not changed in wild-type	unknown protein ; supported by cDNA: gi_15451161_gb_AY054661.1_	At2g39030	---	266142_at	281.344	60.8207	198.491	175.215	4.62572	1.13276	0.244883
up-regulated in gpt2, not changed in wild-type	leucoanthocyanidin dioxygenase-like protein ;supported by full-length cDNA: Ceres:13012.	At5g05600	---	250793_at	276.395	62.4281	189.562	184.707	4.42723	1.02631	0.231818
up-regulated in gpt2, not changed in wild-type	abscisic acid-induced - like protein abscisic acid-induced protein HVA22, Hordeumvulgare, PIR2:A48892;supported by full-length cDNA: Ceres:28535.	At4g24960	ATHVA22D	254085_at	178.368	42.6546	140.02	76.741	4.18166	1.82456	0.436324
up-regulated in gpt2, not changed in wild-type	low temperature and salt responsive protein homolog low temperature and salt responsive protein LTI6A - Arabidopsis thaliana,PID:g4039153	At4g30650	---	253627_at	1187.15	293.463	1150.84	1634.32	4.0453	-1.42018	-0.351069
up-regulated in gpt2, not changed in wild-type	nonspecific lipid-transfer protein precursor - like nonspecific lipid-transfer protein precursor, Brassica napus, EMBL:AF101038;supported by full-length cDNA: Ceres:7828.	At5g59320	LTP3 (LIPID TRANSFER PROTEIN 3); lipid binding	247717_at	137.4	34.1883	372.499	211.752	4.01886	1.7592	0.437736
up-regulated in gpt2, not changed in wild-type	unknown protein ;supported by full-length cDNA: Ceres:38751.	At1g19180	JAZ1 (JASMONATE-ZIM-DOMAIN PROTEIN 1); protein binding	256017_at	186.49	47.8774	132.355	202.422	3.89509	-1.52934	-0.392633
up-regulated in gpt2, not changed in wild-type	low-temperature-induced protein 78 (sp|Q06738) ; supported by cDNA: gi_348691_gb_L22567.1_ATHCOR78A	At5g52310	LTI78 (LOW-TEMPERATURE-INDUCED 78)	248337_at	1543.78	406.197	1216.75	1512.23	3.80041	-1.24279	-0.327015
up-regulated in gpt2, not changed in wild-type	nodulin-like protein	At2g16660	---	265414_at	455.625	126.514	234.271	204.64	3.60121	1.14483	0.317901
up-regulated in gpt2, not changed in wild-type	putative senescence-associated protein 12 ;supported by full-length cDNA: Ceres:40806.	At2g17840	ERD7 (EARLY-RESPONSIVE TO DEHYDRATION 7)	264787_at	228.739	64.7027	269.276	536.057	3.53522	-1.99064	-0.563088
up-regulated in gpt2, not changed in wild-type	phospholipid hydroperoxide glutathione peroxidase ;supported by full-length cDNA: Ceres:8846.	At4g11600	ATGPX6 (GLUTATHIONE PEROXIDASE 6); glutathione peroxidase	254890_at	1100.1	334.249	909.151	749.463	3.2906	1.21314	0.368668
up-regulated in gpt2, not changed in wild-type	antifungal protein-like (PDF1.2)	At5g44420	PDF1.2	249052_at	561.226	175.603	284.776	531.871	3.19592	-1.86763	-0.584379
up-regulated in gpt2, not changed in wild-type	isoamylase-like protein probable isoamylase (EC 3.2.1.68) su1 - Zea mays,PIR2:T01321	At4g09020	ISA3 (ISOAMYLASE 3); alpha-amylase/ isoamylase	255070_at	291.119	91.3723	162.706	147.666	3.18609	1.10185	0.345831
up-regulated in gpt2, not changed in wild-type	glutathione S-transferase, putative similar to glutathione S-transferase GI:860955 from [Hyoscyamus muticus]; supported by cDNA: gi_15215607_gb_AY050332.1_	At1g02930	ATGSTF6 (GLUTATHIONE S-TRANSFERASE); copper ion binding / glutathione binding / glutathione transferase	262119_s_at	169.364	53.6656	230.145	266.317	3.15586	-1.15719	-0.36668
up-regulated in gpt2, not changed in wild-type	nuclear acid binding protein, putative similar to DNA binding protein ACBF GB:AAC49850 from [Nicotiana tabacum];supported by full-length cDNA: Ceres:118696.	At3g19130	ATRBP47B (RNA-binding protein 47B); RNA binding	257037_at	115.476	36.6051	72.7521	37.137	3.1547	1.95905	0.620994
up-regulated in gpt2, not changed in wild-type	putative antifungal protein	At2g26020	PDF1.2b (plant defensin 1.2b)	257365_x_at	613.444	198.165	366.737	611.408	3.09599	-1.66714	-0.538484
up-regulated in gpt2, not changed in wild-type	putative arginase similar to arginases (Pfam: PF00491, Score=353.2, E=1.4e-119, N=1);supported by full-length cDNA: Ceres:33985.	At4g08870	---	255065_s_at	461.124	151.712	471.397	240.238	3.03942	1.96216	0.645571
up-regulated in gpt2, not changed in wild-type	hevein-like protein precursor (PR-4) identical to hevein-like protein precursor GB:P43082 [Arabidopsis thaliana], similar to wound-induced protein (WIN2) precursor GB:P09762 [Solanum tuberosum]; Pfam HMM hit: chitin_binding proteins;supported by full-length cDNA: Ceres:8793.	At3g04720	PR4 (PATHOGENESIS-RELATED 4); chitin binding	258791_at	126.942	42.2789	101.829	149.128	3.00277	-1.46441	-0.487686
up-regulated in gpt2, not changed in wild-type	putative protein various predicted proteins;supported by full-length cDNA: Ceres:17340.	At4g21910	---	254389_s_at	153.211	52.219	78.7603	48.9097	2.93397	1.61037	0.548871
up-regulated in gpt2, not changed in wild-type	copper amine oxidase, putative similar to copper amine oxidase GI:3819099 from [Cicer arietinum]	At1g31690	---	246603_at	138.604	47.8838	140.59	75.6223	2.89462	1.85911	0.642264
up-regulated in gpt2, not changed in wild-type	putative protein contains similarity to NAC-domain protein;supported by full-length cDNA: Ceres:6637.	At5g63790	ANAC102 (ARABIDOPSIS NAC DOMAIN CONTAINING PROTEIN 102); transcription factor	247351_at	108.112	37.4279	75.4646	55.5787	2.8885	1.3578	0.470071
up-regulated in gpt2, not changed in wild-type	myb-related protein, 33.3K (pir |S71284) ;supported by full-length cDNA: Ceres:33763.	At5g67300	MYBR1 (MYB DOMAIN PROTEIN R1); DNA binding / transcription factor	246987_at	113.041	39.7354	118.668	91.4487	2.84493	1.29761	0.456113
up-regulated in gpt2, not changed in wild-type	hypothetical protein ; supported by cDNA: gi_15081631_gb_AY048208.1_	At1g20450	ERD10 (EARLY RESPONSIVE TO DEHYDRATION 10); actin binding	259516_at	1983.1	697.98	2740.93	2894.09	2.84113	-1.0558	-0.371613
up-regulated in gpt2, not changed in wild-type	putative mannose-6-phosphate isomerase similar to mannose-6-phosphate isomerase GB:NP_002426 from [Homo sapiens];supported by full-length cDNA: Ceres:40616.	At3g02570	MEE31 (MATERNAL EFFECT EMBRYO ARREST 31); mannose-6-phosphate isomerase	258483_at	462.652	163.414	280.299	231.397	2.83112	1.21134	0.427866
up-regulated in gpt2, not changed in wild-type	tyrosine transaminase like protein tyrosine transaminase (EC 2.6.1.5) - rat, EMBL:X02741; supported by cDNA: gi_15076852_gb_AF268090.1_AF268090	At4g23600	CORI3 (CORONATINE INDUCED 1); cystathionine beta-lyase/ transaminase	254232_at	3085.59	1097.88	2369.22	1309.77	2.81056	1.8088	0.643573
up-regulated in gpt2, not changed in wild-type	pectinesterase - like protein pectinesterase, Citrus sinensis,gb:AAB57670; supported by cDNA: gi_16648928_gb_AY059834.1_	At3g49220	---	252255_at	463.385	173.656	260.944	171.608	2.66839	1.52056	0.569842
up-regulated in gpt2, not changed in wild-type	cinnamyl alcohol dehydrogenase - like protein cinnamyl alcohol dehydrogenase, Populus deltoides, PATCHX:G288753; supported by cDNA: gi_14334455_gb_AY034919.1_	At4g34230	ATCAD5 (CINNAMYL ALCOHOL DEHYDROGENASE 5); cinnamyl-alcohol dehydrogenase	253277_at	116.943	43.9565	80.2156	78.8749	2.66042	1.01709	0.382304
up-regulated in gpt2, not changed in wild-type	chloroplast nucleoid DNA binding protein, putative similar to chloroplast nucleoid DNA binding protein GB:BAA22813 GI:2541876 from [Nicotiana tabacum];supported by full-length cDNA: Ceres:7567.	At1g01300	---	261055_at	269.945	102.137	135.483	120.577	2.64299	1.12363	0.425136
up-regulated in gpt2, not changed in wild-type	putative protein predicted protein, Arabidopsis thaliana	At3g55760	---	251753_at	161.44	61.6823	86.6989	80.0505	2.61698	1.08299	0.413832
up-regulated in gpt2, not changed in wild-type	farnesylated protein (ATFP6) ; supported by full-length cDNA: Ceres: 10238.	At4g38580	ATFP6 (FARNESYLATED PROTEIN 6); metal ion binding	252956_at	95.7075	36.6678	99.2905	189.569	2.61011	-1.9092	-0.731463
up-regulated in gpt2, not changed in wild-type	starch phosphorylase H (cytosolic form) - like protein starch phosphorylase H, cytosolic isoform, Vicia faba, PIR:T12091; supported by cDNA: gi_15983802_gb_AY056807.1_	At3g46970	PHS2 (ALPHA-GLUCAN PHOSPHORYLASE 2); phosphorylase/ transferase, transferring glycosyl groups	252468_at	1389.85	540.938	1011.42	919.485	2.56922	1.09996	0.42813
up-regulated in gpt2, not changed in wild-type	cold-regulated protein cor15b precursor ;supported by full-length cDNA: Ceres:19221.	At2g42530	COR15B (COLD REGULATED 15B)	263495_at	2623.57	1040.58	1404.92	1928.53	2.52078	-1.37269	-0.54455
up-regulated in gpt2, not changed in wild-type	2-dehydro-3-deoxyphosphoheptonate aldolase ; supported by cDNA: gi_166687_gb_M74819.1_ATHDHS1	At4g39980	DHS1 (3-DEOXY-D-ARABINO-HEPTULOSONATE 7-PHOSPHATE SYNTHASE 1); 3-deoxy-7-phosphoheptulonate synthase	252831_at	953.835	379.961	529.503	287.36	2.51034	1.84255	0.733984
up-regulated in gpt2, not changed in wild-type	putative protein ;supported by full-length cDNA: Ceres:114734.	At3g52180	SEX4 (STARCH-EXCESS 4); polysaccharide binding / protein tyrosine/serine/threonine phosphatase	256676_at	528.47	211.019	474.852	265.561	2.50448	1.78813	0.713973
up-regulated in gpt2, not changed in wild-type	unknown protein contains similarity to zinc finger and C2 domain protein GI:9957238 from [Arabidopsis thaliana];supported by full-length cDNA: Ceres:23322.	At1g70810	---	262314_at	283.811	113.512	236.399	138.572	2.50014	1.70601	0.682366
down-regulated in wild-type, up-regulated in gpt2	glycine-rich RNA binding protein 7 Alternative splicing exists based on EST evidence, form 1 splice site is 'AG', form 2 splice site is 'AT'	At2g21660	CCR2 (COLD, CIRCADIAN RHYTHM, AND RNA BINDING 2); RNA binding / double-stranded DNA binding / single-stranded DNA binding	263548_at	854.188	88.6102	296.863	942.443	9.6392	-3.17457	-0.32934
down-regulated in wild-type, up-regulated in gpt2	dehydrin Xero2 ; supported by cDNA: gi_15809983_gb_AY054260.1_	At3g50970	LTI30 (LOW TEMPERATURE-INDUCED 30)	252102_at	94.6978	20.3469	85.7471	242.251	4.65388	-2.82522	-0.607068
down-regulated in wild-type, up-regulated in gpt2	hypothetical protein similar to hypothetical protein GB:AAD50003 GI:5734738 from [Arabidopsis thaliana];supported by full-length cDNA: Ceres:37592.	At1g11210	---	262452_at	78.04	20.5253	58.6118	138.187	3.80201	-2.35768	-0.620114
down-regulated in wild-type, up-regulated in gpt2	DC1.2 homologue - like protein DC1.2 homologue, Nicotiana tabacum, EMBL:AB009888	At5g62360	---	247478_at	84.1623	22.5776	93.5392	431.43	3.72773	-4.61223	-1.23728
down-regulated in wild-type, up-regulated in gpt2	hexose transporter - like protein hexose transporter HT2, Lycopersicon esculentum, EMBL:LES132224; supported by cDNA: gi_15010579_gb_AY045591.1_	At5g26340	MSS1; carbohydrate transmembrane transporter/ hexose:hydrogen symporter/ high-affinity hydrogen:glucose symporter/ sugar:hydrogen symporter	246831_at	185.738	59.0334	173.978	326.698	3.14645	-1.87773	-0.596777
down-regulated in wild-type, up-regulated in gpt2	low temperature and salt responsive protein LTI6A identical to low temperature and salt responsive protein LTI6A GB:AAC97512 from [Arabidopsis thaliana]	At3g05880	RCI2A (RARE-COLD-INDUCIBLE 2A)	258735_at	673.339	223.265	742.911	1765.54	3.01584	-2.37669	-0.788069
down-regulated in wild-type, up-regulated in gpt2	serine/threonine protein kinase-like protein several serine/threonine protein kinases - different species; supported by cDNA: gi_15215663_gb_AY050360.1_	At5g25110	CIPK25 (CBL-INTERACTING PROTEIN KINASE 25); ATP binding / kinase/ protein kinase/ protein serine/threonine kinase	246922_at	70.8464	23.9921	64.3181	157.246	2.95271	-2.44511	-0.82809
down-regulated in wild-type, up-regulated in gpt2	putative galactinol synthase similar to GB:AAD26116 from [Brassica napus]; supported by cDNA: gi_13899102_gb_AF370546.1_AF370546	At1g09350	AtGolS3 (Arabidopsis thaliana galactinol synthase 3); transferase, transferring glycosyl groups / transferase, transferring hexosyl groups	264511_at	96.7686	39.3105	78.0649	228.699	2.46163	-2.92961	-1.19011
down-regulated in wild-type, up-regulated in gpt2	serine/threonine-specific protein kinase -like serine/threonine-specific protein kinase NAK, Arabidopsis thaliana, PIR:S38326	At3g55450	---	251789_at	71.2693	29.9723	53.4541	141.473	2.37783	-2.64663	-1.11304
down-regulated in wild-type, up-regulated in gpt2	splicing factor At-SRp40 contains EST gb:T45156, H3766800; supported by cDNA: gi_1667581_gb_U76607.1_ATU76607	At4g25500	ATRSP35; RNA binding / nucleic acid binding / nucleotide binding	254073_at	67.9166	33.3516	71.9153	161.854	2.03625	-2.25058	-1.10526
down-regulated in wild-type, up-regulated in gpt2	abscisic acid responsive elements-binding factor identical to abscisic acid responsive elements-binding factor GB:AAF27179 GI:6739274 from [Arabidopsis thaliana]; supported by cDNA: gi_6739273_gb_AF093544.1_AF093544	At1g49720	ABF1 (ABSCISIC ACID RESPONSIVE ELEMENT-BINDING FACTOR 1); DNA binding / protein binding / transcription activator/ transcription factor	261613_at	78.4824	38.7842	94.0748	234.911	2.02357	-2.49706	-1.23399
up-regulated in wild-type, down-regulated in gpt2	receptor-like protein glossy1 (gl1), putative similar to receptor-like protein glossy1 (gl1) GI:1209703 from (Arabidopsis thaliana)	At1g02200	CER1 (ECERIFERUM 1); octadecanal decarbonylase	264147_at	53.8596	124.24	49.7022	13.0695	-2.30675	3.80296	-1.64862
up-regulated in wild-type, down-regulated in gpt2	putative flowering-time gene CONSTANS (COL2) identical to putative flowering-time gene CONSTANS (COL2) GB:AAB67879 GI:1507699 (Arabidopsis thaliana);supported by full-length cDNA: Ceres:949.	At3g02380	COL2 (constans-like 2); transcription factor/ zinc ion binding	258497_at	83.2822	208.828	89.3079	44.601	-2.50736	2.00236	-0.798593
up-regulated in wild-type, less so in gpt2	NaCl-inducible Ca2+-binding protein-like; calmodulin-like ; supported by cDNA: gi_13358217_gb_AF325028.2_AF325028	At5g49480	ATCP1 (Ca2+-binding protein 1); calcium ion binding	248607_at	1132.45	283.393	930.358	91.4944	3.99567	10.1684	2.54485
up-regulated in wild-type, less so in gpt2	cellulose synthase like protein	At4g16590	ATCSLA01; cellulose synthase/ glucosyltransferase/ transferase, transferring glycosyl groups	245465_at	678.104	216.216	467.77	45.7857	3.13597	10.2162	3.25775
up-regulated in wild-type, less so in gpt2	hypothetical protein predicted by genefinder and genscan;supported by full-length cDNA: Ceres:37499.	At2g34260	---	267004_at	131.46	47.6644	137.877	17.7546	2.75815	7.76532	2.81541
up-regulated in wild-type, less so in gpt2	starch synthase, putative similar to starch synthase GI:21613 from [Solanum tuberosum];supported by full-length cDNA: Ceres:7714.	At1g32900	---	261191_at	1993.95	737.171	1103.81	106.202	2.70453	10.3933	3.84292
up-regulated in wild-type, less so in gpt2	ammonium transporter, puitative similar to ammonium transporter GI:5880357 from [Arabidopsis thaliana]; supported by cDNA: gi_4324713_gb_AF110771.1_AF110771	At1g64780	ATAMT1;2 (AMMONIUM TRANSPORTER 1;2); ammonium transmembrane transporter	262883_at	344.239	142.629	206.351	21.5199	2.41344	9.5887	3.97304
up-regulated in wild-type, less so in gpt2	ammonium transporter, puitative similar to ammonium transporter GI:5880357 from [Arabidopsis thaliana]; supported by cDNA: gi_4324713_gb_AF110771.1_AF110771	At1g64780	ATAMT1;2 (AMMONIUM TRANSPORTER 1;2); ammonium transmembrane transporter	262883_at	344.239	142.629	206.351	21.5199	2.41344	9.5887	3.97304
up-regulated in wild-type, less so in gpt2	DEAD box helicase protein, putative similar to DEAD box helicase protein GB:NP_006764 from [Homo sapiens], contains Pfam profile: PF00270 DEAD/DEAH box helicase	At3g18600	---	256797_at	292.729	123.181	330.394	54.8563	2.37639	6.02259	2.53434
up-regulated in wild-type, less so in gpt2	Expressed protein ; supported by full-length cDNA: Ceres: 9155.	At3g14395	---	258370_at	136.723	59.9206	124.651	16.2853	2.28173	7.65408	3.35451
up-regulated in wild-type, less so in gpt2	hypothetical protein contains Pfam profile: PF01535 Domain of unknown function	At1g80270	---	260331_at	117.139	52.6744	143.149	25.1377	2.2238	5.69458	2.56074
up-regulated in wild-type, not changed in gpt2	nhp2-like protein high mobility group-like nuclear protein 2 (nhp2) - Saccharomyces cerevisiae; supported by cDNA: gi_14190414_gb_AF378885.1_AF378885	At5g08180	---	250546_at	104.423	52.5302	116.735	35.2292	1.98782	3.31366	1.66698
up-regulated in wild-type, not changed in gpt2	putative adenylate kinase ;supported by full-length cDNA: Ceres:15831.	At2g37250	ADK (ADENOSINE KINASE); adenylate kinase/ nucleotide kinase	265958_at	219.308	110.54	201.136	73.0716	1.98394	2.75258	1.38743
up-regulated in wild-type, not changed in gpt2	beta-carotene hydroxylase ; supported by cDNA: gi_9230269_gb_AF125576.1_AF125576	At4g25700	BETA-OHASE 1 (BETA-HYDROXYLASE 1); carotene beta-ring hydroxylase	254020_at	436.939	220.395	238.661	76.9969	1.98253	3.09973	1.56352
up-regulated in wild-type, not changed in gpt2	argininosuccinate synthase -like protein argininosuccinate synthase, Aquifex aeolicus, PIR2:B70398	At4g24830	---	254134_at	408.452	206.559	335.962	119.961	1.97746	2.80052	1.41622
up-regulated in wild-type, not changed in gpt2	hypothetical protein	orf111d	---	257334_at	42.2342	21.4165	154.772	52.5141	1.97204	2.94709	1.49444
up-regulated in wild-type, not changed in gpt2	putative SAR DNA-binding protein-1 similar to GB:AAC16330 from [Pisum sativum]; supported by cDNA: gi_11878186_gb_AF302491.1_AF302491	At3g05060	---	259311_at	114.502	58.2297	101.761	28.3737	1.9664	3.58638	1.82383
up-regulated in wild-type, not changed in gpt2	heat shock protein 70 (Hsc70-5) ; supported by cDNA: gi_6746589_gb_AF217458.1_AF217458	At5g09590	MTHSC70-2 (MITOCHONDRIAL HSP70 2); ATP binding	250502_at	255.735	131.397	235.965	59.4627	1.94628	3.96834	2.03894
up-regulated in wild-type, not changed in gpt2	hypothetical protein may contain C-terminal ser/thr protein kinase domain, similar to serine/threonine protein kinase Pto GB:AAB47421 [Lycopersicon esculentum];supported by full-length cDNA: Ceres:116488.	At3g03770	---	259348_at	160.436	83.5329	145.82	39.952	1.92062	3.64979	1.90032
up-regulated in wild-type, not changed in gpt2	putative GTPase contains Pfam profile: PF01926 GTPase of unknown function	At3g07050	---	258545_at	102.445	53.4984	68.8011	27.3736	1.91488	2.51344	1.31258
up-regulated in wild-type, not changed in gpt2	zinc finger protein, putative contains Pfam profile: PF01760 CONSTANS family zinc finger;supported by full-length cDNA: Ceres:258241.	At3g21890	---	257262_at	106.747	56.0033	92.3144	27.7501	1.90605	3.32655	1.74526
up-regulated in wild-type, not changed in gpt2	putative protein contains similarity to protein arginine methyltransferase	At5g65860	---	247168_at	68.8039	36.1537	100.466	31.1008	1.90315	3.23039	1.69739
up-regulated in wild-type, not changed in gpt2	putative protein MULTICOPY SUPPRESSOR OF RAS1 - Schizosaccharomyces pombe, EMBL:D78582;supported by full-length cDNA: Ceres:40153.	At3g57000	---	251657_at	124.469	65.7001	170.157	43.3676	1.8945	3.92357	2.07103
up-regulated in wild-type, not changed in gpt2	hypothetical protein	At4g01080	---	255604_at	1657.21	876.356	1680.95	275.801	1.89114	6.09482	3.22283
up-regulated in wild-type, not changed in gpt2	late embryogenis abundant protein, putative similar to late embryogenis abundant protein 5 GI:2981167 from [Nicotiana tabacum];supported by full-length cDNA: Ceres:96540.	At1g02820	---	262113_at	1728.92	914.236	1467.34	202.789	1.89088	7.23514	3.82633
up-regulated in wild-type, not changed in gpt2	SOUL-like protein Similar to SOUL Protein [Mus musculus] (gi|4886906) and [Homo sapiens] (gi|4886910). Location of ests PAP043 5' (gb|Z27017), PAP043 3' (gb|Z29848), 153N19T7 (gb|AA720145), and 212B8T7 (gb|N37862);supported by full-length cDNA: Ceres:29992.	At1g17100	---	262536_at	1102.84	586.519	1233.94	365.653	1.88037	3.37499	1.79485
up-regulated in wild-type, not changed in gpt2	ribosomal protein L7, putative similar to ribosomal protein L7 GB:AAA03081 GI:307388 from [Homo sapiens]	At1g80750	---	261911_at	148.026	79.9457	189.351	60.2976	1.8516	3.14011	1.69589
up-regulated in wild-type, not changed in gpt2	protein kinase C-receptor/G-protein, putative similar to uanine nucleotide binding protein (G protein), beta polypeptide GB:NP_006089 [Homo sapiens]; contains Pfam profile: PF00400 WD domain, G-beta repeat (7 copies); supported by cDNA: gi_15215619_gb_AY050338.1_	At3g18130	RACK1C_AT (RECEPTOR FOR ACTIVATED C KINASE 1 C); nucleotide binding	258155_at	363.868	196.938	325.566	119.46	1.8476	2.72528	1.47504
up-regulated in wild-type, not changed in gpt2	putative nicotianamine synthase similar to GB:BAA74589;supported by full-length cDNA: Ceres:37124.	At1g09240	NAS3 (NICOTIANAMINE SYNTHASE 3); nicotianamine synthase	264261_at	108.86	59.2749	114.802	36.1984	1.8365	3.17145	1.7269
up-regulated in wild-type, not changed in gpt2	putative 40S ribosomal protein S17 similar to 40S ribosomal protein S17 GB:AAD50774 [Lycopersicon esculentum];supported by full-length cDNA: Ceres:4775.	At3g10610	---	258922_at	154.872	84.6087	152.086	54.0052	1.83044	2.81613	1.5385
up-regulated in wild-type, not changed in gpt2	hypothetical protein predicted by genscan	At1g08580	---	264803_at	165.728	91.0276	128.096	44.3406	1.82066	2.88885	1.5867
up-regulated in wild-type, not changed in gpt2	histone deacetylase-like protein non-consensus AT donor splice site at exon 3, AC acceptor splice site at exon 4	At5g22650	HD2B (HISTONE DEACETYLASE 2B); histone deacetylase	249901_at	408.723	225.219	440.876	164.963	1.81477	2.67252	1.47265
up-regulated in wild-type, not changed in gpt2	RNA polymerase I, II and III 24.3 kDa subunit identical to GB:AAC28253 from [Arabidopsis thaliana];supported by full-length cDNA: Ceres:21828.	At3g22320	NRPB5; DNA binding / DNA-directed RNA polymerase	258453_at	105.991	58.733	129.751	49.3722	1.80463	2.62802	1.45627
up-regulated in wild-type, not changed in gpt2	putative protein similar to unknown protein (emb|CAB81585.1);supported by full-length cDNA: Ceres:18108.	At5g05990	---	250762_at	85.5885	47.8164	112.013	34.9057	1.78994	3.20901	1.7928
up-regulated in wild-type, not changed in gpt2	putative protein various predicted proteins from different species; supported by cDNA: gi_15912286_gb_AY056421.1_	At5g61020	ECT3	247555_at	470.594	263.051	608.632	180.335	1.78899	3.37512	1.88661
up-regulated in wild-type, not changed in gpt2	membrane import protein, putative similar to membrane import protein GB:AAF20172 GI:6636407 [Drosophila melanogaster]; supported by cDNA: gi_15292982_gb_AY050925.1_	At3g20000	TOM40; P-P-bond-hydrolysis-driven protein transmembrane transporter/ voltage-gated anion channel	256628_at	231.873	129.784	227.324	70.9392	1.78662	3.20438	1.79354
up-regulated in wild-type, not changed in gpt2	arginine methyltransferase (pam1) ; supported by full-length cDNA: Ceres: 38601.	At4g29510	PRMT11 (ARGININE METHYLTRANSFERASE 11); protein-arginine N-methyltransferase	253695_at	210.421	119.066	305.39	110.425	1.76725	2.76551	1.56487
up-regulated in wild-type, not changed in gpt2	unknown protein similar to unknown protein GB:AAB67633 from [Arabidopsis thaliana];supported by full-length cDNA: Ceres:18194.	At1g29250	---	260895_at	546.328	312.309	533.599	207.709	1.74932	2.5689	1.46851
up-regulated in wild-type, not changed in gpt2	nucleolar protein-like	At5g55915	nucleolar protein, putative	248036_at	169.057	96.901	133.541	43.0081	1.74465	3.10505	1.77976
up-regulated in wild-type, not changed in gpt2	unknown protein similar to small zinc finger-like protein GI:5107149 from [Oryza sativa]; supported by full-length cDNA: Ceres: 21075.	At1g61570	TIM13 (TRANSLOCASE OF THE INNER MITOCHONDRIAL MEMBRANE 13); P-P-bond-hydrolysis-driven protein transmembrane transporter	265006_at	255.952	148.332	364.176	127.97	1.72551	2.84586	1.64929
up-regulated in wild-type, not changed in gpt2	putative protein ;supported by full-length cDNA: Ceres:97866.	At3g52040	---	252034_at	83.8256	48.5788	162.626	50.1709	1.72543	3.24119	1.87848
up-regulated in wild-type, not changed in gpt2	putative ATP-dependent RNA helicase	At2g28600	---	263435_at	83.9448	48.8843	100.883	40.2339	1.71724	2.50737	1.46012
up-regulated in wild-type, not changed in gpt2	unknown protein ;supported by full-length cDNA: Ceres:5556.	At1g02870	---	262112_at	113.198	66.1998	165.553	61.8238	1.70996	2.67784	1.56602
up-regulated in wild-type, not changed in gpt2	floral nectary-specific protein, putative similar to GB:AAF22289 from [Brassica rapa subsp. pekinensis] (Plant Mol. Biol. 42 (4), 647-655 (2000)); supported by cDNA: gi_13676828_gb_AY008434.1_	At1g19640	JMT (JASMONIC ACID CARBOXYL METHYLTRANSFERASE); jasmonate O-methyltransferase	261150_at	135.092	79.4262	119.715	25.7891	1.70085	4.64202	2.72924
up-regulated in wild-type, not changed in gpt2	S-adenosyl-L-homocysteinas, putative similar to S-adenosyl-L-homocysteinase GB:AAD56048 from [Lupinus luteus]; supported by cDNA: gi_15292698_gb_AY050783.1_	At3g23810	SAHH2 (S-ADENOSYL-L-HOMOCYSTEINE (SAH) HYDROLASE 2); adenosylhomocysteinase/ binding / catalytic	257173_at	3522.4	2081.38	3595.28	1073.31	1.69236	3.34992	1.97944
up-regulated in wild-type, not changed in gpt2	putative 2,3-bisphosphoglycerate-independent phosphoglycerate mutase similar to 2,3-bisphosphoglycerate-independent phosphoglycerate mutase GB:Q42908 [Mesembryanthemum crystallinum];supported by full-length cDNA: Ceres:125616.	At3g08590	---	258679_at	384.419	227.419	523.474	143.686	1.6903	3.64305	2.15527
up-regulated in wild-type, not changed in gpt2	putative GAR1 protein similar to GB:P28007 from [Saccharomyces cerevisiae]; supported by full-length cDNA: Ceres: 10984.	At3g03920	---	259347_at	193.628	115.842	342.625	113.131	1.6715	3.02862	1.81192
up-regulated in wild-type, not changed in gpt2	Expressed protein ; supported by full-length cDNA: Ceres: 41453.	At1g53645	---	260984_at	128.248	77.0428	110.596	38.0295	1.66465	2.90823	1.74705
up-regulated in wild-type, not changed in gpt2	amidophosphoribosyltransferase 2 precursor	At4g34740	ATASE2 (GLN PHOSPHORIBOSYL PYROPHOSPHATE AMIDOTRANSFERASE 2); amidophosphoribosyltransferase	253252_at	224.994	135.408	231.502	87.4311	1.66172	2.64767	1.59333
up-regulated in wild-type, not changed in gpt2	AMP-binding protein, putative contains Pfam profile: PF00501 AMP-binding enzyme; similar to acyl-CoA synthetase GB:CAB54055 [Pseudomonas putida]	At3g16910	AAE7 (ACYL-ACTIVATING ENZYME 7); AMP binding / acetate-CoA ligase	257880_at	115.172	71.2597	140.935	39.8377	1.61624	3.53763	2.1888
up-regulated in wild-type, not changed in gpt2	phosphoribosylformylglycinamidine cyclo-ligase precursor ; supported by cDNA: gi_16974614_gb_AY060585.1_	At3g55010	PUR5; ATP binding / phosphoribosylformylglycinamidine cyclo-ligase	251830_at	120.074	78.3579	135.538	51.2675	1.53236	2.64372	1.72526
up-regulated in wild-type, not changed in gpt2	putative ribosomal protein L9, cytosolic ribosomal protein L9, cytosolic - garden pea, PIR2:S19978;supported by full-length cDNA: Ceres:21228.	At4g10450	---	254980_at	170.144	111.202	284.512	106.476	1.52995	2.67204	1.74649
up-regulated in wild-type, not changed in gpt2	putative RING-H2 zinc finger protein ESTs gb|N37587, gb|T04684, gb|AA394318, gb|Z35014 and gb|AA713343 come from this gene;supported by full-length cDNA: Ceres:5398.	At1g15100	RHA2A; protein binding / ubiquitin-protein ligase/ zinc ion binding	262590_at	116.69	76.8942	146.076	45.1678	1.51747	3.2339	2.13111
up-regulated in wild-type, not changed in gpt2	putative nucleotide-binding protein ;supported by full-length cDNA: Ceres:33511.	At2g22870	EMB2001 (embryo defective 2001); GTP binding	266801_at	194.394	128.822	160.515	61.8098	1.50904	2.59686	1.72087
up-regulated in wild-type, not changed in gpt2	phosphoribosyl-ATP pyrophosphohydrolase (At-IE) identical to phosphoribosyl-ATP pyrophosphohydrolase (At-IE) [Arabidopsis thaliana] GI:3461884 (Plant Physiol. 118 (1), 275-283 (1998)); supported by full-length cDNA: Ceres: 25538.	At1g31860	AT-IE; phosphoribosyl-AMP cyclohydrolase/ phosphoribosyl-ATP diphosphatase	246265_at	87.9851	58.444	147.921	44.0337	1.50548	3.35944	2.23147
up-regulated in wild-type, not changed in gpt2	glutathione peroxidase - like protein glutathione peroxidase, Arabidopsis thaliana, PIR2:S71250	At4g31870	ATGPX7 (glutathione peroxidase 7); glutathione peroxidase	253496_at	494.02	330.668	454.759	170.836	1.49398	2.66195	1.78178
up-regulated in wild-type, not changed in gpt2	mitochondrial chaperonin hsp60 identical to mitochondrial chaperonin hsp60 GB:Z11547 [Arabidopsis thaliana] (Plant Mol. Biol. 18 (5), 873-885 (1992))	At3g23990	HSP60 (HEAT SHOCK PROTEIN 60); ATP binding	256905_at	190.541	128.914	188.274	47.0821	1.4781	3.99887	2.70541
up-regulated in wild-type, not changed in gpt2	xyloglucan endo-transglycosylase ; supported by cDNA: gi_15810248_gb_AY056163.1_	At3g44990	XTR8 (XYLOGLUCAN ENDO-TRANSGLYCOSYLASE-RELATED 8); hydrolase, acting on glycosyl bonds / xyloglucan:xyloglucosyl transferase	252607_at	1450.04	1008.11	1005.82	329.936	1.43834	3.04851	2.11946
up-regulated in wild-type, not changed in gpt2	flavanone 3-hydroxylase (FH3) ;supported by full-length cDNA: Ceres:36653.	At3g51240	F3H (FLAVANONE 3-HYDROXYLASE); naringenin 3-dioxygenase	252123_at	212.445	148.866	109.717	29.3122	1.42717	3.74308	2.62273
up-regulated in wild-type, not changed in gpt2	unknown protein ; supported by full-length cDNA: Ceres: 266744.	At5g51720	---	248377_at	582.586	410.719	619.932	180.042	1.41844	3.44326	2.4275
up-regulated in wild-type, not changed in gpt2	similar to SOR1 from the fungus Cercospora nicotianae	At2g38210	ATPDX1.1 (pyridoxine biosynthesis 1.1); protein heterodimerization	267138_s_at	960.179	680.886	672.167	151.596	1.41009	4.43398	3.14447
up-regulated in wild-type, not changed in gpt2	zinc finger-like protein several zinc finger proteins - Arabidopsis thaliana	At3g58070	GIS (GLABROUS INFLORESCENCE STEMS); nucleic acid binding / transcription factor/ zinc ion binding	251586_at	117.967	83.7133	127.862	43.835	1.40917	2.9169	2.06994
up-regulated in wild-type, not changed in gpt2	putative glutathione S-transferase TSI-1 similar to glutathione S-transferase TSI-1 (gi|2190992); similar to ESTs gb|R29860, emb|Z29757, and emb|Z29758; supported by cDNA: gi_11096015_gb_AF288191.1_AF288191	At1g10370	ERD9 (EARLY-RESPONSIVE TO DEHYDRATION 9); glutathione transferase	264436_at	650.131	462.664	305.477	90.218	1.40529	3.38585	2.40936
up-regulated in wild-type, not changed in gpt2	putative protein ENOD20 gene, Medicago truncatula, X99467;supported by full-length cDNA: Ceres:33380.	At4g27520	---	253875_at	1174.42	859.195	1134.43	361.453	1.36693	3.1383	2.29587
up-regulated in wild-type, not changed in gpt2	UDP glucose:flavonoid 3-o-glucosyltransferase, putative similar to UDP glucose:flavonoid 3-o-glucosyltransferase GB:AAB81683 GI:2564114 from [Vitis vinifera];supported by full-length cDNA: Ceres:38407.	At1g30530	UGT78D1 (UDP-GLUCOSYL TRANSFERASE 78D1); UDP-glycosyltransferase/ quercetin 3-O-glucosyltransferase/ transferase, transferring glycosyl groups	261804_at	128.115	94.6726	88.1171	33.283	1.35324	2.64742	1.95636
up-regulated in wild-type, not changed in gpt2	putative protein similar to unknown protein (pir||S75732);supported by full-length cDNA: Ceres:35710.	At5g50100	---	248537_at	176.674	130.944	195.065	67.0042	1.34925	2.91124	2.15767
up-regulated in wild-type, not changed in gpt2	guanine nucleotide-binding protein, putative similar to guanine nucleotide-binding protein GI:9294068 from [Arabidopsis thaliana]; supported by full-length cDNA: Ceres: 38966.	At1g48630	RACK1B_AT (RECEPTOR FOR ACTIVATED C KINASE 1 B); nucleotide binding	256144_at	413.913	319.912	471.156	155.17	1.29382	3.0362	2.34669
up-regulated in wild-type, not changed in gpt2	putative DnaJ protein ;supported by full-length cDNA: Ceres:10312.	At2g22360	---	264002_at	208.363	164.319	200.148	79.5697	1.26803	2.51539	1.9837
up-regulated in wild-type, not changed in gpt2	GMP synthase similar to GMP synthase GB:6323873 [Saccharomyces cerevisiae]	At1g63660	---	260294_at	127.745	101.314	186.332	72.3185	1.26083	2.57653	2.04352
up-regulated in wild-type, not changed in gpt2	putative protein similar to unknown protein (gb|AAC24386.1)	At5g54130	---	248191_at	119.944	97.6894	95.097	30.8243	1.22781	3.08517	2.51274
up-regulated in wild-type, not changed in gpt2	putative inorganic pyrophosphatase ;supported by full-length cDNA: Ceres:8068.	At2g18230	AtPPa2 (Arabidopsis thaliana pyrophosphorylase 2); inorganic diphosphatase/ pyrophosphatase	265339_at	195.226	159.628	222.118	73.0588	1.223	3.04018	2.48584
up-regulated in wild-type, not changed in gpt2	p68 RNA helicase, putative similar to p68 RNA helicase (Schizosaccharomyces pombe) GI:173419	At1g31970	STRS1 (STRESS RESPONSE SUPPRESSOR 1); ATP binding / ATP-dependent helicase/ helicase/ nucleic acid binding	255749_at	213.231	179.836	286.55	108.009	1.1857	2.65292	2.23743
up-regulated in wild-type, not changed in gpt2	lipase - like protein lipase Arab-1, Arabidopsis thaliana, PIR2:S68410;supported by full-length cDNA: Ceres:13870.	At3g48460	---	252363_at	454.271	387.738	460.236	159.146	1.17153	2.89193	2.46851
up-regulated in wild-type, not changed in gpt2	putative protein	At3g56290	---	251727_at	432.376	375.129	514.428	178.374	1.15261	2.88398	2.50213
up-regulated in wild-type, not changed in gpt2	beta-carotene hydroxylase	At5g52570	BETA-OHASE 2 (BETA-CAROTENE HYDROXYLASE 2); carotene beta-ring hydroxylase	248311_at	165.878	144.885	116.463	39.6379	1.1449	2.93805	2.56621
up-regulated in wild-type, not changed in gpt2	putative ribosomal-protein S6 kinase (ATPK6) identical to putative ribosomal-protein S6 kinase (ATPK6) GB:D42056 [Arabidopsis thaliana] (FEBS Lett. 358 (2), 199-204 (1995));supported by full-length cDNA: Ceres:122224.	At3g08730	PK1 (PROTEIN-SERINE KINASE 1); kinase/ protein binding / protein kinase/ protein serine/threonine kinase	258677_at	141.297	157.934	107.927	43.1621	-1.11772	2.50048	-2.23713
up-regulated in wild-type, not changed in gpt2	polygalacturonase, putative similar to polygalacturonase GI:9293940 from [Arabidopsis thaliana]; supported by cDNA: gi_16974584_gb_AY060568.1_	At1g60590	---	264931_at	37.693	65.2725	106.807	33.046	-1.73169	3.23202	-1.8664

## Sheet: MapMan (light reactions)
BinCode	ID	Description	Fold Change gpt2.2 LL vs wt LL	Fold Change gpt2.2 HL vs gpt2.2 LL	Fold Change wtHL vs wt LL
1.1.3	244977_at	(atcg00730): Symbols: PETD | A chloroplast gene encoding subunit IV of the cytochrome b6/f complex | chrC:76481-77672 FORWARD	9.147	1.226	1.448
1.1.2.2	245007_at	(atcg00350): Symbols: PSAA | Encodes psaA protein comprising the reaction center for photosystem I along with psaB protein; hydrophobic protein encoded by the chloroplast genome. | chrC:39605-41857 REVERSE	8.773	-1.05	2.282		genes altered under any condition
1.1.1.2	245047_at	(atcg00020): Symbols: PSBA | Encodes chlorophyll binding protein D1, a part of the photosystem II reaction center core | chrC:383-1444 REVERSE	6.765	1.125	1.045
1.1.2.2	244932_at	(atcg01060): Symbols: PSAC | Encodes the PsaC subunit of photosystem I. | chrC:117318-117563 REVERSE	4.241	1.035	1.48029
1.1.1.2	245002_at	(atcg00270): Symbols: PSBD | PSII D2 protein | chrC:32711-33772 FORWARD	3.77	1.294	1.495
1.1.1.2	244973_at	(atcg00690): Symbols: PSBT, PSBTC | Encodes photosystem II 5 kD protein subunit PSII-T. This is a plastid-encoded gene (PsbTc) which also has a nuclear-encoded paralog (PsbTn). | chrC:74082-74183 FORWARD	3.002	1.212	1.194
1.1.1.2	244972_at	(atcg00680): Symbols: PSBB | encodes for CP47, subunit of the photosystem II reaction center. | chrC:72371-73897 FORWARD	2.712	1.46	1.127
1.1.1.1	259970_at	(at1g76570): chlorophyll A-B binding family protein | chr1:28729132-28730825 FORWARD	2.404	1.178	1.949
1.1.1.2	245021_at	(atcg00550): Symbols: PSBJ | PSII component | chrC:63538-63660 REVERSE	2.317	1.05	-1.039
1.1.5.2	260481_at	(at1g10960): Symbols: ATFD1 | ATFD1 (FERREDOXIN 1); 2 iron, 2 sulfur cluster binding / electron carrier/ iron-sulfur cluster binding | chr1:3664386-3665039 FORWARD	2.308	-1.08	1.723
1.1.1.2	244964_at	(atcg00580): Symbols: PSBE | PSII cytochrome b559. There have been many speculations about the function of Cyt b559, but the most favored at present is that it plays a protective role by acting as an electron acceptor or electron donor under conditions when electron flow through PSII is not optimized. | chrC:64071-64322 REVERSE	2.195	1.221	-1
1.1.4	244995_at	(atcg00150): Symbols: ATPI | Encodes a subunit of ATPase complex CF0, which is a proton channel that supplies the proton motive force to drive ATP synthesis by CF1 portion of the complex. | chrC:14021-14770 REVERSE	2.028	-1.484	1.191
1.1.4.8	245025_at	(atcg00130): Symbols: ATPF | ATPase F subunit. | chrC:11529-12798 REVERSE	1.843	-1.15	-1.045
1.1.1.2	253790_at	(at4g28660): Symbols: PSB28 | PSB28 (PHOTOSYSTEM II REACTION CENTER PSB28 PROTEIN) | chr4:14149916-14151104 FORWARD	1.791	-1.077	1.875
1.1.1.1	265722_at	(at2g40100): Symbols: LHCB4.3 | LHCB4.3 (light harvesting complex PSII); chlorophyll binding | chr2:16745803-16747400 FORWARD	1.781	-1.357	1.736
1.1.4.5	245026_at	(atcg00140): Symbols: ATPH | ATPase III subunit | chrC:13262-13507 REVERSE	1.682	-1.019	1.129
1.1.1.2	244975_at	(atcg00710): Symbols: PSBH | Encodes a 8 kD phosphoprotein that is a component of the photosystem II oxygen evolving core. Its exact molecular function has not been determined but it may play a role in mediating electron transfer between the secondary quinone acceptors, QA and QB, associated with the acceptor side of PSII. | chrC:74485-74706 FORWARD	1.649	1.138	1.258
1.1.2.1	256015_at	(at1g19150): Symbols: LHCA6, LHCA2*1 | LHCA6; chlorophyll binding | chr1:6612749-6613972 FORWARD	1.611	-1.801	-1.451
1.1.1.2	244963_at	(atcg00570): Symbols: PSBF | PSII cytochrome b559 | chrC:63942-64061 REVERSE	1.565	1.137	-1.033
1.1.1.2	251701_at	(at3g56650): thylakoid lumenal 20 kDa protein | chr3:20984752-20986131 FORWARD	1.559	-1.592	-1.317
1.1.1.2	254398_at	(at4g21280): Symbols: PSBQ, PSBQA, PSBQ-1 | oxygen-evolving enhancer protein 3, chloroplast, putative (PSBQ1) (PSBQ) | chr4:11334402-11335773 FORWARD	1.538	1.368	-1.297
1.1.1.2	264959_at	(at1g77090): thylakoid lumenal 29.8 kDa protein | chr1:28960387-28961922 REVERSE	1.531	-1.081	1.204
1.1.1.2	245003_at	(atcg00280): Symbols: PSBC | chloroplast gene encoding a CP43 subunit of the photosystem II reaction center. promoter contains a blue-light responsive element. | chrC:33720-35141 FORWARD	1.521	-1.036	-1.011
1.1.1.1	258993_at	(at3g08940): Symbols: LHCB4.2 | LHCB4.2 (light harvesting complex PSII); chlorophyll binding | chr3:2717675-2718883 FORWARD	1.52	-2.479	-3.386
1.1.1.2	245368_at	(at4g15510): photosystem II reaction center PsbP family protein | chr4:8860616-8862665 FORWARD	1.496	-1.908	-1.547
1.1.1.2	245022_at	(atcg00560): Symbols: PSBL | PSII L protein | chrC:63804-63920 REVERSE	1.482	1.021	1.057
1.1.2.1	245806_at	(at1g45474): Symbols: LHCA5 | LHCA5; pigment binding | chr1:17179302-17180530 FORWARD	1.405	-1.308	-1.395
1.1.1.1	258239_at	(at3g27690): Symbols: LHCB2.4, LHCB2.3, LHCB2 | LHCB2.3; chlorophyll binding | chr3:10255947-10257011 FORWARD	1.403	-2.607	-2.886
1.1.1.2	259981_at	(at1g76450): oxygen-evolving complex-related | chr1:28684551-28686244 FORWARD	1.367	-1.015	1.104
1.1.1.1	259491_at	(at1g15820): Symbols: LHCB6, CP24 | LHCB6 (LIGHT HARVESTING COMPLEX PSII SUBUNIT 6); chlorophyll binding | chr1:5446462-5447859 REVERSE	1.36	-1.329	-1.64
1.1.3	245020_at	(atcg00540): Symbols: PETA | Encodes cytochrome f apoprotein; involved in photosynthetic electron transport chain; encoded by the chloroplast genome and is transcriptionally repressed by a nuclear gene HCF2. | chrC:61657-62619 FORWARD	1.329	-1.22	-1.145
1.1.2.2	245006_at	(atcg00340): Symbols: PSAB | Encodes the D1 subunit of photosystem I and II reaction centers. | chrC:37375-39579 REVERSE	1.322	1.062	1.095
1.1.1.2	251784_at	(at3g55330): Symbols: PPL1 | PPL1 (PsbP-like protein 1); calcium ion binding | chr3:20513825-20515351 REVERSE	1.312	-1.706	-1.234
1.1.1.2	245004_at	(atcg00300): Symbols: YCF9 | encodes PsbZ, which is a subunit of photosystem II. In Chlamydomonas, this protein has been shown to be essential in the interaction between PS II and the light harvesting complex II. | chrC:35751-35939 FORWARD	1.311	-1.187	-1.085
1.1.2.2	265287_at	(at2g20260): Symbols: PSAE-2 | PSAE-2 (photosystem I subunit E-2); catalytic | chr2:8736734-8737767 FORWARD	1.253	-1.09973	-1.328
1.1.1.2	266979_at	(at2g39470): Symbols: PPL2 | PPL2 (PsbP-like protein 2); calcium ion binding | chr2:16476216-16477843 FORWARD	1.213	-1.146	-1.406
1.1.1.2	246271_at	(at4g37230): oxygen-evolving enhancer protein, chloroplast, putative / 33 kDa subunit of oxygen evolving system of photosystem II, putative | chr4:17516424-17517587 FORWARD	1.211	-1.097	-1.052
1.1.1.1	251082_at	(at5g01530): chlorophyll A-B binding protein CP29 (LHCB4) | chr5:208937-210445 FORWARD	1.209	-1.169	-1.438
1.1.2.1	255982_at	(at1g34000): Symbols: OHP2 | OHP2 (ONE-HELIX PROTEIN 2) | chr1:12357910-12358966 REVERSE	1.2	-1.03	1.206
1.1.5.2	253391_at	(at4g32590): ferredoxin-related | chr4:15721324-15722869 FORWARD	1.199	-1.297	1.02
1.1.1.2	262612_at	(at1g14150): oxygen evolving enhancer 3 (PsbQ) family protein | chr1:4839853-4840751 FORWARD	1.162	-1.364	1.076
1.1.2.2	254790_at	(at4g12800): Symbols: PSAL | PSAL (photosystem I subunit L) | chr4:7521322-7522670 FORWARD	1.158	-1.27	-1.074
1.1.1.2	250371_at	(at5g11450): oxygen-evolving complex-related | chr5:3654427-3656555 FORWARD	1.143	1.111	1.077
1.1.4.4	255290_at	(at4g04640): Symbols: ATPC1 | ATPC1; enzyme regulator | chr4:2350498-2352018 REVERSE	1.133	-1.04	1.009
1.1.2.2	255457_at	(at4g02770): Symbols: PSAD-1 | PSAD-1 (photosystem I subunit D-1) | chr4:1229111-1229945 REVERSE	1.132	-1.351	-1.34
1.1.1.2	251031_at	(at5g02120): Symbols: OHP | OHP (ONE HELIX PROTEIN) | chr5:419091-419773 FORWARD	1.132	-1.162	-1.039
1.1.1.2	245195_at	(at1g67740): Symbols: PSBY, YCF32 | PSBY | chr1:25394068-25395154 REVERSE	1.131	-1.15	-1.073
1.1.1.2	267569_at	(at2g30790): Symbols: PSBP-2 | PSBP-2 (photosystem II subunit P-2); calcium ion binding | chr2:13119047-13120090 REVERSE	1.131	-1.56499	-1.371
1.1.4.2	245014_at	(atcg00480): Symbols: ATPB | chloroplast-encoded gene for beta subunit of ATP synthase | chrC:52660-54156 REVERSE	1.119	-1.003	-1.011
1.1.4.7	255046_at	(at4g09650): Symbols: ATPD | ATPD (ATP SYNTHASE DELTA-SUBUNIT GENE); hydrogen ion transporting ATP synthase, rotational mechanism / proton-transporting ATPase, rotational mechanism | chr4:6100743-6101708 FORWARD	1.116	-1.214	-1.129
1.1.1.1	263345_s_at	MULTIPLE HITS: (at2g05070,at2g05100). at2g05070: Symbols: LHCB2.2, LHCB2 | LHCB2.2; chlorophyll binding | chr2:1799234-1800392 REVERSE at2g05100: Symbols: LHCB2.1, LHCB2 | LHCB2.1; chlorophyll binding | chr2:1823240-1824425 REVERSE	1.113	-1.026	-1.122
1.1.2.2	258285_at	(at3g16140): Symbols: PSAH-1 | PSAH-1 (photosystem I subunit H-1) | chr3:5468509-5469481 REVERSE	1.107	-1.35	-1.261
1.1.1.2	245213_at	(at1g44575): Symbols: NPQ4, PSBS | NPQ4 (NONPHOTOCHEMICAL QUENCHING); chlorophyll binding / xanthophyll binding | chr1:16871696-16873383 FORWARD	1.099	1.044	1.295
1.1.1.2	263442_at	(at2g28605): Encodes a PsbP domain-OEC23 like protein localized in thylakoid (peripheral-lumenal side). | chr2:12254888-12255837 FORWARD	1.092	1.07	1.031
1.1.1.2	264837_at	(at1g03600): photosystem II family protein | chr1:898876-899655 FORWARD	1.085	-1.233	-1.21
1.1.1.1	248151_at	(at5g54270): Symbols: LHCB3, LHCB3*1 | LHCB3 (LIGHT-HARVESTING CHLOROPHYLL B-BINDING PROTEIN 3); structural molecule | chr5:22038273-22039568 FORWARD	1.085	-1.066	-1.223
1.1.5.2	258055_at	(at3g16250): Symbols: NDF4 | NDF4 (NDH-DEPENDENT CYCLIC ELECTRON FLOW 1); electron carrier/ iron-sulfur cluster binding | chr3:5506931-5508414 REVERSE	1.084	-1.448	-1.362
1.1.1.2	261388_at	(at1g05385): photosystem II 11 kDa protein-related | chr1:1582671-1583718 REVERSE	1.082	-1.64	-1.363
1.1.3	255435_at	(at4g03280): Symbols: PETC, PGR1 | PETC (PHOTOSYNTHETIC ELECTRON TRANSFER C); electron transporter, transferring electrons from cytochrome b6/f complex of photosystem II | chr4:1440146-1441863 FORWARD	1.081	1.04	-1.025
1.1.5.1	255886_at	(at1g20340): Symbols: DRT112, PETE2 | DRT112; copper ion binding / electron carrier | chr1:7042429-7043363 REVERSE	1.077	1.035	1.009
1.1.5.2	250555_at	(at5g07950): unknown protein | chr5:2540284-2542136 REVERSE	1.073	1.132	1.005
1.1.2.2	263114_at	(at1g03130): Symbols: PSAD-2 | PSAD-2 (photosystem I subunit D-2) | chr1:753307-754198 REVERSE	1.067	-2.29	-2.837
1.1.2.2	244967_at	(atcg00630): Symbols: PSAJ | Encodes subunit J of photosystem I. | chrC:66929-67063 FORWARD	1.062	-1.008	1.291
1.1.3	244966_at	(atcg00600): Symbols: PETG | Cytochrome b6-f complex, subunit V. Disruption of homologous gene in Chlamydomonas results in disruption of cytochrome b6-f complex. | chrC:65998-66111 FORWARD	1.054	-4.754	1.266
1.1.3	244976_at	(atcg00720): Symbols: PETB | Encodes the cytochrome b(6) subunit of the cytochrome b6f complex. | chrC:74841-76292 FORWARD	1.042	1.174	1.1
1.1.2.2	262557_at	(at1g31330): Symbols: PSAF | PSAF (photosystem I subunit F) | chr1:11214824-11216037 REVERSE	1.039	-1.237	-1.15142
1.1.1.2	262632_at	(at1g06680): Symbols: PSBP-1, OEE2, PSII-P, OE23 | PSBP-1 (PHOTOSYSTEM II SUBUNIT P-1); poly(U) binding | chr1:2047825-2049418 FORWARD	1.037	-1.046	-1.131
1.1.4	267152_at	(at2g31040): ATP synthase protein I -related | chr2:13208906-13211085 REVERSE	1.033	-1.2855	-1.206
1.1.1.2	245050_at	(atcg00070): Symbols: PSBK | PSII K protein | chrC:7017-7202 FORWARD	1.033	-1.21	1.104
1.1.4	253420_at	(at4g32260): ATP synthase family | chr4:15573636-15574737 REVERSE	1.03	-1.223	1.102
1.1.2.1	251325_s_at	MULTIPLE HITS: (at3g61470,at5g28450). at3g61470: Symbols: LHCA2 | LHCA2; chlorophyll binding | chr3:22745653-22747282 FORWARD at5g28450: chlorophyll A-B binding protein, chloroplast, putative / LHCI type II CAB, putative | chr5:10372938-10374190 REVERSE	1.027	-1.111	-1.176
1.1.1.1	254970_at	(at4g10340): Symbols: LHCB5 | LHCB5 (LIGHT HARVESTING COMPLEX OF PHOTOSYSTEM II 5); chlorophyll binding | chr4:6408016-6409677 FORWARD	1.0238	-1.137	-1.157
1.1.2.2	253738_at	(at4g28750): Symbols: PSAE-1 | PSAE-1 (PSA E1 KNOCKOUT); catalytic | chr4:14202758-14203961 REVERSE	1.009	1.054	-1.218
1.1.1.2	265374_at	(at2g06520): Symbols: PSBX | PSBX (photosystem II subunit X) | chr2:2587729-2588358 REVERSE	1.004	-1.158	-1.19
1.1.5.3	261218_at	(at1g20020): Symbols: ATLFNR2, FNR2 | FNR2 (FERREDOXIN-NADP(+)-OXIDOREDUCTASE 2); NADPH dehydrogenase/ oxidoreductase/ poly(U) binding | chr1:6942717-6945018 FORWARD	-1	-1.082	-1.218
1.1.2.2	256309_at	(at1g30380): Symbols: PSAK | PSAK (photosystem I subunit K) | chr1:10722197-10723247 FORWARD	-1.001	1.044	-1.052
1.1.2.2	261746_at	(at1g08380): Symbols: PSAO | PSAO (photosystem I subunit O) | chr1:2640813-2641828 REVERSE	-1.007	-1.091	-1.322
1.1.1.2	255248_at	(at4g05180): Symbols: PSBQ, PSBQ-2, PSII-Q | PSBQ-2; calcium ion binding | chr4:2671822-2673243 REVERSE	-1.009	-1.141	-1.211
1.1.2.2	247320_at	(at5g64040): Symbols: PSAN | PSAN; calmodulin binding | chr5:25628588-25629615 REVERSE	-1.011	-1.194	-1.3908
1.1.1.1	267002_s_at	MULTIPLE HITS: (at2g34430,at2g34420). at2g34430: Symbols: LHB1B1, LHCB1.4 | LHB1B1; chlorophyll binding | chr2:14524756-14525763 FORWARD at2g34420: Symbols: LHB1B2, LHCB1.5 | LHB1B2; chlorophyll binding | chr2:14522524-14523568 REVERSE	-1.013	-1.286	-1.367
1.1.5.2	259727_at	(at1g60950): Symbols: FED A, ATFD2 | FED A; 2 iron, 2 sulfur cluster binding / electron carrier/ iron-sulfur cluster binding | chr1:22444520-22445161 FORWARD	-1.021	-1	1.04
1.1.5.1	261769_at	(at1g76100): Symbols: PETE1 | PETE1 (PLASTOCYANIN 1); copper ion binding / electron carrier | chr1:28553987-28554768 REVERSE	-1.022	-1.805	-2.485
1.1.4.3	245013_at	(atcg00470): Symbols: ATPE | ATPase epsilon subunit | chrC:52265-52663 REVERSE	-1.025	-1.014	1.018
1.1.2.2	259840_at	(at1g52230): Symbols: PSAH2, PSAH-2, PSI-H | PSAH2 (PHOTOSYSTEM I SUBUNIT H2) | chr1:19454836-19455668 FORWARD	-1.043	-1.125	-1.331
1.1.2.1	252430_at	(at3g47470): Symbols: LHCA4, CAB4 | LHCA4 (LIGHT-HARVESTING CHLOROPHYLL-PROTEIN COMPLEX I SUBUNIT A4); chlorophyll binding | chr3:17493372-17495033 REVERSE	-1.049	-1.138	-1.399
1.1.1.2	245023_at	(atcg00080): Symbols: PSBI | PSII I protein | chrC:7583-7693 FORWARD	-1.05	-1.073	-1.249
1.1.1.2	264092_at	(at1g79040): Symbols: PSBR | PSBR (photosystem II subunit R) | chr1:29736016-29737009 FORWARD	-1.052	-1.009	-1.026
1.1.1.2	267526_at	(at2g30570): Symbols: PSBW | PSBW (PHOTOSYSTEM II REACTION CENTER W) | chr2:13019028-13020194 REVERSE	-1.068	-1.19344	-1.164
1.1.2.1	265033_at	(at1g61520): Symbols: LHCA3 | LHCA3; chlorophyll binding | chr1:22700010-22701383 FORWARD	-1.07	-1.267	-1.275
1.1.1.2	258956_at	(at3g01440): oxygen evolving enhancer 3 (PsbQ) family protein | chr3:168435-169618 FORWARD	-1.071	-1.029	1.181
1.1.2.2	264545_at	(at1g55670): Symbols: PSAG | PSAG (PHOTOSYSTEM I SUBUNIT G) | chr1:20802670-20803449 REVERSE	-1.075	-1.319	1.021
1.1.5.3	247131_at	(at5g66190): Symbols: ATLFNR1, FNR1 | FNR1 (FERREDOXIN-NADP(+)-OXIDOREDUCTASE 1); NADPH dehydrogenase/ electron transporter, transferring electrons within the cyclic electron transport pathway of photosynthesis/ electron transporter, transferring electrons within the noncyclic electron transp | chr5:26450964-26453199 REVERSE	-1.077	-1.194	-1.226
1.1.4.4	259485_at	(at1g15700): Symbols: ATPC2 | ATPC2; enzyme regulator | chr1:5402569-5403818 REVERSE	-1.082	-1.032	-1.087
1.1.1.1	255997_s_at	MULTIPLE HITS: (at1g29910,at1g29920,at1g29930). at1g29910: Symbols: CAB3, AB180, LHCB1.2 | CAB3 (CHLOROPHYLL A/B BINDING PROTEIN 3); chlorophyll binding | chr1:10472280-10473299 REVERSE at1g29920: Symbols: CAB2, AB165, LHCB1.1 | CAB2 (CHLOROPHYLL A/B-BINDING PROTEIN 2); chlorophyll binding | chr1:10474784-10475959 REVERSE at1g29930: Symbols: CAB1, AB140, CAB140, LHCB1.3 | CAB1 (CHLOROPHYLL A/B BI…	-1.087	-1.02	-1.112
1.1.1.2	247073_at	(at5g66570): Symbols: PSBO-1, OEE1, OEE33, OE33, PSBO1, MSP-1 | PSBO1 (PS II OXYGEN-EVOLVING COMPLEX 1); oxygen evolving/ poly(U) binding | chr5:26568653-26570278 FORWARD	-1.099	-1.14	-1.199
1.1.1.2	244974_at	(atcg00700): Symbols: PSBN | PSII low MW protein | chrC:74249-74380 REVERSE	-1.1	-1.607	1.503
1.1.5.2	264179_at	(at1g02180): ferredoxin-related | chr1:413522-414645 REVERSE	-1.108	1.004	-1.187
1.1.2.1	251814_at	(at3g54890): Symbols: LHCA1 | LHCA1; chlorophyll binding | chr3:20339504-20341103 REVERSE	-1.108	-1.13	-1.312
1.1.1.2	256979_at	(at3g21055): Symbols: PSBTN | PSBTN (photosystem II subunit T) | chr3:7376635-7377186 REVERSE	-1.109	-1.315	-1.371
1.1.1.2	248409_at	(at5g51545): Symbols: LPA2 | LPA2 (low psii accumulation2) | chr5:20936426-20937413 FORWARD	-1.111	-1.286	-1.294
1.1.2.2	266716_at	(at2g46820): Symbols: PTAC8, TMP14, PSAP, PSI-P | PSI-P (PHOTOSYSTEM I P SUBUNIT); DNA binding | chr2:19243589-19245141 FORWARD	-1.137	-1.077	-1.138
1.1.2.2	245017_at	(atcg00510): Symbols: PSAI | Encodes subunit I of photosystem I. | chrC:59247-59360 FORWARD	-1.137	-1.087	1.063
1.1.3	245044_at	(at2g26500): cytochrome b6f complex subunit (petM), putative | chr2:11270218-11270874 FORWARD	-1.161	1.024	1.089
1.1.5.3	253479_at	(at4g32360): NADP adrenodoxin-like ferredoxin reductase | chr4:15621301-15624923 FORWARD	-1.184	1.054	-1.242
1.1.1.2	252130_at	(at3g50820): Symbols: PSBO2, PSBO-2, OEC33 | PSBO2 (PHOTOSYSTEM II SUBUNIT O-2); oxygen evolving/ poly(U) binding | chr3:18890876-18892426 REVERSE	-1.232	-1.572	-1.66
1.1.1.2	245001_at	(atcg00220): Symbols: PSBM | PSII low MW protein | chrC:28707-28811 REVERSE	-1.249	-1.188	1.118
1.1.1.2	265149_at	(at1g51400): photosystem II 5 kD protein | chr1:19052023-19052582 REVERSE	-1.272	-3.062	-2.758
1.1.4.7	255659_at	(at4g00895): ATP synthase delta chain-related | chr4:381788-382643 FORWARD	-1.352	1.316	1.346
1.1.3	244965_at	(atcg00590): Symbols: ORF31 | hypothetical protein | chrC:65712-65807 FORWARD	-1.439	-1.368	-1.074
1.1.3	245000_at	(atcg00210): Symbols: YCF6 | hypothetical protein | chrC:28089-28178 FORWARD	-1.556	1.856	1.059
1.1.4.1	245024_at	(atcg00120): Symbols: ATPA | Encodes the ATPase alpha subunit, which is a subunit of ATP synthase and part of the CF1 portion which catalyzes the conversion of ADP to ATP using the proton motive force. This complex is located in the thylakoid membrane of the chloroplast. | chrC:9938-11461 REVERSE	-1.584	-1.563	-1.062

## Sheet: Chloroplastic Genes
Probe Set ID	Representative Public ID	Target Description	Alignments	Transcript Assignments	gpt2 HL Mean	gpt2 LL Mean	wt HL Mean	wt LL Mean	Fold-Change (gpt2 LL vs. wt LL)	p.value (gpt2 LL vs. wt LL)	q.value (gpt2 LL vs. wt LL)	Fold-Change (gpt2 HL vs. gpt2 LL)	p.value (gpt2 HL vs. gpt2 LL)	q.value (gpt2 HL vs. gpt2 LL)	Fold-Change (wt HL vs. wt LL)	p.value (wt HL vs. wt LL)	q.value (wt HL vs. wt LL)	Fold-Change (gpt2 HL vs. wt HL)	p.value (gpt2 HL vs. wt HL)	q.value (gpt2 HL vs. wt HL)
245016_at	accD	carboxytransferase beta subunit	ChrC:57074-58541 (+) // 100.0 //	accD // gi|7525012|ref|NC_000932.1|57075:58541:1 product= acetyl-CoA carboxylase beta subunit, Chloroplast [Arabidopsis thaliana] // ncbi_organelle // 11 // --- /// ATCG00500.1 // | Symbols: ACCD | Encodes the carboxytransferase beta subunit of the Acetyl-CoA carboxylase (ACCase) complex in plastids. This complex catalyzes the carboxylation of acetyl-CoA to produce malonyl-CoA, the first committe…	953.713	896.571	611.388	536.93	1.67001	0.00492931	0.0494059	1.06357	0.689186	0.888866	1.13872	0.405653	0.552711	1.5598	0.0116304	0.150424
245047_at	psbA	PSII 32 KDa protein	ChrC:382-1444 (-) // 100.0 //	ATCG00020.1 // | Symbols: PSBA | Encodes chlorophyll binding protein D1, a part of the photosystem II reaction center core | chrC:383-1444 REVERSE // tair // 11 // --- /// NC_000932 // photosystem II protein D1, Chloroplast [Arabidopsis thaliana] // ncbi_mito // 11 // --- /// psbA // gi|7525012|ref|NC_000932.1|383:1444:-1 product= photosystem II protein D1, Chloroplast [Arabidopsis thaliana] // n…	4690.16	4167.83	644.024	616.03	6.76462	3.96156e-07	0.000204035	1.12545	0.567822	0.860366	1.04535	0.828793	0.697856	7.28301	2.58654e-07	0.00106551
245048_at	matK	orf within trnK intron orf within trnK intron	ChrC:2055-3636 (-) // 100.0 //	ATCG00040.1 // | Symbols: MATK | Encodes a maturase located in the trnK intron in the chloroplast genome. | chrC:2056-3636 REVERSE // tair // 11 // --- /// matK // gi|7525012|ref|NC_000932.1|2056:3636:-1 product= maturase, Chloroplast [Arabidopsis thaliana] // ncbi_organelle // 11 // --- /// NC_000932 // maturase, Chloroplast [Arabidopsis thaliana] // ncbi_mito // 11 // ---	1592.95	1680.1	1975.59	1731.46	-1.03057	0.775839	0.671938	-1.0548	0.61575	0.872487	1.14104	0.225456	0.429162	-1.24036	0.0584314	0.295459
245049_at	rps16	ribosomal protein S16	ChrC:5083-6188 (-) // 100.0 //	ATCG00050.1 // | Symbols: RPS16 | Homologous to the bacterial ribosomal protein S16 | chrC:5084-6188 REVERSE // tair // 11 // --- /// NC_000932 // ribosomal protein S16, Chloroplast [Arabidopsis thaliana] // ncbi_mito // 11 // --- /// rps16 // gi|7525012|ref|NC_000932.1|5084:6188:-1 product= ribosomal protein S16, Chloroplast [Arabidopsis thaliana] // ncbi_organelle // 11 // ---	77.5781	56.0588	76.3462	68.1899	-1.21639	0.290081	0.463049	1.38384	0.0906738	0.406505	1.11962	0.535617	0.610911	1.01611	0.929528	0.764169
244939_at	rps12.1	ribosomal protein S12 (trans-splice part 1 of 2)	ChrC:69610-69724 (-) // 100.0 //	ATCG00065.1 // | Symbols: RPS12A, RPS12 | chloroplast gene encoding ribosomal protein s12. The gene is located in three distinct loci on the chloroplast genome and is transpliced to make one transcript. | chrC:69611-69724 REVERSE // tair // 11 // --- /// rps12 // gi|7525012|ref|NC_000932.1|69611:140650: product= ribosomal protein S12, Chloroplast [Arabidopsis thaliana] // ncbi_organelle // 11 // …	359.268	400.388	128.839	129.349	3.09527	1.63877e-05	0.00159057	-1.11439	0.531499	0.848901	-1.00396	0.981663	0.73047	2.78854	4.27176e-05	0.0169864
245050_at	psbK	PSII K protein	ChrC:7016-7202 (+) // 100.0 //	ATCG00070.1 // | Symbols: PSBK | PSII K protein | chrC:7017-7202 FORWARD // tair // 11 // --- /// NC_000932 // photosystem II protein K, Chloroplast [Arabidopsis thaliana] // ncbi_mito // 11 // --- /// psbK // gi|7525012|ref|NC_000932.1|7017:7202:1 product= photosystem II protein K, Chloroplast [Arabidopsis thaliana] // ncbi_organelle // 11 // ---	1032.1	1248.71	1335	1209.14	1.03285	0.852509	0.689081	-1.21002	0.282363	0.695111	1.10417	0.569781	0.622954	-1.29357	0.153913	0.4389
245023_at	psbI	PSII I protein	ChrC:7582-7693 (+) // 100.0 //	ATCG00080.1 // | Symbols: PSBI | PSII I protein | chrC:7583-7693 FORWARD // tair // 11 // --- /// NC_000932 // photosystem II protein I, Chloroplast [Arabidopsis thaliana] // ncbi_mito // 11 // --- /// psbI // gi|7525012|ref|NC_000932.1|7583:7693:1 product= photosystem II protein I, Chloroplast [Arabidopsis thaliana] // ncbi_organelle // 11 // ---	758.355	813.908	684.05	854.638	-1.05003	0.702966	0.65036	-1.07326	0.58211	0.863301	-1.24941	0.0992652	0.276308	1.10866	0.425303	0.618108
245024_at	atpA	ATPase alpha subunit	ChrC:9937-11461 (-) // 100.0 //	ATCG00120.1 // | Symbols: ATPA | Encodes the ATPase alpha subunit, which is a subunit of ATP synthase and part of the CF1 portion which catalyzes the conversion of ADP to ATP using the proton motive force. This complex is located in the thylakoid membrane of the chloroplast. | chrC:9938-11461 REVERSE // tair // 11 // --- /// atpA // gi|7525012|ref|NC_000932.1|9938:11461:-1 product= ATPase alpha s…	1639.32	2562.25	3822.42	4059.32	-1.58374	0.00397464	0.0439226	-1.56324	0.00483353	0.0701624	-1.06177	0.654256	0.649971	-2.33173	2.39777e-05	0.0150947
245025_at	atpF	ATPase I subunit	ChrC:11528-12798 (-) // 100.0 //	ATCG00130.1 // | Symbols: ATPF | ATPase F subunit. | chrC:11529-12798 REVERSE // tair // 11 // --- /// atpF // gi|7525012|ref|NC_000932.1|11529:12798:-1 product= ATP synthase CF0 B chain, Chloroplast [Arabidopsis thaliana] // ncbi_organelle // 11 // --- /// NC_000932 // ATP synthase CF0 B chain, Chloroplast [Arabidopsis thaliana] // ncbi_mito // 11 // ---	1581.47	1819.39	944.86	987.247	1.84264	0.00767017	0.0637736	-1.1504	0.481459	0.827013	-1.04483	0.823966	0.696606	1.67355	0.0197617	0.191979
244997_at	rpoC2	RNA polymerase beta' subunit-2	ChrC:15937-20068 (-) // 100.0 //	ATCG00170.1 // | Symbols: RPOC2 | RNA polymerase beta' subunit-2 | chrC:15938-20068 REVERSE // tair // 11 // --- /// NC_000932 // RNA polymerase beta'' chain, Chloroplast [Arabidopsis thaliana] // ncbi_mito // 11 // --- /// rpoC2 // gi|7525012|ref|NC_000932.1|15938:20068:-1 product= RNA polymerase beta'' chain, Chloroplast [Arabidopsis thaliana] // ncbi_organelle // 11 // ---	550.894	635.003	148.534	227.632	2.78951	0.000599557	0.0139312	-1.15264	0.541514	0.85392	-1.53252	0.0825085	0.247963	3.70886	6.92002e-05	0.0197316
244998_at	rpoC1	RNA polymerase beta' subunit-1	ChrC:20250-23084 (-) // 100.0 //	ATCG00180.1 // | Symbols: RPOC1 | RNA polymerase beta' subunit-1 | chrC:20251-23084 REVERSE // tair // 11 // --- /// NC_000932 // RNA polymerase beta' chain, Chloroplast [Arabidopsis thaliana] // ncbi_mito // 11 // --- /// rpoC1 // gi|7525012|ref|NC_000932.1|20251:23084:-1 product= RNA polymerase beta' chain, Chloroplast [Arabidopsis thaliana] // ncbi_organelle // 11 // ---	766.709	950.821	1151.97	1108.89	-1.16665	0.210884	0.400713	-1.23975	0.088627	0.401337	1.03885	0.749276	0.676687	-1.50254	0.00413569	0.100333
244999_at	rpoB	RNA polymerase beta subunit	ChrC:23110-26329 (-) // 100.0 //	ATCG00190.1 // | Symbols: RPOB | Chloroplast DNA-dependent RNA polymerase B subunit. The transcription of this gene is regulated by a nuclear encoded RNA polymerase. This gene has been transferred to mitochondrial genome during crucifer evolution. | chrC:23111-26329 REVERSE // tair // 11 // --- /// NC_000932 // RNA polymerase beta chain, Chloroplast [Arabidopsis thaliana] // ncbi_mito // 11 // --…	85.391	105.634	110.614	70.7751	1.49253	0.0975674	0.277259	-1.23709	0.359798	0.76198	1.56291	0.0680568	0.220402	-1.29542	0.269043	0.531548
245000_at	ycf6	hypothetical protein	ChrC:28088-28178 (+) // 100.0 //	ATCG00210.1 // | Symbols: YCF6 | hypothetical protein | chrC:28089-28178 FORWARD // tair // 11 // --- /// NC_000932 // cytochrome b6/f complex subunit VIII, Chloroplast [Arabidopsis thaliana] // ncbi_mito // 11 // --- /// ycf6 // gi|7525012|ref|NC_000932.1|28089:28178:1 product= cytochrome b6/f complex subunit VIII, Chloroplast [Arabidopsis thaliana] // ncbi_organelle // 11 // ---	314.603	169.481	279.062	263.652	-1.5555	0.0958075	0.274712	1.85621	0.0260553	0.195335	1.05856	0.820795	0.695755	1.12731	0.633825	0.696693
245001_at	psbM	PSII low MW protein	ChrC:28706-28811 (-) // 100.0 //	ATCG00220.1 // | Symbols: PSBM | PSII low MW protein | chrC:28707-28811 REVERSE // tair // 11 // --- /// NC_000932 // photosystem II protein M, Chloroplast [Arabidopsis thaliana] // ncbi_mito // 11 // --- /// psbM // gi|7525012|ref|NC_000932.1|28707:28811:-1 product= photosystem II protein M, Chloroplast [Arabidopsis thaliana] // ncbi_organelle // 11 // ---	3283.44	3899.94	5445.49	4870.21	-1.24882	0.114762	0.299865	-1.18776	0.21292	0.622207	1.11817	0.410549	0.555522	-1.65858	0.00206948	0.0776528
245002_at	psbD	PSII D2 protein	ChrC:32710-33772 (+) // 100.0 //	ATCG00270.1 // | Symbols: PSBD | PSII D2 protein | chrC:32711-33772 FORWARD // tair // 11 // --- /// NC_000932 // photosystem II protein D2, Chloroplast [Arabidopsis thaliana] // ncbi_mito // 11 // --- /// psbD // gi|7525012|ref|NC_000932.1|32711:33772:1 product= photosystem II protein D2, Chloroplast [Arabidopsis thaliana] // ncbi_organelle // 11 // ---	3905.49	3017.16	1196.47	800.355	3.76985	0.000220814	0.00761653	1.29436	0.340154	0.746823	1.49488	0.147101	0.344141	3.26417	0.000585403	0.0474697
245003_at	psbC	PSII 43 KDa protein	ChrC:33719-35141 (+) // 100.0 //	ATCG00280.1 // | Symbols: PSBC | chloroplast gene encoding a CP43 subunit of the photosystem II reaction center. promoter contains a blue-light responsive element. | chrC:33720-35141 FORWARD // tair // 11 // --- /// NC_000932 // photosystem II 44 kDa protein, Chloroplast [Arabidopsis thaliana] // ncbi_mito // 11 // --- /// psbC // gi|7525012|ref|NC_000932.1|33720:35141:1 product= photosystem II 4…	5701.82	5906.47	3840.2	3882.35	1.52137	0.114502	0.299492	-1.03586	0.888983	0.916556	-1.01112	0.965525	0.728111	1.48503	0.134986	0.415092
245004_at	ycf9	hypothetical protein	ChrC:35750-35939 (+) // 100.0 //	ATCG00300.1 // | Symbols: YCF9 | encodes PsbZ, which is a subunit of photosystem II. In Chlamydomonas, this protein has been shown to be essential in the interaction between PS II and the light harvesting complex II. | chrC:35751-35939 FORWARD // tair // 11 // --- /// NC_000932 // ycf9, Chloroplast [Arabidopsis thaliana] // ncbi_mito // 11 // --- /// ycf9 // gi|7525012|ref|NC_000932.1|35751:35939…	1829.49	2173.07	1528.51	1657.9	1.31051	0.0402915	0.171391	-1.18745	0.17062	0.563099	-1.08476	0.505175	0.59852	1.19717	0.153776	0.438827
245005_at	rps14	ribosomal protein S14	ChrC:36937-37240 (-) // 100.0 //	ATCG00330.1 // | Symbols: RPS14 | 30S chloroplast ribosomal protein S14 | chrC:36938-37240 REVERSE // tair // 11 // --- /// NC_000932 // ribosomal protein S14, Chloroplast [Arabidopsis thaliana] // ncbi_mito // 11 // --- /// rps14 // gi|7525012|ref|NC_000932.1|36938:37240:-1 product= ribosomal protein S14, Chloroplast [Arabidopsis thaliana] // ncbi_organelle // 11 // ---	50.0651	23.837	78.2106	48.0949	-2.0178	0.0163172	0.101292	2.10018	0.0120824	0.123053	1.62613	0.0780904	0.239961	-1.56235	0.102773	0.373985
245006_at	psaB	PSI P700 apoprotein A2	ChrC:37374-39579 (-) // 100.0 //	ATCG00340.1 // | Symbols: PSAB | Encodes the D1 subunit of photosystem I and II reaction centers. | chrC:37375-39579 REVERSE // tair // 11 // --- /// NC_000932 // photosystem I P700 apoprotein A2, Chloroplast [Arabidopsis thaliana] // ncbi_mito // 11 // --- /// psaB // gi|7525012|ref|NC_000932.1|37375:39579:-1 product= photosystem I P700 apoprotein A2, Chloroplast [Arabidopsis thaliana] // ncbi_o…	7111.04	6697.06	5548.6	5066.81	1.32188	0.00592195	0.0547406	1.0618	0.490882	0.83129	1.09518	0.302655	0.490453	1.28159	0.0118651	0.151806
245007_at	psaA	PSI P700 apoprotein A1	ChrC:39604-41857 (-) // 100.0 //	ATCG00350.1 // | Symbols: PSAA | Encodes psaA protein comprising the reaction center for photosystem I along with psaB protein; hydrophobic protein encoded by the chloroplast genome. | chrC:39605-41857 REVERSE // tair // 11 // --- /// NC_000932 // photosystem I P700 apoprotein A1, Chloroplast [Arabidopsis thaliana] // ncbi_mito // 11 // --- /// psaA // gi|7525012|ref|NC_000932.1|39605:41857:-1 pr…	3081.65	3235.72	841.753	368.797	8.77289	0.00196326	0.0292673	-1.04993	0.931833	0.919373	2.2824	0.164347	0.364641	3.66093	0.0376238	0.251939
245008_at	ycf3	hypothetical protein	ChrC:42583-43751 (-) // 100.0 //	ATCG00360.1 // | Symbols: YCF3 | Encodes a protein required for photosystem I assembly and stability. In Chlamydomonas reinhardtii, this protein seems to act as a PSI specific chaperone facilitating the assembly of the complex by interacting with PsaA and PsaD. A loss of function mutation in tobacco leads to a loss of photosystem I. | chrC:42584-43751 REVERSE // tair // 11 // --- /// NC_000932 //…	364.758	475.866	195.113	190.801	2.49414	3.87609e-05	0.00278139	-1.30471	0.097483	0.421366	1.02263	0.882841	0.710685	1.86935	0.00107404	0.0610826
245009_at	rps4	ribosomal protein S4	ChrC:45222-45828 (-) // 100.0 //	ATCG00380.1 // | Symbols: RPS4 | Chloroplast encoded ribosomal protein S4 | chrC:45223-45828 REVERSE // tair // 11 // --- /// NC_000932 // ribosomal protein S4, Chloroplast [Arabidopsis thaliana] // ncbi_mito // 11 // --- /// rps4-chloroplast // gi|7525012|ref|NC_000932.1|45223:45828:-1 product= ribosomal protein S4, Chloroplast [Arabidopsis thaliana] // ncbi_organelle // 11 // ---	3183.34	3292.62	1789.96	2067.89	1.59233	0.00158189	0.0254655	-1.03429	0.776329	0.904875	-1.15514	0.236985	0.438218	1.77837	0.000284262	0.0368644
245010_at	ndhJ	NADH dehydrogenase subunit	ChrC:48676-49153 (-) // 100.0 //	ATCG00420.1 // | Symbols: NDHJ | Encodes NADH dehydrogenase subunit J. Its transcription is increased upon sulfur depletion. | chrC:48677-49153 REVERSE // tair // 11 // --- /// NC_000932 // NADH dehydrogenase subunit J, Chloroplast [Arabidopsis thaliana] // ncbi_mito // 11 // --- /// ndhJ // gi|7525012|ref|NC_000932.1|48677:49153:-1 product= NADH dehydrogenase subunit J, Chloroplast [Arabidopsis …	2611.62	3172.04	1047.16	1498.29	2.11657	3.15452e-06	0.000552512	-1.21423	0.0630385	0.331404	-1.43073	0.00250419	0.0232042	2.49396	3.60477e-07	0.00106551
245011_at	psbG	photosystem II G protein	ChrC:49256-49934 (-) // 100.0 //	ATCG00430.1 // | Symbols: PSBG | Encodes a protein which was originally thought to be part of photosystem II but its wheat homolog was later shown to encode for subunit K of NADH dehydrogenase. | chrC:49257-49934 REVERSE // tair // 11 // --- /// NC_000932 // NADH dehydrogenase subunit K, Chloroplast [Arabidopsis thaliana] // ncbi_mito // 11 // --- /// psbG // gi|7525012|ref|NC_000932.1|49257:4993…	1251.59	1514.93	430.3	534.382	2.83497	3.86731e-05	0.00278139	-1.2105	0.280566	0.693877	-1.24184	0.223915	0.427685	2.90837	3.04888e-05	0.0159304
245012_at	ndhC	NADH dehydrogenase D3	ChrC:50000-50363 (-) // 100.0 //	ATCG00440.1 // | Symbols: NDHC | Encodes NADH dehydrogenase D3 subunit of the chloroplast NAD(P)H dehydrogenase complex | chrC:50001-50363 REVERSE // tair // 11 // --- /// NC_000932 // NADH dehydrogenase subunit 3, Chloroplast [Arabidopsis thaliana] // ncbi_mito // 11 // --- /// ndhC // gi|7525012|ref|NC_000932.1|50001:50363:-1 product= NADH dehydrogenase subunit 3, Chloroplast [Arabidopsis thali…	980.437	971.136	523.759	648.148	1.49828	0.00162879	0.0259971	1.00961	0.926641	0.919086	-1.23741	0.0563476	0.195635	1.87181	3.70329e-05	0.0166042
245013_at	atpE	ATPase epsilon subunit	ChrC:52264-52663 (-) // 100.0 //	ATCG00470.1 // | Symbols: ATPE | ATPase epsilon subunit | chrC:52265-52663 REVERSE // tair // 11 // --- /// atpE // gi|7525012|ref|NC_000932.1|52265:52663:-1 product= ATP synthase CF1 epsilon chain, Chloroplast [Arabidopsis thaliana] // ncbi_organelle // 11 // --- /// NC_000932 // ATP synthase CF1 epsilon chain, Chloroplast [Arabidopsis thaliana] // ncbi_mito // 11 // ---	5102.38	5172.91	5397.93	5304.75	-1.02547	0.794798	0.67656	-1.01378	0.887064	0.916367	1.01759	0.857084	0.704485	-1.05788	0.562749	0.67322
245014_at	atpB	ATPase beta subunit	ChrC:52659-54156 (-) // 100.0 //	ATCG00480.1 // | Symbols: ATPB | chloroplast-encoded gene for beta subunit of ATP synthase | chrC:52660-54156 REVERSE // tair // 11 // --- /// atpB // gi|7525012|ref|NC_000932.1|52660:54156:-1 product= ATP synthase CF1 beta chain, Chloroplast [Arabidopsis thaliana] // ncbi_organelle // 11 // --- /// NC_000932 // ATP synthase CF1 beta chain, Chloroplast [Arabidopsis thaliana] // ncbi_mito // 11 //…	5873.1	5891.62	5210.32	5266.27	1.11885	0.177389	0.370594	-1.0032	0.96867	0.922331	-1.01069	0.893998	0.712806	1.12721	0.152019	0.43667
245015_at	rbcL	large subunit of RuBisCo	ChrC:54957-56397 (+) // 100.0 // /// Chr2:3468168-3468736 (-) // 38.54 // /// ChrM:77544-78113 (-) // 38.68 //	ATCG00490.1 // | Symbols: RBCL | large subunit of RUBISCO. Protein is tyrosine-phosphorylated and its phosphorylation state is modulated in response to ABA in Arabidopsis thaliana seeds. | chrC:54958-56397 FORWARD // tair // 11 // --- /// NC_000932 // riblose 1,5-bisphosphate carboxylase/oxygenase large chain, Chloroplast [Arabidopsis thaliana] // ncbi_mito // 11 // --- /// rbcL // gi|7525012|ref…	765.114	344.416	127.334	172.645	1.99488	0.123242	0.310989	2.22155	0.0792423	0.37764	-1.35582	0.479959	0.588193	6.00863	0.000931873	0.0582846
245017_at	psaI	PSI I protein	ChrC:59246-59360 (+) // 100.0 //	ATCG00510.1 // | Symbols: PSAI | Encodes subunit I of photosystem I. | chrC:59247-59360 FORWARD // tair // 11 // --- /// NC_000932 // PSI I subunit VIII, Chloroplast [Arabidopsis thaliana] // ncbi_mito // 11 // --- /// psaI // gi|7525012|ref|NC_000932.1|59247:59360:1 product= PSI I subunit VIII, Chloroplast [Arabidopsis thaliana] // ncbi_organelle // 11 // ---	1577.45	1714.56	2072.05	1949.78	-1.13713	0.368466	0.510173	-1.0869	0.556125	0.856667	1.06278	0.666515	0.65443	-1.31354	0.0700193	0.319173
245018_at	ycf4	hypothetical protein	ChrC:59771-60326 (+) // 100.0 //	ATCG00520.1 // | Symbols: YCF4 | Encodes a protein required for photosystem I assembly and stability. In cyanobacteria, loss of function mutation in this gene increases PSII/PSI ratio without any influence on photoautotrophic growth. | chrC:59772-60326 FORWARD // tair // 11 // --- /// NC_000932 // photosystem I assembly protein ycf4, Chloroplast [Arabidopsis thaliana] // ncbi_mito // 11 // --- //…	2218.19	2124.03	425.146	397.45	5.34399	7.45341e-10	6.14165e-06	1.04439	0.682133	0.887228	1.06974	0.526721	0.607709	5.21735	8.87905e-10	7.88476e-06
245019_at	ycf10	hypothetical protein	ChrC:60740-61430 (+) // 100.0 //	ATCG00530.1 // | Symbols: YCF10 | hypothetical protein | chrC:60741-61430 FORWARD // tair // 11 // --- /// ycf10/cemA // gi|7525012|ref|NC_000932.1|60741:61430:1 product= hypothetical protein, Chloroplast [Arabidopsis thaliana] // ncbi_organelle // 11 // ---	1336.14	1444.08	797.348	984.507	1.46661	0.0101464	0.0762143	-1.08072	0.551494	0.856003	-1.23467	0.121321	0.309831	1.67553	0.00140112	0.065679
245020_at	petA	cytochrome f	ChrC:61656-62619 (+) // 100.0 //	ATCG00540.1 // | Symbols: PETA | Encodes cytochrome f apoprotein; involved in photosynthetic electron transport chain; encoded by the chloroplast genome and is transcriptionally repressed by a nuclear gene HCF2. | chrC:61657-62619 FORWARD // tair // 11 // --- /// NC_000932 // cytochrome f, Chloroplast [Arabidopsis thaliana] // ncbi_mito // 11 // --- /// petA // gi|7525012|ref|NC_000932.1|61657:62…	719.624	877.63	576.716	660.432	1.32885	0.0417177	0.175153	-1.21974	0.138444	0.506523	-1.14525	0.300386	0.488998	1.2477	0.101877	0.372107
245021_at	psbJ	PSII component	ChrC:63537-63660 (-) // 100.0 //	ATCG00550.1 // | Symbols: PSBJ | PSII component | chrC:63538-63660 REVERSE // tair // 11 // --- /// NC_000932 // photosystem II protein J, Chloroplast [Arabidopsis thaliana] // ncbi_mito // 11 // --- /// psbJ // gi|7525012|ref|NC_000932.1|63538:63660:-1 product= photosystem II protein J, Chloroplast [Arabidopsis thaliana] // ncbi_organelle // 11 // ---	632.786	602.879	250.301	260.17	2.31709	0.00165516	0.0261897	1.0497	0.822487	0.908241	-1.03944	0.857729	0.704685	2.52816	0.000775742	0.0549037
245022_at	psbL	PSII L protein	ChrC:63803-63920 (-) // 100.0 //	ATCG00560.1 // | Symbols: PSBL | PSII L protein | chrC:63804-63920 REVERSE // tair // 11 // --- /// NC_000932 // photosystem II protein L, Chloroplast [Arabidopsis thaliana] // ncbi_mito // 11 // --- /// psbL // gi|7525012|ref|NC_000932.1|63804:63920:-1 product= photosystem II protein L, Chloroplast [Arabidopsis thaliana] // ncbi_organelle // 11 // ---	256.891	251.693	179.495	169.833	1.48199	0.028323	0.142372	1.02066	0.899733	0.916906	1.05689	0.733591	0.672434	1.43119	0.0425196	0.261394
244963_at	psbF	PSII cytochrome b559	ChrC:63941-64061 (-) // 100.0 //	ATCG00570.1 // | Symbols: PSBF | PSII cytochrome b559 | chrC:63942-64061 REVERSE // tair // 11 // --- /// NC_000932 // cytochrome b559 beta chain, Chloroplast [Arabidopsis thaliana] // ncbi_mito // 11 // --- /// psbF // gi|7525012|ref|NC_000932.1|63942:64061:-1 product= cytochrome b559 beta chain, Chloroplast [Arabidopsis thaliana] // ncbi_organelle // 11 // ---	1583.62	1393.41	861.725	890.2	1.56519	0.00347519	0.0405998	1.13666	0.325632	0.735406	-1.03307	0.799198	0.689654	1.83794	0.000331784	0.0394149
244964_at	psbE	PSII cytochrome b559	ChrC:64070-64322 (-) // 100.0 //	ATCG00580.1 // | Symbols: PSBE | PSII cytochrome b559. There have been many speculations about the function of Cyt b559, but the most favored at present is that it plays a protective role by acting as an electron acceptor or electron donor under conditions when electron flow through PSII is not optimized. | chrC:64071-64322 REVERSE // tair // 11 // --- /// NC_000932 // cytochrome b559 alpha chain…	1248.9	1022.95	465.771	465.968	2.19527	0.000405851	0.0111656	1.22089	0.250141	0.666119	-1.00043	0.997999	0.734336	2.68133	5.26907e-05	0.0179975
244965_at	ORF31	hypothetical protein	ChrC:65711-65807 (+) // 100.0 //	ATCG00590.1 // | Symbols: ORF31 | hypothetical protein | chrC:65712-65807 FORWARD // tair // 11 // --- /// NC_000932 // cytochrome b6/f complex subunit VI, Chloroplast [Arabidopsis thaliana] // ncbi_mito // 11 // --- /// ORF31 // gi|7525012|ref|NC_000932.1|65712:65807:1 product= cytochrome b6/f complex subunit VI, Chloroplast [Arabidopsis thaliana] // ncbi_organelle // 11 // ---	611.871	837.073	1121.57	1204.35	-1.43871	0.0105094	0.0779116	-1.36822	0.0230861	0.181036	-1.07383	0.56754	0.622033	-1.83312	0.000263579	0.0361365
244966_at	petG	cytochrome b6-f complex, subunit V	ChrC:65997-66111 (+) // 100.0 //	ATCG00600.1 // | Symbols: PETG | Cytochrome b6-f complex, subunit V. Disruption of homologous gene in Chlamydomonas results in disruption of cytochrome b6-f complex. | chrC:65998-66111 FORWARD // tair // 11 // --- /// NC_000932 // cytochrome b6/f complex subunit V, Chloroplast [Arabidopsis thaliana] // ncbi_mito // 11 // --- /// petG // gi|7525012|ref|NC_000932.1|65998:66111:1 product= cytochrome…	32.1836	152.99	183.768	145.127	1.05418	0.774828	0.671781	-4.75367	1.14046e-06	0.000437392	1.26625	0.214225	0.418542	-5.71001	3.31022e-07	0.00106551
244967_at	psaJ	PSI J protein	ChrC:66928-67063 (+) // 100.0 //	ATCG00630.1 // | Symbols: PSAJ | Encodes subunit J of photosystem I. | chrC:66929-67063 FORWARD // tair // 11 // --- /// NC_000932 // photosystem I subunit IX, Chloroplast [Arabidopsis thaliana] // ncbi_mito // 11 // --- /// psaJ // gi|7525012|ref|NC_000932.1|66929:67063:1 product= photosystem I subunit IX, Chloroplast [Arabidopsis thaliana] // ncbi_organelle // 11 // ---	3819.97	3851.39	4680.06	3626.13	1.06205	0.646077	0.63125	-1.00833	0.95003	0.921327	1.29058	0.0684118	0.221235	-1.2253	0.137579	0.417997
244968_at	rpl33	ribosomal protein L33	ChrC:67487-67688 (+) // 100.0 //	ATCG00640.1 // | Symbols: RPL33 | encodes a chloroplast ribosomal protein L33, a constituent of the large subunit of the ribosomal complex | chrC:67488-67688 FORWARD // tair // 11 // --- /// NC_000932 // ribosomal protein L33, Chloroplast [Arabidopsis thaliana] // ncbi_mito // 11 // --- /// rpl33 // gi|7525012|ref|NC_000932.1|67488:67688:1 product= ribosomal protein L33, Chloroplast [Arabidopsis …	893.317	1062.92	639.51	718.299	1.47991	0.0028008	0.0362185	-1.19002	0.12577	0.483781	-1.12319	0.293713	0.483582	1.39679	0.00785474	0.126261
244969_at	rps18	ribosomal protein S18	ChrC:67916-68222 (+) // 100.0 //	ATCG00650.1 // | Symbols: RPS18 | chloroplast-encoded ribosomal protein S18 | chrC:67917-68222 FORWARD // tair // 11 // --- /// NC_000932 // ribosomal protein S18, Chloroplast [Arabidopsis thaliana] // ncbi_mito // 11 // --- /// rps18 // gi|7525012|ref|NC_000932.1|67917:68222:1 product= ribosomal protein S18, Chloroplast [Arabidopsis thaliana] // ncbi_organelle // 11 // ---	299.643	371.126	233.764	250.739	1.48016	0.00898573	0.0705157	-1.23857	0.117234	0.465543	-1.0726	0.591413	0.630809	1.28182	0.0735547	0.325984
244970_at	rpl20	ribosomal protein L20	ChrC:68511-68865 (-) // 100.0 //	ATCG00660.1 // | Symbols: RPL20 | encodes a chloroplast ribosomal protein L20, a constituent of the large subunit of the ribosomal complex | chrC:68512-68865 REVERSE // tair // 11 // --- /// NC_000932 // ribosomal protein L20, Chloroplast [Arabidopsis thaliana] // ncbi_mito // 11 // --- /// rpl20 // gi|7525012|ref|NC_000932.1|68512:68865:-1 product= ribosomal protein L20, Chloroplast [Arabidopsis…	158.881	223.998	172.032	172.588	1.29792	0.465784	0.560089	-1.40992	0.340376	0.746876	-1.00323	0.992725	0.732901	-1.08279	0.822247	0.743596
244971_at	clpP	ATP-dependent protease subunit	ChrC:69909-71882 (-) // 100.0 //	ATCG00670.1 // | Symbols: CLPP1, PCLPP | Encodes the only ClpP (caseinolytic protease) encoded within the plastid genome. Contains a highly conserved catalytic triad of Ser-type proteases (Ser-His-Asp). Part of the 350 kDa chloroplast Clp complex. The name reflects nomenclature described in Adam et. al (2001). | chrC:69910-71882 REVERSE // tair // 11 // --- /// clpP // gi|7525012|ref|NC_000932.1|…	3189.57	3345.85	3434.37	4016.61	-1.20045	0.133881	0.323521	-1.04894	0.682075	0.887228	-1.16943	0.193677	0.398349	-1.07676	0.528494	0.65941
244972_at	psbB	PSII 47KDa protein	ChrC:72370-73897 (+) // 100.0 //	ATCG00680.1 // | Symbols: PSBB | encodes for CP47, subunit of the photosystem II reaction center. | chrC:72371-73897 FORWARD // tair // 11 // --- /// NC_000932 // photosystem II 47 kDa protein, Chloroplast [Arabidopsis thaliana] // ncbi_mito // 11 // --- /// psbB // gi|7525012|ref|NC_000932.1|72371:73897:1 product= photosystem II 47 kDa protein, Chloroplast [Arabidopsis thaliana] // ncbi_organell…	1078.55	738.583	306.955	272.297	2.71237	0.000204466	0.00734105	1.46031	0.0735042	0.361394	1.12713	0.547973	0.615273	3.51414	2.33403e-05	0.0150947
244973_at	psbT	PSII T protein	ChrC:74081-74183 (+) // 100.0 //	ATCG00690.1 // | Symbols: PSBT, PSBTC | Encodes photosystem II 5 kD protein subunit PSII-T. This is a plastid-encoded gene (PsbTc) which also has a nuclear-encoded paralog (PsbTn). | chrC:74082-74183 FORWARD // tair // 11 // --- /// NC_000932 // photosystem II protein T, Chloroplast [Arabidopsis thaliana] // ncbi_mito // 11 // --- /// psbT // gi|7525012|ref|NC_000932.1|74082:74183:1 product= phot…	297.181	245.2	97.5167	81.6875	3.00158	0.000123787	0.00545856	1.21199	0.359397	0.761933	1.19378	0.3973	0.547719	3.04737	0.000109196	0.0247365
244974_at	psbN	PSII low MW protein	ChrC:74248-74380 (-) // 100.0 //	ATCG00700.1 // | Symbols: PSBN | PSII low MW protein | chrC:74249-74380 REVERSE // tair // 11 // --- /// NC_000932 // photosystem II protein N, Chloroplast [Arabidopsis thaliana] // ncbi_mito // 11 // --- /// psbN // gi|7525012|ref|NC_000932.1|74249:74380:-1 product= photosystem II protein N, Chloroplast [Arabidopsis thaliana] // ncbi_organelle // 11 // ---	81.5572	131.082	216.782	144.234	-1.10034	0.727788	0.657579	-1.60732	0.101412	0.429809	1.50299	0.153908	0.353166	-2.65817	0.00311459	0.0910739
244975_at	psbH	PSII 10KDa phosphoprotein	ChrC:74484-74706 (+) // 100.0 //	ATCG00710.1 // | Symbols: PSBH | Encodes a 8 kD phosphoprotein that is a component of the photosystem II oxygen evolving core. Its exact molecular function has not been determined but it may play a role in mediating electron transfer between the secondary quinone acceptors, QA and QB, associated with the acceptor side of PSII. | chrC:74485-74706 FORWARD // tair // 11 // --- /// NC_000932 // photo…	1942.93	1707.44	1301.85	1035.31	1.64926	0.0235369	0.126695	1.13789	0.518321	0.843439	1.25752	0.260403	0.457211	1.49237	0.0606222	0.300516
244976_at	petB	cytochrome B6	ChrC:75649-76292 (+) // 99.23 //	ATCG00720.1 // | Symbols: PETB | Encodes the cytochrome b(6) subunit of the cytochrome b6f complex. | chrC:74841-76292 FORWARD // tair // 11 // --- /// NC_000932 // cytochrome b6, Chloroplast [Arabidopsis thaliana] // ncbi_mito // 11 // --- /// petB // gi|7525012|ref|NC_000932.1|74841:76292:1 product= cytochrome b6, Chloroplast [Arabidopsis thaliana] // ncbi_organelle // 11 // ---	6126.79	5216.03	5505.11	5005.5	1.04226	0.622896	0.623223	1.1742	0.0712	0.355028	1.10002	0.265877	0.461888	1.11254	0.213761	0.49258
244977_at	petD	cytochrome b/f	ChrC:77196-77672 (+) // 98.55 //	ATCG00730.1 // | Symbols: PETD | A chloroplast gene encoding subunit IV of the cytochrome b6/f complex | chrC:76481-77672 FORWARD // tair // 11 // --- /// NC_000932 // cytochrome b6/f complex subunit IV, Chloroplast [Arabidopsis thaliana] // ncbi_mito // 11 // --- /// petD // gi|7525012|ref|NC_000932.1|76481:77672:1 product= cytochrome b6/f complex subunit IV, Chloroplast [Arabidopsis thaliana] /…	518.708	423.169	66.9843	46.2592	9.14729	4.99069e-08	5.87667e-05	1.2257	0.314766	0.725217	1.44799	0.0799011	0.242942	7.74302	1.23329e-07	0.000728097
244978_at	rpoA	RNA polymerase alpha subunit	ChrC:77900-78890 (-) // 100.0 //	ATCG00740.1 // | Symbols: RPOA | RNA polymerase alpha subunit | chrC:77901-78890 REVERSE // tair // 11 // --- /// NC_000932 // RNA polymerase alpha chain, Chloroplast [Arabidopsis thaliana] // ncbi_mito // 11 // --- /// rpoA // gi|7525012|ref|NC_000932.1|77901:78890:-1 product= RNA polymerase alpha chain, Chloroplast [Arabidopsis thaliana] // ncbi_organelle // 11 // ---	421.196	589.884	683.327	732.552	-1.24179	0.249749	0.433029	-1.40055	0.083893	0.389717	-1.07204	0.704918	0.664262	-1.62233	0.0187092	0.185612
244979_at	rps11	ribosomal protein S11	ChrC:78959-79376 (-) // 100.0 //	ATCG00750.1 // | Symbols: RPS11 | 30S chloroplast ribosomal protein S11 | chrC:78960-79376 REVERSE // tair // 11 // --- /// NC_000932 // ribosomal protein S11, Chloroplast [Arabidopsis thaliana] // ncbi_mito // 11 // --- /// rps11 // gi|7525012|ref|NC_000932.1|78960:79376:-1 product= ribosomal protein S11, Chloroplast [Arabidopsis thaliana] // ncbi_organelle // 11 // ---	314.943	462.668	356.393	334.882	1.3816	0.0541956	0.202966	-1.46909	0.0257811	0.194115	1.06422	0.689678	0.66055	-1.13161	0.432083	0.620502
244980_at	rpl36	ribosomal protein L36	ChrC:79488-79602 (-) // 100.0 //	ATCG00760.1 // | Symbols: RPL36 | encodes a chloroplast ribosomal protein L36, a constituent of the large subunit of the ribosomal complex | chrC:79489-79602 REVERSE // tair // 11 // --- /// NC_000932 // ribosomal protein L36, Chloroplast [Arabidopsis thaliana] // ncbi_mito // 11 // --- /// rpl36 // gi|7525012|ref|NC_000932.1|79489:79602:-1 product= ribosomal protein L36, Chloroplast [Arabidopsis…	299.542	344.746	159.658	131.922	2.61332	0.000836424	0.0172372	-1.15095	0.536124	0.850867	1.21024	0.403963	0.551867	1.87614	0.0140153	0.16461
244981_at	rps8	ribosomal protein S8	ChrC:80067-80472 (-) // 100.0 //	ATCG00770.1 // | Symbols: RPS8 | chloroplast 30S ribosomal protein S8 | chrC:80068-80472 REVERSE // tair // 11 // --- /// NC_000932 // ribosomal protein S8, Chloroplast [Arabidopsis thaliana] // ncbi_mito // 11 // --- /// rps8 // gi|7525012|ref|NC_000932.1|80068:80472:-1 product= ribosomal protein S8, Chloroplast [Arabidopsis thaliana] // ncbi_organelle // 11 // ---	453.522	621.794	206.478	172.93	3.59544	4.68987e-05	0.00314338	-1.37093	0.16152	0.547186	1.19402	0.418982	0.559704	2.19647	0.00273698	0.0876902
244982_at	rpl14	ribosomal protein L14	ChrC:80695-81064 (-) // 100.0 //	ATCG00780.1 // | Symbols: RPL14 | encodes a chloroplast ribosomal protein L14, a constituent of the large subunit of the ribosomal complex | chrC:80696-81064 REVERSE // tair // 11 // --- /// NC_000932 // ribosomal protein L14, Chloroplast [Arabidopsis thaliana] // ncbi_mito // 11 // --- /// rpl14 // gi|7525012|ref|NC_000932.1|80696:81064:-1 product= ribosomal protein L14, Chloroplast [Arabidopsis…	313.843	634.716	168.911	228.778	2.7743	0.00580085	0.0543151	-2.0224	0.0402161	0.254036	-1.35444	0.343418	0.518046	1.858	0.0662041	0.313079
244983_at	rpl16	ribosomal protein L16	ChrC:81188-81587 (-) // 97.79 //	ATCG00790.1 // | Symbols: RPL16 | chloroplast gene encoding a ribosomal protein L16, which is a constituent of 50S large ribosomal subunit | chrC:81189-82652 REVERSE // tair // 11 // --- /// NC_000932 // ribosomal protein L16, Chloroplast [Arabidopsis thaliana] // ncbi_mito // 11 // --- /// rpl16-chloroplast // gi|7525012|ref|NC_000932.1|81189:82652:-1 product= ribosomal protein L16, Chloroplast …	1118.38	1220.56	780.914	873.627	1.39719	0.0169685	0.103811	-1.09138	0.485821	0.82879	-1.11864	0.374103	0.535145	1.43209	0.0115339	0.150054
244984_at	rps3	ribosomal protein S3	ChrC:82825-83482 (-) // 100.0 //	ATCG00800.1 // | Symbols: | encodes a chloroplast ribosomal protein S3, a constituent of the small subunit of the ribosomal complex | chrC:82826-83482 REVERSE // tair // 11 // --- /// NC_000932 // ribosomal protein S3, Chloroplast [Arabidopsis thaliana] // ncbi_mito // 11 // --- /// rps3-chloroplast // gi|7525012|ref|NC_000932.1|82826:83482:-1 product= ribosomal protein S3, Chloroplast [Arabidops…	889.1	1138.5	560.381	591.686	1.92428	0.000177229	0.00667144	-1.28056	0.0705845	0.353295	-1.05585	0.671635	0.656357	1.58661	0.00285433	0.0878497
244985_at	rpl22	ribosomal protein L22	ChrC:83466-83949 (-) // 100.0 //	ATCG00810.1 // | Symbols: RPL22 | encodes a chloroplast ribosomal protein L22, a constituent of the large subunit of the ribosomal complex | chrC:83467-83949 REVERSE // tair // 11 // --- /// NC_000932 // ribosomal protein L22, Chloroplast [Arabidopsis thaliana] // ncbi_mito // 11 // --- /// rpl22 // gi|7525012|ref|NC_000932.1|83467:83949:-1 product= ribosomal protein L22, Chloroplast [Arabidopsis…	1075.62	1253.96	421.567	423.366	2.9619	1.77314e-06	0.000426323	-1.16583	0.262904	0.678231	-1.00429	0.974559	0.729514	2.5515	8.49337e-06	0.00884964
244986_at	rps19	ribosomal protein S19	ChrC:84004-84283 (-) // 100.0 //	ATCG00820.1 // | Symbols: RPS19 | Encodes a 6.8-kDa protein of the small ribosomal subunit. | chrC:84005-84283 REVERSE // tair // 11 // --- /// NC_000932 // ribosomal protein S19, Chloroplast [Arabidopsis thaliana] // ncbi_mito // 11 // --- /// rps19 // gi|7525012|ref|NC_000932.1|84005:84283:-1 product= ribosomal protein S19, Chloroplast [Arabidopsis thaliana] // ncbi_organelle // 11 // ---	862.98	1183.76	1025.73	1263.37	-1.06728	0.700614	0.649535	-1.37168	0.0790126	0.377227	-1.23185	0.230635	0.433215	-1.18843	0.315976	0.560452
244987_s_at	rpl2.1	ribosomal protein L2	ChrC:152805-154312 (+) // 100.0 // /// ChrC:84336-85843 (-) // 100.0 //	ATCG00830.1 // | Symbols: RPL2.1 | encodes a chloroplast ribosomal protein L2, a constituent of the large subunit of the ribosomal complex | chrC:84337-85843 REVERSE // tair // 11 // --- /// ATCG01310.1 // | Symbols: RPL2.2 | encodes a chloroplast ribosomal protein L2, a constituent of the large subunit of the ribosomal complex | chrC:152806-154312 FORWARD // tair // 11 // --- /// NC_000932 // ri…	3951.96	4557.85	2631.09	3240.4	1.4067	0.0120369	0.0841025	-1.15332	0.243262	0.659556	-1.23157	0.0978051	0.27379	1.50215	0.0041213	0.100257
244988_s_at	rpl23.1	ribosomal protein L23	ChrC:152505-152787 (+) // 100.0 // /// ChrC:85861-86143 (-) // 100.0 //	ATCG00840.1 // | Symbols: RPL23.1, RPL23 | One of two chloroplast genes that encode chloroplast ribosomal protein L23, a constituent of the large subunit of the ribosomal complex | chrC:85862-86143 REVERSE // tair // 11 // --- /// ATCG01300.1 // | Symbols: RPL23.2 | One of two chloroplast genes that encode chloroplast ribosomal protein L23, a constituent of the large subunit of the ribosomal comp…	2858.17	3782.8	2042.39	2169.84	1.74321	6.89789e-05	0.00401489	-1.32346	0.0122062	0.123836	-1.06243	0.539515	0.612213	1.39939	0.0040411	0.0999496
244989_s_at	ycf2.1	hypothetical protein	ChrC:86473-93358 (+) // 100.0 // /// ChrC:145290-152175 (-) // 100.0 //	ATCG00860.1 // | Symbols: YCF2.1 | Encodes an unknown protein. This gene is regulated by AtSIG6 transcriptionally. | chrC:86474-93358 FORWARD // tair // 11 // --- /// ATCG01280.1 // | Symbols: YCF2.2 | hypothetical protein | chrC:145291-152175 REVERSE // tair // 11 // --- /// NC_000932 // ycf2, Chloroplast [Arabidopsis thaliana] // ncbi_mito // 11 // --- /// ycf2 // gi|7525012|ref|NC_000932.1|864…	42.4655	44.6835	67.6693	47.0026	-1.0519	0.858727	0.69072	-1.05223	0.857865	0.914504	1.43969	0.213972	0.418542	-1.59351	0.118834	0.396751
244990_s_at	orf77.1	hypothetical protein	ChrC:93494-93728 (+) // 100.0 // /// ChrC:144920-145154 (-) // 100.0 //	ATCG00870.1 // | Symbols: ORF77.1 | hypothetical protein | chrC:93495-93728 FORWARD // tair // 11 // --- /// ATCG01270.1 // | Symbols: ORF77.2 | hypothetical protein | chrC:144921-145154 REVERSE // tair // 11 // --- /// NC_000932 // hypothetical protein, Chloroplast [Arabidopsis thaliana] // ncbi_mito // 11 // --- /// orf77 // gi|7525012|ref|NC_000932.1|93495:93728:1 product= hypothetical protein…	45.7786	43.9563	67.4054	42.868	1.02542	0.925075	0.707665	1.04147	0.878921	0.915767	1.57242	0.10751	0.289174	-1.47238	0.163133	0.448242
244991_s_at	ndhB.1	NADH dehydrogenase ND2	ChrC:141853-143708 (+) // 100.0 // /// ChrC:94940-96795 (-) // 100.0 //	ATCG00890.1 // | Symbols: NDHB.1 | NADH dehydrogenase ND2 | chrC:94941-96795 REVERSE // tair // 11 // --- /// ATCG01250.1 // | Symbols: NDHB.2 | NADH dehydrogenase ND2 | chrC:141854-143708 FORWARD // tair // 11 // --- /// NC_000932 // NADH dehydrogenase subunit 2, Chloroplast [Arabidopsis thaliana] // ncbi_mito // 11 // --- /// NC_000932 // NADH dehydrogenase subunit 2, Chloroplast [Arabidopsis t…	86.6355	98.9994	230.609	114.61	-1.15767	0.710818	0.652297	-1.14272	0.735392	0.896189	2.01201	0.0939022	0.267338	-2.66167	0.0252398	0.213032
244992_s_at	rps7.1	ribosomal protein S7	ChrC:140703-141171 (+) // 100.0 // /// ChrC:97477-97945 (-) // 100.0 //	ATCG00900.1 // | Symbols: RPS7.1, RPS7 | encodes a chloroplast ribosomal protein S7, a constituent of the small subunit of the ribosomal complex | chrC:97478-97945 REVERSE // tair // 11 // --- /// ATCG01240.1 // | Symbols: RPS7.2 | 30S chloroplast ribosomal protein S7 | chrC:140704-141171 FORWARD // tair // 11 // --- /// NC_000932 // ribosomal protein S7, Chloroplast [Arabidopsis thaliana] // ncb…	6289.72	5806.02	2546.65	3306.02	1.75613	0.000304102	0.00940699	1.08342	0.497757	0.835093	-1.29828	0.040838	0.159493	2.47015	3.04223e-06	0.00539858
244940_at	rps12.2	ribosomal protein S12 (trans-splice part 2 of 2)	ChrC:139855-140098 (+) // 100.0 // /// ChrC:98550-98793 (-) // 100.0 //	ATCG00905.1 // | Symbols: RPS12C, RPS12 | chloroplast gene encoding ribosomal protein s12. The gene is located in three distinct loci on the chloroplast genome and is transpliced to make one transcript. | chrC:97999-98793 REVERSE // tair // 9 // --- /// ATCG01230.1 // | Symbols: RPS12B, RPS12 | chloroplast gene encoding ribosomal protein s12. The gene is located in three distinct loci on the chlo…	2292.33	2455.07	307.135	502.283	4.88702	6.11973e-06	0.000793468	-1.07093	0.754858	0.89998	-1.63559	0.039944	0.157428	7.46374	4.70959e-07	0.00119489
244994_at	ndhF	NADH dehydrogenase ND5	ChrC:110397-112638 (-) // 100.0 //	ATCG01010.1 // | Symbols: NDHF | Chloroplast encoded NADH dehydrogenase unit. | chrC:110398-112638 REVERSE // tair // 11 // --- /// NC_000932 // NADH dehydrogenase subunit 5, Chloroplast [Arabidopsis thaliana] // ncbi_mito // 11 // --- /// ndhF // gi|7525012|ref|NC_000932.1|110398:112638:-1 product= NADH dehydrogenase subunit 5, Chloroplast [Arabidopsis thaliana] // ncbi_organelle // 11 // ---	37.2938	37.1853	65.9916	46.3469	-1.24638	0.245978	0.430394	1.00292	0.987417	0.924257	1.42386	0.0733964	0.231173	-1.76951	0.00784243	0.126261
244960_at	rpl32	ribosomal protein L32	ChrC:113448-113607 (+) // 100.0 //	ATCG01020.1 // | Symbols: RPL32 | encodes a chloroplast ribosomal protein L32, a constituent of the large subunit of the ribosomal complex | chrC:113449-113607 FORWARD // tair // 11 // --- /// NC_000932 // ribosomal protein L32, Chloroplast [Arabidopsis thaliana] // ncbi_mito // 11 // --- /// rpl32 // gi|7525012|ref|NC_000932.1|113449:113607:1 product= ribosomal protein L32, Chloroplast [Arabidop…	744.012	671.826	422.418	383.137	1.75347	0.0542039	0.202966	1.10743	0.706279	0.893137	1.10249	0.718478	0.668227	1.76132	0.0525779	0.283164
244961_at	ycf5	hypothetical protein	ChrC:114460-115447 (+) // 100.0 //	ATCG01040.1 // | Symbols: YCF5 | hypothetical protein | chrC:114461-115447 FORWARD // tair // 11 // --- /// NC_000932 // cytochrome c biogenesis protein, Chloroplast [Arabidopsis thaliana] // ncbi_mito // 11 // --- /// ycf5 // gi|7525012|ref|NC_000932.1|114461:115447:1 product= cytochrome c biogenesis protein, Chloroplast [Arabidopsis thaliana] // ncbi_organelle // 11 // ---	2992.8	3684.58	4162.94	4006.37	-1.08729	0.510201	0.581063	-1.23116	0.116827	0.464538	1.03912	0.761406	0.68021	-1.391	0.0195687	0.190602
244962_at	ndhD	NADH dehydrogenase ND4	ChrC:115664-117185 (-) // 100.0 //	ATCG01050.1 // | Symbols: NDHD | Represents a plastid-encoded subunit of a NAD(P)H dehydrogenase complex. Its mRNA is edited at four positions. Translation data is not available for this gene. | chrC:115665-117185 REVERSE // tair // 11 // --- /// NC_000932 // NADH dehydrogenase subunit 4, Chloroplast [Arabidopsis thaliana] // ncbi_mito // 11 // --- /// ndhD // gi|7525012|ref|NC_000932.1|115665:11…	4460.44	4654.46	3629.9	3466.36	1.34253	0.0165576	0.102169	-1.04345	0.696827	0.891071	1.04718	0.673287	0.657	1.22865	0.076411	0.331395
244932_at	psaC	PSI 9KDa protein	ChrC:117317-117563 (-) // 100.0 //	ATCG01060.1 // | Symbols: PSAC | Encodes the PsaC subunit of photosystem I. | chrC:117318-117563 REVERSE // tair // 11 // --- /// NC_000932 // photosystem I subunit VII, Chloroplast [Arabidopsis thaliana] // ncbi_mito // 11 // --- /// psaC // gi|7525012|ref|NC_000932.1|117318:117563:-1 product= photosystem I subunit VII, Chloroplast [Arabidopsis thaliana] // ncbi_organelle // 11 // ---	2265.79	2188.85	763.877	515.999	4.24143	0.000754452	0.0160682	1.03521	0.917805	0.918502	1.48029	0.253818	0.452233	2.96615	0.0057729	0.113436
244933_at	ndhE	NADH dehydrogenase ND4L	ChrC:117803-118109 (-) // 100.0 //	ATCG01070.1 // | Symbols: NDHE | NADH dehydrogenase ND4L | chrC:117804-118109 REVERSE // tair // 11 // --- /// NC_000932 // NADH dehydrogenase subunit 4L, Chloroplast [Arabidopsis thaliana] // ncbi_mito // 11 // --- /// ndhE // gi|7525012|ref|NC_000932.1|117804:118109:-1 product= NADH dehydrogenase subunit 4L, Chloroplast [Arabidopsis thaliana] // ncbi_organelle // 11 // ---	1091	1276.61	593.964	541.751	2.35628	0.00111824	0.0202161	-1.17004	0.456783	0.817708	1.09643	0.660641	0.652136	1.83672	0.0110808	0.147509
244934_at	ndhG	NADH dehydrogenase ND6	ChrC:118376-118907 (-) // 100.0 //	ATCG01080.1 // | Symbols: NDHG | NADH dehydrogenase ND6 | chrC:118377-118907 REVERSE // tair // 11 // --- /// NC_000932 // NADH dehydrogenase subunit 6, Chloroplast [Arabidopsis thaliana] // ncbi_mito // 11 // --- /// ndhG // gi|7525012|ref|NC_000932.1|118377:118907:-1 product= NADH dehydrogenase subunit 6, Chloroplast [Arabidopsis thaliana] // ncbi_organelle // 11 // ---	325.722	424.242	206.561	173.491	2.44527	0.000820819	0.0170715	-1.30241	0.2209	0.634065	1.19057	0.411054	0.555847	1.57698	0.0453698	0.268387
244935_at	ndhI	NADH dehydrogenase subunit	ChrC:119243-119762 (-) // 100.0 //	ATCG01090.1 // | Symbols: NDHI | Encodes subunit of the chloroplast NAD(P)H dehydrogenase complex | chrC:119244-119762 REVERSE // tair // 11 // --- /// NC_000932 // NADH dehydrogenase subunit I, Chloroplast [Arabidopsis thaliana] // ncbi_mito // 11 // --- /// ndhI // gi|7525012|ref|NC_000932.1|119244:119762:-1 product= NADH dehydrogenase subunit I, Chloroplast [Arabidopsis thaliana] // ncbi_organ…	1937.17	2344.53	2083.84	2500.31	-1.06664	0.566851	0.600908	-1.21009	0.105221	0.437669	-1.19984	0.120303	0.308432	-1.07576	0.516675	0.657025
244936_at	ndhA	NADH dehydrogenase ND1	ChrC:119846-122009 (-) // 100.0 //	ATCG01100.1 // | Symbols: NDHA | NADH dehydrogenase ND1 | chrC:119847-122009 REVERSE // tair // 11 // --- /// NC_000932 // NADH dehydrogenase subunit 1, Chloroplast [Arabidopsis thaliana] // ncbi_mito // 11 // --- /// ndhA // gi|7525012|ref|NC_000932.1|119847:122009:-1 product= NADH dehydrogenase subunit 1, Chloroplast [Arabidopsis thaliana] // ncbi_organelle // 11 // ---	537.12	712.091	318.298	415.366	1.71438	0.00780051	0.0644349	-1.32573	0.123389	0.478461	-1.30497	0.143864	0.339936	1.68753	0.0093046	0.135996
244937_at	ndhH	NADH dehydrogenase 49KDa protein	ChrC:122010-123192 (-) // 100.0 //	ATCG01110.1 // | Symbols: NDHH | Encodes the 49KDa plastid NAD(P)H dehydrogenase subunit H protein. Its transcription is regulated by an ndhF-specific plastid sigma factor, SIG4. | chrC:122011-123192 REVERSE // tair // 11 // --- /// NC_000932 // NADH dehydrogenase subunit 7, Chloroplast [Arabidopsis thaliana] // ncbi_mito // 11 // --- /// ndhH // gi|7525012|ref|NC_000932.1|122011:123192:-1 produc…	72.0334	87.6895	61.9918	53.0666	1.65244	0.0011667	0.0208883	-1.21734	0.127496	0.487665	1.16817	0.220403	0.424167	1.162	0.2357	0.507726
244938_at	rps15	ribosomal protein S15	ChrC:123295-123562 (-) // 100.0 //	ATCG01120.1 // | Symbols: RPS15 | encodes a chloroplast ribosomal protein S15, a constituent of the small subunit of the ribosomal complex | chrC:123296-123562 REVERSE // tair // 11 // --- /// NC_000932 // ribosomal protein S15, Chloroplast [Arabidopsis thaliana] // ncbi_mito // 11 // --- /// rps15 // gi|7525012|ref|NC_000932.1|123296:123562:-1 product= ribosomal protein S15, Chloroplast [Arabido…	95.3921	141.67	82.9371	90.3703	1.56777	0.146498	0.338172	-1.48515	0.197297	0.602655	-1.0896	0.772549	0.682967	1.15021	0.63847	0.697965

## Sheet: Total Data
Probe Set ID	Target Description	Representative Public ID	Gene Title	Gene Symbol	KO_HL_Mn	KO_LL_Mn	WT_HL_Mn	WT_LL_Mn	Fold-Change(KO * HL vs. KO * LL)	p.value_limma.KO_HLvLL	q.value_limma.KO_HLvLL	Fold-Change(WT * HL vs. WT * LL)	p.value_limma.WT_HLvLL	q.value_limma.WT_HLvLL	Fold-Change(KO * LL vs. WT * LL)	p.value_limma.LL_KOvWT	q.value_limma.LL_KOvWT	Fold-Change(KO * HL vs. WT * HL)	p.value_limma.HL_KOvWT	q.value_limma.HL_KOvWT
249741_at	putative protein contains similarity to two-component response regulator protein; supported by cDNA: gi_10281005_dbj_AB046955.1_AB046955	At5g24470	APRR5 (ARABIDOPSIS PSEUDO-RESPONSE REGULATOR 5); transcription regulator/ two-component response regulator	APRR5	51.809	18.1021	29.3233	87.2083	2.86207	1.66667e-06	0.000518246	-2.97393	1.12669e-06	0.000134803	-4.81746	1.71104e-08	3.13265e-05	1.76682	0.000616992	0.0487759
248138_at	pyruvate decarboxylase (gb|AAB16855.1)	At5g54960	PDC2 (pyruvate decarboxylase-2); carboxy-lyase/ catalytic/ magnesium ion binding / pyruvate decarboxylase/ thiamin pyrophosphate binding	PDC2	298.432	49.1486	125.818	194.639	6.07214	5.50509e-08	6.30846e-05	-1.54702	0.0174938	0.0904222	-3.96025	1.17433e-06	0.000393685	2.372	0.00013066	0.0263673
245319_at	Expressed protein ; supported by full-length cDNA: Ceres: 30227.	At4g16146	---	---	206.716	30.569	147.828	183.609	6.76174	5.54434e-08	6.30846e-05	-1.24201	0.223756	0.427528	-6.00633	1.1619e-07	0.000100661	1.39822	0.069981	0.319173
253627_at	low temperature and salt responsive protein homolog low temperature and salt responsive protein LTI6A - Arabidopsis thaliana,PID:g4039153	At4g30650	---	---	1187.15	293.463	1150.84	1634.32	4.0453	2.58686e-07	0.000160749	-1.42018	0.0282513	0.125016	-5.56929	2.39499e-08	3.94055e-05	1.03156	0.829943	0.744691
253161_at	senescence-associated protein sen1 identical to senescence-associated protein GI:1046270 from [Arabidopsis thaliana] ;supported by full-length cDNA: Ceres:13699.	At4g35770	SEN1 (SENESCENCE 1)	SEN1	9.28485	9.8645	8.64254	37.1162	-1.06243	0.605173	0.869724	-4.29476	1.30576e-08	1.46392e-05	-3.76275	3.99638e-08	5.07312e-05	1.07432	0.541414	0.664308
249719_at	Expressed protein ; supported by full-length cDNA: Ceres: 32450.	At5g35735	---	---	263.283	46.7911	205.293	181.123	5.62652	1.13333e-08	2.40565e-05	1.13345	0.366651	0.531451	-3.87088	1.93973e-07	0.000127944	1.28242	0.0862969	0.348018
263495_at	cold-regulated protein cor15b precursor ;supported by full-length cDNA: Ceres:19221.	At2g42530	COR15B (COLD REGULATED 15B)	COR15B	2623.57	1040.58	1404.92	1928.53	2.52078	8.05815e-07	0.000360497	-1.37269	0.00947955	0.0593069	-1.85321	5.36253e-05	0.00339899	1.86716	4.77069e-05	0.0175099
266106_at	putative microtubule-associated protein ; supported by cDNA: gi_15724331_gb_AF412106.1_AF412106	At2g45170	AtATG8e; microtubule binding	ATATG8E	6.26248	11.0099	7.02442	39.7181	-1.75796	8.83328e-05	0.00593416	-5.65463	3.3006e-10	2.76581e-06	-3.60772	1.22963e-08	2.89712e-05	-1.1216	0.272339	0.534063
258735_at	low temperature and salt responsive protein LTI6A identical to low temperature and salt responsive protein LTI6A GB:AAC97512 from [Arabidopsis thaliana]	At3g05880	RCI2A (RARE-COLD-INDUCIBLE 2A)	RCI2A	673.339	223.265	742.911	1765.54	3.01584	2.78741e-05	0.00296916	-2.37669	0.000266943	0.00494743	-7.90784	2.92755e-08	4.02573e-05	-1.10326	0.580956	0.67961
255931_at	hypothetical protein similar to putative phloem-specific lectin GI:3894166 from [Arabidopsis thaliana]	At1g12710	AtPP2-A12 (Phloem protein 2-A12); carbohydrate binding	AtPP2-A12	16.4404	14.1504	19.796	64.6087	1.16183	0.226609	0.639546	-3.26373	2.1584e-07	5.24426e-05	-4.56585	1.1821e-08	2.89712e-05	-1.20411	0.140175	0.421201
256221_at	DnaJ protein, putative contains Pfam profile: PF00226: DnaJ domain;supported by full-length cDNA: Ceres:25796.	At1g56300	---	---	82.1263	33.5151	107.126	212.894	2.45043	3.41696e-05	0.00329542	-1.98733	0.000388518	0.00631529	-6.3522	1.20022e-08	2.89712e-05	-1.30441	0.0881922	0.351425
264511_at	putative galactinol synthase similar to GB:AAD26116 from [Brassica napus]; supported by cDNA: gi_13899102_gb_AF370546.1_AF370546	At1g09350	AtGolS3 (Arabidopsis thaliana galactinol synthase 3); transferase, transferring glycosyl groups / transferase, transferring hexosyl groups	AtGolS3	96.7686	39.3105	78.0649	228.699	2.46163	0.000262113	0.0114517	-2.92961	5.21212e-05	0.00155673	-5.81774	2.88199e-07	0.000169587	1.23959	0.255252	0.521965
255607_at	putative acetyltransferase similar to Digitalis lanata lanatoside 15'-O-acetyltransferase, GenBank accession number AJ011567	At4g01130	---	---	12.536	14.4051	18.4452	63.4893	-1.14907	0.200565	0.606008	-3.44222	2.66757e-08	1.9459e-05	-4.40738	3.05638e-09	1.68174e-05	-1.47125	0.00251562	0.084321
264045_at	putative GTP cyclohydrolase	At2g22450	---	---	36.6003	19.4402	31.1124	68.4089	1.88271	0.00040985	0.0152805	-2.19877	5.71014e-05	0.00165881	-3.51894	4.28169e-07	0.00020755	1.17639	0.245463	0.51528
247013_at	putative protein strong similarity to unknown protein (pir||T04718); supported by cDNA: gi_15529177_gb_AY052213.1_	At5g67480	BT4 (BTB AND TAZ DOMAIN PROTEIN 4); protein binding / transcription regulator	BT4	169.739	22.608	162.92	128.304	7.50794	3.65143e-08	5.50166e-05	1.26984	0.189875	0.394835	-5.67505	2.04858e-07	0.000129999	1.04184	0.815872	0.742445
263548_at	glycine-rich RNA binding protein 7 Alternative splicing exists based on EST evidence, form 1 splice site is 'AG', form 2 splice site is 'AT'	At2g21660	CCR2 (COLD, CIRCADIAN RHYTHM, AND RNA BINDING 2); RNA binding / double-stranded DNA binding / single-stranded DNA binding	CCR2	854.188	88.6102	296.863	942.443	9.6392	1.52893e-05	0.00199299	-3.17457	0.00450701	0.0350352	-10.6354	9.91401e-06	0.001104	2.87721	0.00787067	0.126261
259014_at	putative glucan endo-1-3-beta-glucosidase similar to glucan endo-1-3-beta-glucosidase precursor GB:P52409 [Triticum aestivum];supported by full-length cDNA: Ceres:36049.	At3g07320	---	---	73.4502	28.2852	58.4635	83.8354	2.59677	5.96075e-06	0.0011978	-1.43398	0.0154512	0.0830128	-2.96393	1.48889e-06	0.000416246	1.25634	0.100751	0.370667
253981_at	putative protein ;supported by full-length cDNA: Ceres:5367.	At4g26670	---	---	48.508	17.7212	67.8247	99.7141	2.73726	6.25675e-06	0.00122315	-1.47019	0.0147687	0.0805857	-5.62674	1.45998e-08	3.009e-05	-1.39819	0.029489	0.227393
258207_at	putative GTP pyrophosphokinase similar to GTP PYROPHOSPHOKINASE GB:O87331 from [Corynebacterium glutamicum]; supported by cDNA: gi_7141305_gb_AF225703.1_AF225703	At3g14050	RSH2 (RELA-SPOT HOMOLOG 2); GTP diphosphokinase	RSH2	63.9194	41.1221	37.302	116.502	1.55438	0.0154485	0.142544	-3.12324	7.73304e-06	0.000431913	-2.83308	1.92659e-05	0.00174733	1.71357	0.00476721	0.105166
251789_at	serine/threonine-specific protein kinase -like serine/threonine-specific protein kinase NAK, Arabidopsis thaliana, PIR:S38326	At3g55450	---	---	71.2693	29.9723	53.4541	141.473	2.37783	0.000451237	0.0163892	-2.64663	0.000164388	0.00350133	-4.72012	1.54026e-06	0.000416246	1.33328	0.144033	0.42543
244966_at	cytochrome b6-f complex, subunit V	petG	---	---	32.1836	152.99	183.768	145.127	-4.75367	1.14046e-06	0.000437392	1.26625	0.214225	0.418542	1.05418	0.774828	0.671781	-5.71001	3.31022e-07	0.00106551
256631_at	At14a-like protein similar to At14a protein GB:AAD26355 GI:4589123 [Arabidopsis thaliana]	At3g28320	---	---	9.19418	9.30443	10.6725	52.3852	-1.01199	0.941817	0.920347	-4.90797	2.37904e-07	5.61897e-05	-5.63014	9.23516e-08	8.46366e-05	-1.1609	0.369142	0.591691
247043_at	protein kinase, 41K (EC 2.7.1.-) (pir||S71172) ; supported by cDNA: gi_166818_gb_L05562.1_ATHPROKINB	At5g66880	SNRK2.3 (SUCROSE NONFERMENTING 1(SNF1)-RELATED PROTEIN KINASE 2.3); kinase/ protein kinase	SNRK2.3	32.7895	34.1812	37.0336	102.809	-1.04244	0.689531	0.888866	-2.77609	2.11225e-07	5.24426e-05	-3.00775	8.88696e-08	8.46366e-05	-1.12944	0.25322	0.521202
246831_at	hexose transporter - like protein hexose transporter HT2, Lycopersicon esculentum, EMBL:LES132224; supported by cDNA: gi_15010579_gb_AY045591.1_	At5g26340	MSS1; carbohydrate transmembrane transporter/ hexose:hydrogen symporter/ high-affinity hydrogen:glucose symporter/ sugar:hydrogen symporter	MSS1	185.738	59.0334	173.978	326.698	3.14645	3.62662e-05	0.00340449	-1.87773	0.00486047	0.0369998	-5.5344	5.37829e-07	0.000234125	1.06754	0.729686	0.722734
262452_at	hypothetical protein similar to hypothetical protein GB:AAD50003 GI:5734738 from [Arabidopsis thaliana];supported by full-length cDNA: Ceres:37592.	At1g11210	---	---	78.04	20.5253	58.6118	138.187	3.80201	6.7626e-05	0.00503779	-2.35768	0.00264113	0.0240086	-6.73235	1.79205e-06	0.000426323	1.33147	0.236103	0.507726
249807_at	pectinacetylesterase	At5g23870	---	---	18.5161	15.1193	16.8605	28.1971	1.22467	0.0188004	0.160945	-1.67238	1.3637e-05	0.000624574	-1.86497	1.8064e-06	0.000426323	1.0982	0.235942	0.507726
248190_at	unknown protein	At5g54120	---	---	53.6124	53.0165	60.1217	20.4893	1.01124	0.922666	0.91881	2.93416	3.77568e-07	7.23917e-05	2.58752	1.495e-06	0.000416246	-1.12136	0.328933	0.568598
267265_at	putative serine carboxypeptidase I ; supported by cDNA: gi_15294269_gb_AF410326.1_AF410326	At2g22980	serine-type carboxypeptidase	SCPL13	12.4795	37.2225	20.0353	200.023	-2.98279	1.33543e-06	0.000456081	-9.98432	2.16807e-10	2.76581e-06	-5.37397	9.57923e-09	2.89712e-05	-1.60546	0.00284205	0.0878497
247478_at	DC1.2 homologue - like protein DC1.2 homologue, Nicotiana tabacum, EMBL:AB009888	At5g62360	---	---	84.1623	22.5776	93.5392	431.43	3.72773	0.00104835	0.0278762	-4.61223	0.000307464	0.00537547	-19.1084	4.10106e-07	0.000204846	-1.11139	0.740153	0.726147
264211_at	putative gigantea protein strong similarity to GB:CAB56039 from [Arabidopsis thaliana]; supported by cDNA: gi_6002679_gb_AF105064.1_AF105064	At1g22770	GI (GIGANTEA)	GI	172.513	106.33	158.209	279.352	1.62241	0.00116272	0.0294259	-1.76578	0.000313488	0.00545107	-2.62721	1.71846e-06	0.000426323	1.09044	0.469737	0.637496
256455_at	unknown protein ;supported by full-length cDNA: Ceres:14433.	At1g75190	---	---	9.39704	11.7005	9.73563	27.4218	-1.24512	0.0343777	0.232217	-2.81664	6.05727e-08	2.7261e-05	-2.34365	5.61159e-07	0.000234125	-1.03603	0.708333	0.717216
259841_at	unknown protein ; supported by full-length cDNA: Ceres: 16614.	At1g52200	---	---	16.5302	14.6468	17.5707	97.3537	1.12856	0.574347	0.861943	-5.54074	2.11095e-06	0.000202107	-6.64676	6.98152e-07	0.000274009	-1.06296	0.775811	0.73474
249422_at	putative protein predicted proteins, Arabidopsis thaliana;supported by full-length cDNA: Ceres:249321.	At5g39760	AtHB23 (ARABIDOPSIS THALIANA HOMEOBOX PROTEIN 23); DNA binding / transcription factor	AtHB23	56.4536	32.4806	51.0225	63.7668	1.738	3.51324e-05	0.00333491	-1.24978	0.0267011	0.119833	-1.96316	4.6357e-06	0.000698477	1.10644	0.276709	0.537453
253874_at	putative protein stem-specific protein - Nicotiana tabacum,PID:g20037;supported by full-length cDNA: Ceres:35207.	At4g27450	---	---	8.06609	13.2656	11.9789	74.2633	-1.64461	0.00673438	0.0862321	-6.1995	3.10827e-08	2.00505e-05	-5.5982	6.08039e-08	6.68299e-05	-1.4851	0.0236913	0.206419
255331_at	hypothetical protein ; supported by cDNA: gi_15027850_gb_AY045782.1_	At4g04330	---	---	137.697	151.344	129.438	566.064	-1.09911	0.568212	0.860532	-4.37306	6.01768e-07	9.41158e-05	-3.74014	2.05734e-06	0.000439671	1.06379	0.707679	0.717148
248794_at	ethylene responsive element binding factor 2 (ATERF2) (sp|O80338) ;supported by full-length cDNA: Ceres:3012.	At5g47220	ERF2 (ETHYLENE RESPONSIVE ELEMENT BINDING FACTOR 2); DNA binding / transcription activator/ transcription factor	ERF2	89.1131	45.7672	30.6562	74.4262	1.94714	0.00301256	0.0527566	-2.42774	0.000329514	0.00561899	-1.62619	0.0196725	0.113529	2.90689	6.20645e-05	0.019709
247668_at	pseudo-response regulator - like pseudo-response regulator 1 APRR1, Arabidopsis thaliana, EMBL:AB041530; supported by cDNA: gi_10281007_dbj_AB046956.1_AB046956	At5g60100	APRR3 (ARABIDOPSIS PSEUDO-RESPONSE REGULATOR 3); transcription regulator/ two-component response regulator	APRR3	23.8843	17.0324	32.2578	69.3722	1.40224	0.0220651	0.176842	-2.15059	5.72924e-05	0.00166175	-4.0729	8.88703e-08	8.46366e-05	-1.35058	0.0378743	0.252295
254066_at	transcriptional activator CBF1-like protein strong similarity to transcriptional activator CBF1, Arabidopsis thaliana00	At4g25480	DREB1A (DEHYDRATION RESPONSE ELEMENT B1A); DNA binding / transcription activator/ transcription factor	DREB1A	121.671	25.5206	113.376	167.38	4.76754	1.43489e-05	0.00193437	-1.47633	0.114428	0.300313	-6.55861	2.04422e-06	0.000439671	1.07316	0.763647	0.732286
252102_at	dehydrin Xero2 ; supported by cDNA: gi_15809983_gb_AY054260.1_	At3g50970	LTI30 (LOW TEMPERATURE-INDUCED 30)	LTI30	94.6978	20.3469	85.7471	242.251	4.65388	0.000238622	0.0108757	-2.82522	0.00478396	0.0366006	-11.9061	2.17495e-06	0.000447227	1.10433	0.749618	0.728122
266225_at	putative membrane channel protein ;supported by full-length cDNA: Ceres:10159.	At2g28900	ATOEP16-1 (OUTER PLASTID ENVELOPE PROTEIN 16-1); P-P-bond-hydrolysis-driven protein transmembrane transporter/ protein transporter	ATOEP16-1	1535.22	325.956	910.787	884.053	4.70923	1.2008e-06	0.000444258	1.03018	0.871376	0.708189	-2.71183	0.00010526	0.00507453	1.68567	0.012779	0.157996
246597_at	L-aspartate oxidase -like protein L-aspartate oxidase, Pseudomonas aeruginosa, PIR:T46863; supported by cDNA: gi_15010649_gb_AY045626.1_	At5g14760	AO (L-ASPARTATE OXIDASE); L-aspartate oxidase/ electron carrier/ oxidoreductase	AO	57.3565	36.5956	38.1414	9.40698	1.5673	0.00168442	0.0364564	4.05458	1.90674e-08	1.88331e-05	3.89026	2.71343e-08	4.02573e-05	1.50379	0.00334207	0.0930604
253597_at	putative protein translation initiation factor, IF3 - Listeria monocytogenes; supported by cDNA: gi_14596120_gb_AY042848.1_	At4g30690	---	---	21.7208	48.474	20.057	143.524	-2.23172	7.18833e-05	0.00525	-7.15586	3.86193e-09	8.08789e-06	-2.96081	3.44867e-06	0.000586416	1.08296	0.577135	0.677936
247878_at	unknown protein	At5g57760	---	---	18.8251	8.08195	7.31406	10.3751	2.32953	6.5537e-05	0.00495411	-1.41849	0.0320855	0.135843	-1.28383	0.109781	0.293408	2.57386	2.21596e-05	0.0150947
257892_at	unknown protein similar to ER6 protein GB:AAD46412 [Lycopersicon esculentum]; contains Pfam profile: PF00582 universal stress protein family; supported by cDNA: gi_14190420_gb_AF378888.1_AF378888	At3g17020	---	---	223.92	217.654	214.656	502.038	1.0288	0.794838	0.905414	-2.33874	2.79528e-06	0.000242796	-2.30654	3.33271e-06	0.000577935	1.04316	0.699171	0.714945
248337_at	low-temperature-induced protein 78 (sp|Q06738) ; supported by cDNA: gi_348691_gb_L22567.1_ATHCOR78A	At5g52310	LTI78 (LOW-TEMPERATURE-INDUCED 78)	LTI78	1543.78	406.197	1216.75	1512.23	3.80041	9.69452e-06	0.00159865	-1.24279	0.271396	0.465912	-3.72291	1.13755e-05	0.00120487	1.26866	0.230658	0.504273
260876_at	hypothetical protein contains similarity to MTN3 (nodule development protein) GB:Y08726 GI:1619601 from [Medicago truncatula];supported by full-length cDNA: Ceres:6411.	At1g21460	---	---	82.5921	101.62	114.363	61.6867	-1.23039	0.0601482	0.322639	1.85393	3.90844e-05	0.00125318	1.64735	0.00027595	0.00881738	-1.38468	0.00664299	0.119626
245765_at	hypothetical protein similar to putative disease resistance protein GB:AAC14512 GI:2739389 from [Arabidopsis thaliana]	At1g33600	---	---	99.3413	57.7366	74.0419	85.9093	1.72057	2.45676e-05	0.00272571	-1.16024	0.101672	0.279938	-1.48791	0.000429185	0.0115061	1.34166	0.00413278	0.100333
248162_at	1,4-benzoquinone reductase-like; Trp repressor binding protein-like	At5g54500	FQR1 (FLAVODOXIN-LIKE QUINONE REDUCTASE 1); FMN binding / oxidoreductase, acting on NADH or NADPH, quinone or similar compound as acceptor	FQR1	65.9608	49.1845	64.6373	115.635	1.34112	0.0174233	0.153228	-1.789	0.000128373	0.00291184	-2.35112	2.7628e-06	0.000494629	1.02048	0.853323	0.75031
260753_at	RING-H2 finger protein RHA3a, putative similar to RING-H2 finger protein RHA3a GI:3790573 from [Arabidopsis thaliana]	At1g49230	---	---	34.0778	15.9952	20.9561	30.0857	2.13049	0.000119618	0.00721202	-1.43566	0.0219847	0.104648	-1.88093	0.000570343	0.0136284	1.62614	0.00398685	0.0994701
262912_at	oligopeptide transporter, putative similar to oligopeptide transporter GI:510238 from [Arabidopsis thaliana]; supported by cDNA: gi_14334727_gb_AY035037.1_	At1g59740	---	---	16.2853	20.2771	28.4094	16.3302	-1.24512	0.0401667	0.253939	1.73962	7.09776e-05	0.00191957	1.24169	0.0423419	0.176552	-1.74441	6.77325e-05	0.019709
254073_at	splicing factor At-SRp40 contains EST gb:T45156, H3766800; supported by cDNA: gi_1667581_gb_U76607.1_ATU76607	At4g25500	ATRSP35; RNA binding / nucleic acid binding / nucleotide binding	RSP35	67.9166	33.3516	71.9153	161.854	2.03625	0.00249608	0.0469456	-2.25058	0.000936598	0.011638	-4.85275	1.66096e-06	0.000426323	-1.05891	0.767448	0.732963
247302_at	unknown protein ;supported by full-length cDNA: Ceres:13993.	At5g63880	VPS20.1	VPS20.1	12.4549	9.01073	11.8797	18.3216	1.38224	0.00455757	0.0684032	-1.54227	0.000528317	0.00778882	-2.03331	4.93208e-06	0.000722247	1.04843	0.624174	0.694416
249862_at	PGPD14 protein ;supported by full-length cDNA: Ceres:41666.	At5g22920	---	---	9.86557	16.7241	11.9413	94.79	-1.6952	0.0171876	0.152011	-7.93743	9.64405e-08	3.59089e-05	-5.66774	7.18553e-07	0.000275689	-1.21046	0.340193	0.576747
264314_at	unknown protein ; supported by cDNA: gi_15010575_gb_AY045589.1_	At1g70420	---	---	57.6523	50.159	79.2399	218.297	1.14918	0.35404	0.757635	-2.75481	1.05913e-05	0.00053358	-4.35182	1.84393e-07	0.000127944	-1.37465	0.0471919	0.272515
264400_at	glucose-6-phosphate/phosphate-translocator precursor, putative similar to glucose-6-phosphate/phosphate-translocator precursor GI:2997591 from [Pisum sativum]; supported by cDNA: gi_14596172_gb_AY042874.1_	At1g61800	GPT2; antiporter/ glucose-6-phosphate transmembrane transporter	GPT2	777.359	176.642	468.1	17.0729	4.40082	2.46662e-05	0.00272571	27.4177	3.11189e-09	7.44732e-06	10.3462	1.85982e-07	0.000127944	1.66067	0.0466305	0.27147
260636_at	hypothetical protein contains similarity to CDP-diacylglycerol synthase 2 GI:3892191 from [ Homo sapiens]	At1g62430	ATCDS1; phosphatidate cytidylyltransferase	ATCDS1	131.518	22.6696	124.637	151.635	5.8014	8.52182e-06	0.00144993	-1.21656	0.439842	0.569291	-6.68864	3.7688e-06	0.000609396	1.05518	0.830469	0.744691
254919_at	RING-H2 finger protein RHA1b ;supported by full-length cDNA: Ceres:37097.	At4g11360	RHA1B; protein binding / zinc ion binding	RHA1B	20.1489	24.3132	24.0671	89.6194	-1.20667	0.208736	0.616746	-3.72374	5.20624e-07	8.78353e-05	-3.68604	5.67775e-07	0.000234125	-1.19445	0.232926	0.505722
261613_at	abscisic acid responsive elements-binding factor identical to abscisic acid responsive elements-binding factor GB:AAF27179 GI:6739274 from [Arabidopsis thaliana]; supported by cDNA: gi_6739273_gb_AF093544.1_AF093544	At1g49720	ABF1 (ABSCISIC ACID RESPONSIVE ELEMENT-BINDING FACTOR 1); DNA binding / protein binding / transcription activator/ transcription factor	ABF1	78.4824	38.7842	94.0748	234.911	2.02357	0.00446547	0.0675979	-2.49706	0.000660326	0.0090727	-6.05692	9.12854e-07	0.000327244	-1.19868	0.39186	0.601833
266873_at	putative PREG1-like negative regulator	At2g44740	CYCP4;1 (cyclin p4;1); cyclin-dependent protein kinase	CYCP4;1	9.25841	16.0288	10.9	65.7663	-1.73127	0.00426428	0.0660688	-6.03361	5.04436e-08	2.6672e-05	-4.103	7.85937e-07	0.000287984	-1.17731	0.321038	0.562767
255070_at	isoamylase-like protein probable isoamylase (EC 3.2.1.68) su1 - Zea mays,PIR2:T01321	At4g09020	ISA3 (ISOAMYLASE 3); alpha-amylase/ isoamylase	ISA3	291.119	91.3723	162.706	147.666	3.18609	1.18791e-06	0.000444258	1.10185	0.484541	0.589668	-1.61609	0.00358843	0.041374	1.78925	0.000878983	0.0565262
251017_at	protein phosphatase - like protein protein phosphatase 2C homolog, Mesembryanthemum crystallinum, EMBL:AF097667	At5g02760	---	---	29.0468	48.1393	20.9873	168.015	-1.6573	0.0256291	0.193361	-8.00555	1.40426e-07	4.26413e-05	-3.4902	3.29106e-05	0.00246565	1.38401	0.12855	0.408529
252175_at	zinc finger protein zinc finger protein ID1, Zea mays, EMBL:AF058757	At3g50700	AtIDD2 (Arabidopsis thaliana Indeterminate(ID)-Domain 2); nucleic acid binding / transcription factor/ zinc ion binding	AtIDD2	30.4197	21.0225	27.3909	97.3261	1.44704	0.0994746	0.425961	-3.5538	4.1992e-05	0.00131593	-4.62996	6.21689e-06	0.000794986	1.1107	0.622571	0.694034
245768_at	hypothetical protein similar to putative disease resistance protein GB:AAC14512 GI:2739389 from [Arabidopsis thaliana];supported by full-length cDNA: Ceres:105146.	At1g33590	---	---	71.1462	81.3752	56.9933	158.506	-1.14373	0.260261	0.676032	-2.781	7.46525e-07	0.000104346	-1.94782	6.26794e-05	0.00381467	1.24833	0.0741734	0.327168
255474_at	coded for by A. thaliana cDNA T75804 similar to ATPases associated with various cellular activites (Pfam: AAA.hmm, score: 230.91)	At4g02470	---	---	152.702	146.555	156.152	288.431	1.04198	0.633535	0.876106	-1.8471	6.9329e-06	0.000411121	-1.96815	2.44696e-06	0.00048089	-1.0226	0.794833	0.738901
259327_at	putative lectin contains Pfam profile: PF01419 jacalin-like lectin domain; similar to jasmonate inducible protein GB:Y11483 (Brassica napus), myrosinase binding protein GB:BAA84545 (Arabidopsis thaliana); supported by cDNA: gi_14334869_gb_AY035108.1_	At3g16460	---	---	16.99	17.7744	16.6765	56.3893	-1.04617	0.770196	0.904204	-3.38137	2.42427e-06	0.0002235	-3.1725	4.30138e-06	0.000668839	1.0188	0.903918	0.759905
260309_at	putative alanine aminotransferase similar to alanine aminotransferase GB:AAB01685 (Chlamydomonas reinhardtii); supported by full-length cDNA: Ceres: 120310.	At1g70580	AOAT2 (ALANINE-2-OXOGLUTARATE AMINOTRANSFERASE 2); L-alanine:2-oxoglutarate aminotransferase/ glycine:2-oxoglutarate aminotransferase	AOAT2	552.583	746.77	651.112	447.197	-1.35141	0.00470574	0.0697626	1.45597	0.000966831	0.0118816	1.66987	6.52671e-05	0.00392936	-1.1783	0.0856797	0.346592
259080_at	putative mitogen activated protein kinase kinase similar to mitogen activated protein kinase kinase GB:AAC32599 [Oryza sativa]	At3g04910	WNK1 (WITH NO LYSINE (K) 1); kinase/ protein kinase/ protein serine/threonine kinase	WNK1	96.1342	75.8922	98.1916	249.305	1.26674	0.145896	0.521758	-2.53901	4.15303e-05	0.00130514	-3.28503	3.45483e-06	0.000586416	-1.02138	0.891823	0.758258
245699_at	putative protein ;supported by full-length cDNA: Ceres:29990.	At5g04250	---	---	23.6523	15.0329	22.6951	29.95	1.57336	0.000419886	0.0154674	-1.31967	0.0128036	0.0728763	-1.99229	8.02209e-06	0.000952488	1.04218	0.673638	0.707304
246253_at	myb-related protein	At4g37260	MYB73 (MYB DOMAIN PROTEIN 73); DNA binding / transcription factor	MYB73	19.1362	11.1931	15.426	32.3162	1.70964	0.00716952	0.0893282	-2.09491	0.000742984	0.00983761	-2.88715	2.94226e-05	0.00226513	1.24051	0.221523	0.498279
266119_at	protease inhibitor II identical to GB:X69139, contains a gamma-thionin family signature (PDOC00725); supported by cDNA: gi_13878184_gb_AF370355.1_AF370355	At2g02100	LCR69 (LOW-MOLECULAR-WEIGHT CYSTEINE-RICH 69); peptidase inhibitor	LCR69	83.9772	22.5589	47.627	43.9652	3.72258	2.30006e-06	0.000619711	1.08329	0.630636	0.642731	-1.94891	0.0012914	0.0221214	1.76323	0.00410148	0.100235
253614_at	putative protein heat shock protein 101 - Triticum aestivum,PID:g4558484	At4g30350	---	---	19.5266	8.87384	13.399	17.272	2.20044	7.46874e-05	0.00536169	-1.28903	0.0879844	0.257239	-1.94634	0.000340494	0.0100825	1.45732	0.0171191	0.179968
246289_at	putative protein predicted protein At2g41010 - Arabidopsis thaliana, EMBL:AC004261;supported by full-length cDNA: Ceres:39584.	At3g56880	---	---	95.9036	84.9795	83.8252	149.342	1.12855	0.215102	0.625483	-1.78155	3.40479e-05	0.00113305	-1.75735	4.29792e-05	0.0029664	1.14409	0.170651	0.454584
262456_at	glucose transporter almost identical to glucose transporter GB:P23586 from [Arabidopsis thaliana]; supported by full-length cDNA: Ceres: 33727.	At1g11260	STP1 (SUGAR TRANSPORTER 1); carbohydrate transmembrane transporter/ sugar:hydrogen symporter	STP1	30.7638	47.967	21.8106	131.637	-1.55921	0.0283853	0.206621	-6.03547	2.19302e-07	5.24426e-05	-2.74432	9.11561e-05	0.00472922	1.41049	0.0783424	0.33441
265817_at	histone H1 ;supported by full-length cDNA: Ceres:112970.	At2g18050	HIS1-3 (HISTONE H1-3); DNA binding / nucleosomal DNA binding	HIS1-3	8.37137	8.07955	10.6147	28.9087	1.03612	0.801484	0.906033	-2.72346	7.38841e-06	0.000419914	-3.57801	5.48579e-07	0.000234125	-1.26798	0.110066	0.385446
258262_at	hypothetical protein	At3g15770	---	---	6.79515	8.14175	6.4222	16.2109	-1.19817	0.0923508	0.410189	-2.52419	4.87487e-07	8.50346e-05	-1.99108	1.16936e-05	0.00122092	1.05807	0.579704	0.679186
248801_at	homeobox-leucine zipper protein-like ; supported by cDNA: gi_15450446_gb_AY052324.1_	At5g47370	HAT2; DNA binding / transcription factor/ transcription repressor	HAT2	70.1185	46.0469	44.7698	83.9376	1.52274	0.0104387	0.112964	-1.87489	0.00064832	0.00897338	-1.82287	0.000933728	0.0184371	1.5662	0.00712123	0.122542
254074_at	transcriptional activator CBF1 CRT CRE binding factor 1 involved in low-temperature-responsive gene expression00; supported by cDNA: gi_1899057_gb_U77378.1_ATU77378	At4g25490	CBF1 (C-REPEAT/DRE BINDING FACTOR 1); DNA binding / transcription activator/ transcription factor	CBF1	9.67865	8.87339	10.3332	25.9802	1.09075	0.530882	0.848633	-2.51425	1.34799e-05	0.000624574	-2.92788	2.7275e-06	0.000494629	-1.06763	0.635714	0.697461
265953_at	unknown protein	At2g37490	---	---	54.4569	68.4178	51.2679	167.347	-1.25636	0.0978322	0.422149	-3.26421	5.24007e-07	8.78353e-05	-2.44599	1.05627e-05	0.00112754	1.0622	0.644602	0.699917
252011_at	carbonic anhydrase (CAH1) ; supported by cDNA: gi_15450772_gb_AY054466.1_	At3g52720	ACA1 (ALPHA CARBONIC ANHYDRASE 1); carbonate dehydratase/ zinc ion binding	ACA1	71.9449	199.387	127.555	78.774	-2.77134	0.000231537	0.0106216	1.61925	0.0326976	0.13739	2.53109	0.000511993	0.0128097	-1.77295	0.0139958	0.16461
254890_at	phospholipid hydroperoxide glutathione peroxidase ;supported by full-length cDNA: Ceres:8846.	At4g11600	ATGPX6 (GLUTATHIONE PEROXIDASE 6); glutathione peroxidase	ATGPX6	1100.1	334.249	909.151	749.463	3.2906	8.19999e-07	0.000360497	1.21314	0.173361	0.375302	-2.2421	4.67736e-05	0.00314338	1.20979	0.178614	0.461911
246371_at	unknown protein contains similarity to protein kinases	At1g51940	---	---	47.4772	37.3589	45.6694	90.744	1.27081	0.0768437	0.371155	-1.98695	0.000108247	0.0025774	-2.42896	8.7804e-06	0.000991518	1.03955	0.760182	0.731517
261318_at	Expressed protein ; supported by full-length cDNA: Ceres: 271765.	At1g53035	---	---	19.4696	8.88557	15.1995	67.6853	2.19116	0.0241348	0.186147	-4.45313	0.000325777	0.00557227	-7.61749	1.857e-05	0.00174245	1.28093	0.434093	0.621258
256927_at	unknown protein	At3g22550	---	---	49.7169	48.3835	50.9649	21.6479	1.02748	0.811374	0.908207	2.35409	4.06567e-06	0.000299225	2.23507	7.83864e-06	0.000943527	-1.02508	0.827679	0.744595
261979_at	nitrate reductase, putative similar to nitrate reductase GI:540486 from [Brassica napus]; supported by cDNA: gi_14194132_gb_AF367272.1_AF367272	At1g37130	NIA2 (NITRATE REDUCTASE 2); nitrate reductase (NADH)/ nitrate reductase	NIA2	701.643	1283.16	1029.6	701.409	-1.82901	0.000616933	0.0199708	1.46781	0.0134045	0.0752989	1.82938	0.000614167	0.0141625	-1.46751	0.0134681	0.162262
261873_at	serine/threonine kinase, putative similar to serine/threonine kinase GI:2181189 from [Brassica oleracea]	At1g11350	SD1-13 (S-DOMAIN-1 13); kinase/ protein kinase/ protein serine/threonine kinase	SD1-13	18.2181	16.2555	12.9817	29.0091	1.12074	0.376854	0.775094	-2.23461	2.38741e-05	0.000908442	-1.78457	0.000480859	0.0123301	1.40337	0.0177417	0.181873
245038_at	similar to latex allergen from Hevea brasiliensis ;supported by full-length cDNA: Ceres:1999.	At2g26560	PLA2A (PHOSPHOLIPASE A 2A); lipase/ nutrient reservoir	PLA2A	129.155	71.0418	56.6857	144.14	1.818	0.0136571	0.131911	-2.54276	0.000672743	0.00919471	-2.02891	0.00502478	0.0499679	2.27844	0.00176571	0.0725842
261203_at	Expressed protein ; supported by full-length cDNA: Ceres: 13526.	At1g12845	---	---	31.7231	19.3279	52.3778	100.582	1.64132	0.00780532	0.0948788	-1.92033	0.00118977	0.0137636	-5.20402	1.26589e-07	0.000104697	-1.65109	0.00726288	0.122855
253475_at	putative protein predicted protein, Arabidopsis thaliana, PATCHX:G2252634	At4g32290	---	---	29.2926	27.7453	22.3902	55.2609	1.05577	0.686126	0.88778	-2.46809	1.25863e-05	0.000601729	-1.99172	0.000169605	0.00656903	1.30828	0.0618751	0.304294
251356_at	putative protein hypothetical proteins - Arabidopsis thaliana; supported by cDNA: gi_14334587_gb_AY034967.1_	At3g61060	AtPP2-A13 (Arabidopsis thaliana phloem protein 2-A13); carbohydrate binding	AtPP2-A13	19.5927	24.8687	29.2024	133.714	-1.26928	0.199937	0.605331	-4.57889	1.15076e-06	0.000134803	-5.37682	3.77279e-07	0.000200511	-1.49047	0.0418531	0.260662
261055_at	chloroplast nucleoid DNA binding protein, putative similar to chloroplast nucleoid DNA binding protein GB:BAA22813 GI:2541876 from [Nicotiana tabacum];supported by full-length cDNA: Ceres:7567.	At1g01300	---	---	269.945	102.137	135.483	120.577	2.64299	1.85955e-06	0.000558764	1.12363	0.340619	0.516427	-1.18053	0.182614	0.375387	1.99248	6.19448e-05	0.019709
262881_at	unknown protein ; supported by cDNA: gi_15028136_gb_AY046018.1_	At1g64890	---	---	137.737	79.3296	154.89	272.157	1.73621	0.0034989	0.0588323	-1.7571	0.00302332	0.0264384	-3.43062	2.64048e-06	0.000494629	-1.12454	0.460644	0.633234
247074_at	putative protein contains similarity to pathogenesis-related protein;supported by full-length cDNA: Ceres:2152.	At5g66590	---	---	20.0926	25.9901	17.9847	84.5071	-1.2935	0.175403	0.570462	-4.69884	1.14872e-06	0.000134803	-3.25153	2.00053e-05	0.00178173	1.11722	0.547468	0.666635
249452_at	Sec7/gnom -like protein GNOM, Arabidopsis thaliana, EMBL:AT36432	At5g39500	---	---	36.5267	26.2762	32.4873	46.2048	1.39011	0.00425217	0.0659782	-1.42224	0.00269645	0.0243851	-1.75843	5.29899e-05	0.00337392	1.12434	0.238849	0.51057
249989_at	putative protein FACTOR ASSOCIATED WITH N-SMASE ACTIVATION, Homo sapiens, SWISSPROT:FAN_HUMAN	At5g18530	---	---	13.7972	11.0481	13.9909	23.2442	1.24883	0.0486535	0.28493	-1.66137	0.000269302	0.00496886	-2.10391	6.88393e-06	0.00084653	-1.01404	0.893282	0.758297
259354_at	unknown protein	At3g05220	---	---	336.447	174.673	203.413	318.163	1.92614	0.000984388	0.0268036	-1.5641	0.0125511	0.0719443	-1.82145	0.00192649	0.0289283	1.65401	0.00628942	0.118075
258402_at	unknown protein very similar to unknown protein GB:AAC39468 from [Arabidopsis thaliana]; supported by cDNA: gi_14335087_gb_AY037223.1_	At3g15450	---	---	13.3117	25.3786	25.5362	324.068	-1.90649	0.0303174	0.214727	-12.6906	3.51907e-07	7.08414e-05	-12.7694	3.4239e-07	0.00019444	-1.91833	0.0290238	0.225751
267534_at	putative CCCH-type zinc finger protein also an ankyrin-repeat protein; supported by cDNA: gi_14335105_gb_AY037232.1_	At2g41900	---	---	142.732	80.147	102.688	127.684	1.78094	0.000188535	0.00949309	-1.24345	0.0724998	0.2296	-1.59324	0.00112004	0.0202265	1.38994	0.0112991	0.148788
255953_at	transcription factor identical to transcription factor GI:304113 from [Arabidopsis thaliana];supported by full-length cDNA: Ceres:33016.	At1g22070	TGA3; DNA binding / calmodulin binding / protein binding / transcription factor	TGA3	179.397	87.0215	93.6476	105.63	2.06152	4.13037e-05	0.00372446	-1.12794	0.328305	0.508944	-1.21383	0.126315	0.314955	1.91564	0.000113305	0.0247365
246756_at	protein phosphatase - like protein phosphatase-2C, Mesembryanthemum crystallinum, EMBL:AF075581;supported by full-length cDNA: Ceres:23348.	At5g27930	---	---	51.9412	27.8369	46.9943	69.3982	1.86592	0.000812476	0.0237138	-1.47678	0.0176163	0.0908329	-2.49309	2.66533e-05	0.00211421	1.10528	0.496591	0.648657
267104_at	ERD15 protein identical to GB D30719; supported by full-length cDNA: Ceres: 31388.	At2g41430	ERD15 (EARLY RESPONSIVE TO DEHYDRATION 15); protein binding	ERD15	499.01	457.353	483.055	1209.41	1.09106	0.549867	0.855143	-2.50377	2.35934e-05	0.000899077	-2.64438	1.31857e-05	0.00134531	1.03305	0.822512	0.743596
259977_at	unknown protein ;supported by full-length cDNA: Ceres:114376.	At1g76590	---	---	59.1672	28.4747	68.8909	88.2011	2.07789	0.000159964	0.00861122	-1.2803	0.0980873	0.274351	-3.09753	2.08374e-06	0.000439671	-1.16434	0.291991	0.547842
266719_at	MYB-related transcription factor (CCA1)	At2g46830	CCA1 (CIRCADIAN CLOCK ASSOCIATED 1); DNA binding / transcription activator/ transcription factor/ transcription repressor	CCA1	140.26	254.08	115.219	53.5641	-1.81147	0.00885536	0.102618	2.15107	0.00163809	0.0171791	4.74348	2.31056e-06	0.00046648	1.21734	0.325769	0.566119
267261_at	unknown protein ;supported by full-length cDNA: Ceres:9284.	At2g23120	---	---	617.453	438.843	399.137	749.001	1.40702	0.0277937	0.203578	-1.87656	0.000549309	0.00803941	-1.70679	0.00194562	0.0291359	1.54697	0.00752278	0.123952
265478_at	unknown protein ;supported by full-length cDNA: Ceres:29905.	At2g15890	MEE14 (maternal effect embryo arrest 14)	MEE14	25.9753	30.7853	55.335	691.632	-1.18517	0.619766	0.873897	-12.4987	4.761e-06	0.000327005	-22.4658	4.91326e-07	0.000227621	-2.13029	0.0417812	0.260662
259118_at	unknown protein similar to unknown protein GB:BAA24863 [Homo sapiens], unknown protein GB:BAA20831 [Homo sapiens], unknown protein GB:AAB42264 [Caenorhabditis elegans]	At3g01310	---	---	200.518	153.305	151.189	205.495	1.30794	0.00614769	0.081488	-1.35919	0.00252798	0.0233472	-1.34039	0.00348181	0.0406276	1.32628	0.00445196	0.103559
261356_at	predicted protein	At1g79660	---	---	85.9091	57.9522	61.5826	97.8035	1.48244	0.00682969	0.0869251	-1.58827	0.00234575	0.0222906	-1.68775	0.00093239	0.0184328	1.39506	0.0175969	0.181728
258059_at	NAM-like protein (No Apical Meristem) similar to GB:CAA63101 from [Petunia x hybrida] (Cell 85 (2), 159-170 (1996))	At3g29035	ATNAC3 (ARABIDOPSIS NAC DOMAIN CONTAINING PROTEIN 3); protein heterodimerization/ transcription factor	ATNAC3	14.1278	12.9643	15.0011	37.4766	1.08975	0.559135	0.85736	-2.49826	2.65656e-05	0.000960951	-2.89076	5.89135e-06	0.000775966	-1.06181	0.682485	0.709596
250409_at	putative protein 110K5.11, unknown protein, Sorghum bicolor, EMBL:AF124045; supported by cDNA: gi_13605727_gb_AF361845.1_AF361845	At5g10860	---	---	92.3826	105.844	100.229	389.085	-1.14569	0.450464	0.813203	-3.88192	3.59563e-06	0.000280674	-3.67612	5.54541e-06	0.000757614	-1.08496	0.648679	0.701498
258151_at	beta-glucosidase, putative similar to beta-glucosidase BGQ60 precursor GB:A57512 [Hordeum vulgare];supported by full-length cDNA: Ceres:11984.	At3g18080	BGLU44 (B-S GLUCOSIDASE 44); (R)-amygdalin beta-glucosidase/ 4-methylumbelliferyl-beta-D-glucopyranoside beta-glucosidase/ beta-gentiobiose beta-glucosidase/ cellobiose glucosidase/ esculin beta-glucosidase/ hydrolase, hydrolyzing O-glycosyl compounds	BGLU44	418.186	445.791	271.834	1135.3	-1.06603	0.749648	0.898953	-4.17624	6.94946e-06	0.000411121	-2.54653	0.000391254	0.0110083	1.5384	0.0471824	0.272515
254563_at	putative protein several hypothetical proteins - Arabidopsis thaliana; supported by cDNA: gi_15320409_dbj_AB039927.1_AB039927	At4g19120	ERD3 (early-responsive to dehydration 3)	ERD3	834.789	345.282	570.236	625.302	2.41774	3.10398e-05	0.00319107	-1.09646	0.523009	0.606287	-1.81081	0.00103141	0.0194127	1.46396	0.0179727	0.183239
252956_at	farnesylated protein (ATFP6) ; supported by full-length cDNA: Ceres: 10238.	At4g38580	ATFP6 (FARNESYLATED PROTEIN 6); metal ion binding	ATFP6	95.7075	36.6678	99.2905	189.569	2.61011	0.00120028	0.0298357	-1.9092	0.015413	0.0828609	-5.16982	9.10881e-06	0.00102179	-1.03745	0.876211	0.754908
264246_at	trehalose-6-phosphate synthase, putative similar to trehalose-6-phosphate synthase GI:297792 from [Kluyveromyces lactis]	At1g60140	ATTPS10 (trehalose phosphate synthase); transferase, transferring glycosyl groups / trehalose-phosphatase	ATTPS10	12.488	13.3899	16.3373	76.7864	-1.07229	0.748572	0.89892	-4.70028	7.17615e-06	0.000413589	-5.73442	1.98817e-06	0.000439671	-1.30821	0.229565	0.503238
266500_at	Expressed protein ; supported by full-length cDNA: Ceres: 7600.	At2g06925	PLA2-ALPHA; phospholipase A2	PLA2-ALPHA	64.6489	38.5451	84.1782	165.713	1.67723	0.0104326	0.112956	-1.96845	0.00179506	0.0183585	-4.29897	1.41388e-06	0.000416246	-1.30211	0.149967	0.433461
256300_at	unknown protein similar to N-term half of NAC domain protein NAM [Arabidopsis thaliana] GI:4325282;supported by full-length cDNA: Ceres:21634.	At1g69490	NAP (NAC-like, activated by AP3/PI); transcription factor	NAP	15.6952	21.0895	13.0004	51.9225	-1.34369	0.0841298	0.390321	-3.99393	9.43873e-07	0.000121244	-2.46201	7.79e-05	0.00433915	1.20729	0.253949	0.521639
248410_at	putative protein similar to unknown protein (gb|AAF03497.1)	At5g51570	---	---	43.1607	23.5357	45.4415	79.9603	1.83384	0.0035691	0.0596326	-1.75962	0.00565908	0.0411187	-3.39738	8.0257e-06	0.000952488	-1.05284	0.766927	0.732845
264931_at	polygalacturonase, putative similar to polygalacturonase GI:9293940 from [Arabidopsis thaliana]; supported by cDNA: gi_16974584_gb_AY060568.1_	At1g60590	---	---	37.693	65.2725	106.807	33.046	-1.73169	0.0489791	0.286069	3.23202	0.000482601	0.00731427	1.97517	0.0185606	0.109842	-2.83361	0.00124456	0.0640324
258370_at	Expressed protein ; supported by full-length cDNA: Ceres: 9155.	At3g14395	---	---	136.723	59.9206	124.651	16.2853	2.28173	0.000480289	0.0169485	7.65408	4.50501e-08	2.60685e-05	3.67943	6.41161e-06	0.000812968	1.09686	0.611021	0.689861
260974_at	receptor-like serine/threonine kinase, putative similar to receptor-like serine/threonine kinase GB:AAC50043 GI:2465923 from [Arabidopsis thaliana]	At1g53440	---	---	17.9711	13.1511	17.7562	39.3148	1.36652	0.0774856	0.373144	-2.21414	0.000316371	0.00548413	-2.98947	1.56824e-05	0.00154081	1.01211	0.942158	0.766436
245873_at	bHLH transcription factor GBOF-1, putative similar to bHLH transcription factor GBOF-1 GI:5923912 from [Tulipa gesneriana]	At1g26260	CIB5 (CRYPTOCHROME-INTERACTING BASIC-HELIX-LOOP-HELIX 5); DNA binding / transcription factor	CIB5	12.1848	10.0651	10.9762	17.0677	1.21059	0.0613329	0.327247	-1.55497	0.000411062	0.00656855	-1.69572	8.36584e-05	0.00452063	1.11011	0.282693	0.541672
255227_at	D123 -like protein protein D123, Rattus norvegicus, EMBL:AAB60521	At4g05440	EDA35 (embryo sac development arrest 35)	EDA35	32.6201	25.8075	38.994	15.8934	1.26398	0.0337153	0.229728	2.45346	6.23913e-07	9.50889e-05	1.62379	0.000297265	0.00931787	-1.1954	0.0934737	0.361194
256049_at	unknown protein	At1g07010	---	---	214.488	324.873	194.712	123.166	-1.51469	0.00713305	0.0892254	1.58083	0.00380956	0.0311653	2.63765	5.33519e-06	0.000756741	1.10155	0.469267	0.637094
253331_at	nucellin -like protein nucellin - Hordeum vulgare,PIR:G2290202;supported by full-length cDNA: Ceres:24738.	At4g33490	---	---	55.5149	38.6103	73.7869	116.496	1.43783	0.0108773	0.115809	-1.57884	0.00253385	0.023357	-3.01724	6.67857e-07	0.000268628	-1.32912	0.0366495	0.250023
249052_at	antifungal protein-like (PDF1.2)	At5g44420	PDF1.2	PDF1.2	561.226	175.603	284.776	531.871	3.19592	0.000808576	0.023664	-1.86763	0.03587	0.146723	-3.02882	0.00117	0.0208883	1.97067	0.0246252	0.209948
254268_at	putative protein FAF1, Mus musculus, PID:g1127764; supported by cDNA: gi_13430703_gb_AF360264.1_AF360264	At4g23040	---	---	44.58	30.3233	40.8667	52.5349	1.47013	0.00143004	0.0332945	-1.28553	0.0206414	0.100494	-1.73248	6.98824e-05	0.00401563	1.09086	0.377265	0.595034
255232_at	putative protein phosphatidylinositol-3,4,5-triphosphate binding protein, Bos taurus, D89940;supported by full-length cDNA: Ceres:116234.	At4g05330	AGD13 (ARF-GAP domain 13); ARF GTPase activator/ zinc ion binding	AGD13	11.1239	7.84307	9.46689	16.4715	1.41831	0.022873	0.180294	-1.73991	0.00131112	0.0146547	-2.10013	0.000112251	0.00522812	1.17503	0.254162	0.521639
245642_at	Expressed protein ; supported by full-length cDNA: Ceres: 21980.	At1g25275	---	---	73.7038	83.7763	87.2986	274.742	-1.13668	0.417092	0.797532	-3.14714	5.12855e-06	0.000341236	-3.27945	3.53069e-06	0.000593892	-1.18446	0.288208	0.545004
253140_at	RING-H2 finger protein RHA3b ;supported by full-length cDNA: Ceres:31493.	At4g35480	RHA3B; protein binding / zinc ion binding	RHA3B	63.8173	67.2663	59.5684	150.491	-1.05405	0.694896	0.889935	-2.52636	9.64515e-06	0.000503918	-2.23723	3.93732e-05	0.00280006	1.07133	0.608454	0.689049
267280_at	diacylglycerol O-acyltransferase ; supported by cDNA: gi_15450799_gb_AY054480.1_	At2g19450	TAG1 (TRIACYLGLYCEROL BIOSYNTHESIS DEFECT 1); diacylglycerol O-acyltransferase	TAG1	31.6493	12.4545	25.8811	32.5557	2.5412	0.000146006	0.00814407	-1.25789	0.212328	0.416764	-2.61398	0.000111258	0.00522812	1.22287	0.270689	0.532869
245041_at	AR781, similar to yeast pheromone receptor identical to GB:D88743, corrected a frameshift found in the original record (at 69530 bp), sequence submitted has been verified from 10 sequence electropherograms. The translation now starts from an upstream ATG.;supported by full-length cDNA: Ceres:33680	At2g26530	AR781	AR781	24.071	25.5286	23.043	70.3861	-1.06055	0.71774	0.894467	-3.05504	1.0291e-05	0.000524782	-2.75715	2.71294e-05	0.00212769	1.04478	0.788168	0.737831
253900_at	translation initiation factor ; supported by full-length cDNA: Ceres: 5206.	At4g27130	---	---	115.23	81.8067	110.164	161.052	1.40847	0.00785072	0.095182	-1.46198	0.00409676	0.0327633	-1.96876	3.40505e-05	0.00250995	1.04592	0.686052	0.710931
246270_at	putative protein	At4g36500	---	---	87.4193	44.4981	67.7824	138.335	1.96457	0.00681357	0.0869251	-2.04077	0.00481946	0.0367543	-3.10869	0.000127596	0.00555081	1.28968	0.246357	0.515927
263515_at	unknown protein	At2g21640	---	---	14.5402	13.2668	43.2384	14.898	1.09598	0.545124	0.854656	2.9023	7.62448e-06	0.00043152	-1.12295	0.445938	0.549132	-2.97372	6.02745e-06	0.00873717
266072_at	putative trehalose-6-phosphate synthase	At2g18700	ATTPS11; transferase, transferring glycosyl groups	ATTPS11	12.0544	24.3587	19.0444	164.363	-2.02073	0.00717273	0.0893282	-8.63048	2.77771e-07	6.21328e-05	-6.74763	1.07427e-06	0.000370972	-1.57988	0.0584155	0.295459
257365_x_at	putative antifungal protein	At2g26020	PDF1.2b (plant defensin 1.2b)	PDF1.2b	613.444	198.165	366.737	611.408	3.09599	0.000594579	0.019574	-1.66714	0.061485	0.206998	-3.08559	0.000609035	0.0140821	1.67276	0.0600305	0.299032
260603_at	membrane related protein CP5, putative similar to GB:AAD28760 from [Arabidopsis thaliana]; supported by cDNA: gi_16604620_gb_AY059755.1_	At1g55960	---	---	23.2642	154.26	23.0199	60.4239	-6.63077	7.03239e-09	2.11927e-05	-2.6249	1.31194e-05	0.000618558	2.55292	1.76284e-05	0.00166772	1.01062	0.941366	0.766298
245748_at	unknown protein contains similarity to phytochrome interacting factor 3 GI:3929586 from [Arabidopsis thaliana]; supported by cDNA: gi_14334499_gb_AY034941.1_	At1g51140	---	---	85.133	66.2633	113.269	47.9802	1.28479	0.0186123	0.159724	2.36083	5.34769e-07	8.87424e-05	1.3811	0.0042419	0.0456788	-1.33047	0.00910436	0.134621
257137_at	P-glycoprotein, putative similar to P-glycoprotein (PGY1) GB:AAA59575 [Homo sapiens]	At3g28860	ABCB19; ATPase, coupled to transmembrane movement of substances / auxin efflux transmembrane transporter	ABCB19	45.3956	88.3121	47.1062	207.108	-1.94537	0.00014458	0.00811426	-4.39653	2.988e-08	2.00505e-05	-2.34519	1.33386e-05	0.00134531	-1.0377	0.771222	0.733645
256933_at	unknown protein contains Pfam profile:PF00279 LTP:Plant lipid transfer protein family;supported by full-length cDNA: Ceres:19287.	At3g22600	---	---	24.7732	17.6952	37.4719	59.7091	1.4	0.0175635	0.153788	-1.59343	0.00239858	0.0226131	-3.37431	2.59457e-07	0.000158159	-1.5126	0.00532805	0.110345
262772_at	puative calcium-transporting ATPase similar to gb|AF038007 FIC1 gene from Homo sapiens and is a member of the PF|00122 E1-E2 ATPase family. ESTs gb|T45045 and gb|AA394473 come from this gene	At1g13210	ACA.l (autoinhibited Ca2+/ATPase II); ATPase, coupled to transmembrane movement of ions, phosphorylative mechanism / calmodulin binding	ACA.l	40.5434	45.3645	33.3238	93.2196	-1.1189	0.439807	0.809641	-2.79729	6.85965e-06	0.00041068	-2.05485	0.000214799	0.00751917	1.21665	0.187835	0.472072
266259_at	unknown protein ;supported by full-length cDNA: Ceres:33700.	At2g27830	---	---	24.5257	26.8094	33.7001	134.319	-1.0931	0.662473	0.882258	-3.98569	1.15756e-05	0.000560359	-5.01016	2.31776e-06	0.00046648	-1.37407	0.135257	0.415385
258552_at	putative pectate lyase similar to pectate lyase 2 GB:AAF19196 [Musa acuminata]; supported by full-length cDNA: Ceres: 124816.	At3g07010	---	---	14.4345	20.7325	11.8223	45.1261	-1.43632	0.0329276	0.22626	-3.81705	8.66867e-07	0.000118155	-2.17659	0.000204813	0.00734105	1.22096	0.21036	0.490817
249073_at	vegetative storage protein-like ;supported by full-length cDNA: Ceres:27372.	At5g44020	---	---	18.6458	24.6537	18.6084	62.5277	-1.32224	0.0766471	0.371066	-3.36018	1.61804e-06	0.00016972	-2.53624	2.53313e-05	0.00204479	1.00199	0.989163	0.776399
266155_at	cytochrome p450, putative similar to cytochrome p450 GI:438242 from [Solanum melongena]; supported by cDNA: gi_14334809_gb_AY035078.1_	At1g64950	CYP89A5; electron carrier/ heme binding / iron ion binding / monooxygenase/ oxygen binding	CYP89A5	15.549	7.6709	6.50154	7.37565	2.02702	0.000119135	0.00721202	-1.13458	0.347951	0.52059	1.04003	0.76661	0.669767	2.39188	1.56741e-05	0.012996
266471_at	putative GTP-binding protein	At2g31060	---	---	108.971	87.4105	95.5857	44.0765	1.24666	0.0240655	0.185816	2.16863	7.29438e-07	0.000103558	1.98316	2.78175e-06	0.000494629	1.14003	0.152451	0.437295
254833_s_at	copper amine oxidase like protein (fragment2) copper amine oxidase - Cicer arietinum,PID:e1335964	At4g12280	---	---	17.3167	6.39889	27.1201	30.7434	2.7062	8.08377e-05	0.00562726	-1.1336	0.48632	0.590465	-4.80449	7.44346e-07	0.000278791	-1.56613	0.0238659	0.207248
253493_at	putative protein various predicted proteins	At4g31820	ENP (ENHANCER OF PINOID); protein binding / signal transducer	ENP	27.0388	31.4747	32.7539	104.357	-1.16406	0.354219	0.757865	-3.18608	6.54341e-06	0.000397197	-3.31557	4.58941e-06	0.000698477	-1.21137	0.24694	0.516271
255742_at	DNA-binding protein RAV2, putative similar to DNA-binding protein RAV2 GI:3868859 from [Arabidopsis thaliana]; supported by cDNA: gi_15810260_gb_AY056169.1_	At1g25560	TEM1 (TEMPRANILLO 1); transcription factor	TEM1	32.6208	24.6763	23.9484	51.9059	1.32195	0.115608	0.461727	-2.1674	0.000457477	0.00706769	-2.10347	0.000633009	0.0144554	1.36213	0.0846848	0.344925
257766_at	auxin-inducible gene (IAA2) identical to auxin-inducible gene (IAA2) GB:AF027157 [Arabidopsis thaliana] (Plant Physiol. 115, 1730 (1997))	At3g23030	IAA2 (INDOLE-3-ACETIC ACID INDUCIBLE 2); transcription factor	IAA2	92.9882	76.656	72.5809	125.445	1.21305	0.121067	0.473196	-1.72839	0.000436658	0.00682786	-1.63642	0.00102058	0.0192839	1.28122	0.0531882	0.284329
261828_at	unknown protein ; supported by cDNA: gi_15215773_gb_AY050416.1_	At1g11360	---	---	29.4638	29.7797	28.6991	54.2225	-1.0107	0.915262	0.918345	-1.88948	2.33475e-05	0.000889671	-1.82091	4.19954e-05	0.00293577	1.02667	0.793322	0.738864
246550_at	putative protein predicted protein, Arabidopsis thaliana;supported by full-length cDNA: Ceres:32599.	At5g14920	---	---	52.5287	40.9842	89.2278	201.244	1.28168	0.16116	0.546408	-2.25534	0.000323745	0.00555666	-4.91017	3.75863e-07	0.000200511	-1.69865	0.00747942	0.123952
253522_at	predicted protein cation transport protein ChaC, Escherichia coli, PIR2:G64868;supported by full-length cDNA: Ceres:39740.	At4g31290	---	---	95.6819	60.8004	127.936	191.637	1.57363	0.00524658	0.0739927	-1.49794	0.010534	0.0638537	-3.15177	1.32876e-06	0.000416246	-1.33708	0.0510131	0.279958
264787_at	putative senescence-associated protein 12 ;supported by full-length cDNA: Ceres:40806.	At2g17840	ERD7 (EARLY-RESPONSIVE TO DEHYDRATION 7)	ERD7	228.739	64.7027	269.276	536.057	3.53522	0.00128179	0.0311506	-1.99064	0.0434358	0.166421	-8.28434	1.25212e-05	0.0012881	-1.1772	0.604265	0.687697
247780_at	dehydrodolichyl diphosphate - like protein dehydrodolichyl diphosphate, Arabidopsis thaliana, EMBL:ATH277136	At5g58770	---	---	72.1394	61.9477	90.9591	12.0819	1.16452	0.613354	0.87171	7.52858	1.29346e-05	0.000614306	5.12733	0.000100774	0.00496538	-1.26088	0.444934	0.625831
259312_at	putative RING-H2 zinc finger protein ATL6 similar to GB:AAD33584 from [Arabidopsis thaliana]; supported by cDNA: gi_4928402_gb_AF132016.1_AF132016	At3g05200	ATL6; protein binding / zinc ion binding	ATL6	19.6255	17.1084	21.2608	38.5547	1.14713	0.256357	0.672235	-1.81339	0.000199901	0.00400131	-2.25355	1.00717e-05	0.00111725	-1.08334	0.500758	0.650621
246238_at	sugar transporter like protein	At4g36670	---	---	9.59896	11.9457	11.4573	49.003	-1.24448	0.282311	0.695065	-4.27703	5.47986e-06	0.000353232	-4.10215	7.42909e-06	0.000907431	-1.19359	0.380545	0.596734
253104_at	thaumatin-like protein thaumatin-like protein, Arabidopsis thaliana, Pir2:S71175; supported by cDNA: gi_13430505_gb_AF360165.1_AF360165	At4g36010	---	---	442.152	84.7171	305.461	177.196	5.21916	4.23087e-07	0.00024125	1.72386	0.00846786	0.0550647	-2.09163	0.00106016	0.0196842	1.44749	0.0549857	0.288297
260783_at	ethylene response factor, putative similar to ethylene response factor 1 GB:AAD03544 GI:4128208 from [Arabidopsis thaliana]	At1g06160	ORA59 (OCTADECANOID-RESPONSIVE ARABIDOPSIS AP2/ERF 59); DNA binding / transcription activator/ transcription factor	ORA59	20.9094	8.84196	8.14108	10.0579	2.36479	0.000227483	0.010571	-1.23545	0.234648	0.436502	-1.13752	0.460913	0.557542	2.56838	9.9586e-05	0.0235833
250327_at	putative serine rich protein predicted proteins, Arabidopsis thaliana;supported by full-length cDNA: Ceres:36958.	At5g12050	---	---	52.8063	28.1959	39.4741	104.838	1.87288	0.0284408	0.206867	-2.65574	0.00210177	0.0207729	-3.71808	0.000193557	0.00704481	1.33776	0.272857	0.534374
247525_at	pseudo-response regulator 1 ; supported by cDNA: gi_7576353_dbj_AB041530.1_AB041530	At5g61380	TOC1 (TIMING OF CAB EXPRESSION 1); transcription regulator/ two-component response regulator	TOC1	38.9668	22.2	29.9252	50.3985	1.75526	0.00614991	0.081488	-1.68415	0.00973379	0.0603858	-2.27021	0.000384386	0.0109081	1.30214	0.148361	0.431275
258497_at	putative flowering-time gene CONSTANS (COL2) identical to putative flowering-time gene CONSTANS (COL2) GB:AAB67879 GI:1507699 (Arabidopsis thaliana);supported by full-length cDNA: Ceres:949.	At3g02380	COL2 (constans-like 2); transcription factor/ zinc ion binding	COL2	83.2822	208.828	89.3079	44.601	-2.50736	0.00336814	0.057365	2.00236	0.0179362	0.0919633	4.68195	4.60498e-05	0.00314338	-1.07234	0.789	0.737831
257926_at	unknown protein contains Pfam profile: PF00023 ankyrin repeat;supported by full-length cDNA: Ceres:41648.	At3g23280	---	---	166.522	134.619	212.037	387.097	1.237	0.125017	0.482116	-1.82556	0.000484907	0.00732746	-2.87542	2.11837e-06	0.000442453	-1.27332	0.0853008	0.345643
256060_at	hypothetical protein contains similarity to photoperiod sensitivity quantitative trait locus (Hd1) GI:11094203 from [Oryza sativa];supported by full-length cDNA: Ceres:1955.	At1g07050	---	---	18.651	6.14598	17.8232	18.0133	3.03467	3.40592e-05	0.00329542	-1.01069	0.953443	0.725806	-2.93099	4.63855e-05	0.00314338	1.04644	0.802952	0.740815
246293_at	SigA binding protein ; supported by cDNA: gi_14596086_gb_AY042831.1_	At3g56710	SIB1 (SIGMA FACTOR BINDING PROTEIN 1); binding / protein binding	SIB1	219.193	128.504	86.8786	193.993	1.70574	0.0265329	0.197846	-2.23294	0.00241249	0.0226931	-1.50965	0.0755926	0.24351	2.52298	0.000833953	0.0560975
249850_at	putative protein similar to unknown protein (gb|AAD21732.1)	At5g23240	---	---	13.3357	6.94876	12.033	22.4494	1.91922	0.00709091	0.0889401	-1.86556	0.00923999	0.0583811	-3.23067	7.17746e-05	0.00405416	1.10826	0.621983	0.693834
260203_at	NAM-like protein similar to NAM (no apical meristem) GB:CAA63101 from [Petunia x hybrida]	At1g52890	ANAC019 (Arabidopsis NAC domain containing protein 19); transcription factor	ANAC019	54.8823	13.4785	23.1186	33.8814	4.07172	0.000298549	0.0125001	-1.46557	0.203703	0.408421	-2.51375	0.00673612	0.0586702	2.3739	0.00987113	0.13957
265414_at	nodulin-like protein	At2g16660	---	---	455.625	126.514	234.271	204.64	3.60121	1.07416e-05	0.00166025	1.14483	0.47401	0.58566	-1.61753	0.0213622	0.11973	1.94472	0.00316522	0.091307
251036_at	putative protein ; supported by cDNA: gi_13358223_gb_AF325034.2_AF325034	At5g02160	---	---	172.105	310.465	157.925	583.835	-1.80394	0.000217143	0.0103664	-3.69674	5.33369e-08	2.6672e-05	-1.88039	0.000117763	0.00534186	1.0898	0.470293	0.637778
250649_at	thioredoxin-like ; supported by cDNA: gi_4973263_gb_AF144391.1_AF144391	At5g06690	WCRKC1 (WCRKC THIOREDOXIN 1)	WCRKC1	19.5567	36.0338	26.4015	119.221	-1.84254	0.00103074	0.0275676	-4.51564	1.35382e-07	4.26413e-05	-3.30855	1.78882e-06	0.000426323	-1.35	0.0585776	0.295859
248246_at	putative protein contains similarity to MYB family transcription factor	At5g53200	TRY (TRIPTYCHON); DNA binding / transcription factor	TRY	35.8682	51.9991	56.0049	24.6459	-1.44973	0.0759844	0.369286	2.27239	0.000960855	0.0118513	2.10984	0.00196284	0.0292673	-1.56142	0.0378182	0.252289
262899_at	ABC transporter, putative similar to ABC transporter GI:9279716 from [Arabidopsis thaliana]	At1g59870	PEN3 (PENETRATION 3); ATPase, coupled to transmembrane movement of substances / cadmium ion transmembrane transporter	PEN3	293.657	237.207	292.76	684.13	1.238	0.235826	0.651309	-2.33684	0.00028573	0.00513348	-2.88412	3.72223e-05	0.00269009	1.00308	0.986046	0.775434
261610_at	hypothetical protein predicted by genemark.hmm;supported by full-length cDNA: Ceres:2686.	At1g49560	---	---	20.8409	12.7373	17.7184	22.475	1.63621	0.00115217	0.029364	-1.26846	0.0656379	0.215658	-1.76451	0.000363491	0.0104958	1.17622	0.192898	0.47721
249191_at	putative protein similar to unknown protein (pir||F70811);supported by full-length cDNA: Ceres:111265.	At5g42760	---	---	69.9638	42.2353	69.9202	11.4662	1.6565	0.0327971	0.225657	6.09793	1.22351e-06	0.000138177	3.68345	3.64908e-05	0.0026511	1.00061	0.997683	0.777995
253174_at	catalase ; supported by cDNA: gi_15451165_gb_AY054663.1_	At4g35090	CAT2 (CATALASE 2); catalase	CAT2	2523.84	2201.55	3015.29	1263.33	1.1465	0.270848	0.685477	2.38689	6.58341e-06	0.000398184	1.74278	0.000458135	0.0119943	-1.19458	0.158267	0.442402
255477_at	coded for by A. thaliana cDNA R64991 ;supported by full-length cDNA: Ceres:19543.	At4g02370	---	---	156.706	108.003	132.651	261.677	1.45083	0.0480821	0.283105	-1.97268	0.00160465	0.0170024	-2.42286	0.000184742	0.00684486	1.18126	0.345745	0.579989
258218_at	methyltransferase, putative similar to methyltransferase GB:AAC01738 from [Amycolatopsis mediterranei]	At3g18000	XPL1 (XIPOTL 1); methyltransferase/ phosphoethanolamine N-methyltransferase	XPL1	31.7262	21.2588	25.8661	40.9423	1.49232	0.0136297	0.131911	-1.5828	0.00611901	0.0434433	-1.92582	0.000454863	0.0119593	1.22651	0.168719	0.45356
252166_at	protein kinase SPK-2 ;supported by full-length cDNA: Ceres:3988.	At3g50500	SNRK2.2 (SNF1-RELATED PROTEIN KINASE 2.2); kinase/ protein kinase	SNRK2.2	39.2279	43.6485	36.6222	129.907	-1.11269	0.581415	0.863115	-3.54805	1.63573e-05	0.000708516	-2.97623	7.02337e-05	0.00401637	1.07139	0.721727	0.720084
245098_at	ethylene response sensor (ERS) identical to GB:U21952:ATU21952; supported by cDNA: gi_15450903_gb_AY054532.1_	At2g40940	ERS1 (ETHYLENE RESPONSE SENSOR 1); ethylene binding / protein histidine kinase/ receptor	ERS1	29.8497	28.3695	16.7117	39.1912	1.05217	0.735995	0.896219	-2.34513	7.05074e-05	0.00191493	-1.38145	0.0478451	0.189765	1.78615	0.00179829	0.0729566
250412_at	putative protein synaptobrevin-like protein Sybl1, Mus musculus, EMBL:MMU133536	At5g11150	ATVAMP713 (VESICLE-ASSOCIATED MEMBRANE PROTEIN 713)	ATVAMP713	20.6454	11.9034	25.5856	50.4345	1.7344	0.0171421	0.151816	-1.97119	0.00510354	0.0383107	-4.23697	8.09866e-06	0.000953928	-1.2393	0.305514	0.554257
264147_at	receptor-like protein glossy1 (gl1), putative similar to receptor-like protein glossy1 (gl1) GI:1209703 from (Arabidopsis thaliana)	At1g02200	CER1 (ECERIFERUM 1); octadecanal decarbonylase	CER1	53.8596	124.24	49.7022	13.0695	-2.30675	0.0354184	0.236671	3.80296	0.00247077	0.0230474	9.50607	2.86831e-05	0.00222932	1.08363	0.824647	0.744113
256266_at	unknown protein ; supported by cDNA: gi_15293280_gb_AY051074.1_	At3g12320	---	---	84.1984	199.316	100.704	94.8456	-2.36716	7.78929e-05	0.0055536	1.06177	0.697605	0.662555	2.10146	0.000297107	0.00931787	-1.19602	0.256867	0.522479
248419_at	putative protein similar to unknown protein (gb|AAD25141.1);supported by full-length cDNA: Ceres:33455.	At5g51550	EXL3 (EXORDIUM LIKE 3)	EXL3	29.7902	27.639	25.1972	60.9978	1.07783	0.64105	0.877902	-2.42076	8.91014e-05	0.00227673	-2.20695	0.00024163	0.00808095	1.18226	0.305849	0.554257
267624_at	putative protein kinase	At2g39660	BIK1 (BOTRYTIS-INDUCED KINASE1); kinase	BIK1	22.2321	14.7086	13.1565	16.9694	1.5115	0.00238142	0.0455605	-1.28981	0.0370472	0.150037	-1.1537	0.21387	0.403688	1.68981	0.000369451	0.0403987
248744_at	putative protein contains similarity to CONSTANS homologs	At5g48250	---	---	46.1517	13.5127	36.5282	50.5446	3.41545	0.00035795	0.014014	-1.38372	0.225389	0.429162	-3.74054	0.000192456	0.00703618	1.26346	0.375954	0.594673
245399_at	membrane channel like protein ;supported by full-length cDNA: Ceres:99796.	At4g17340	TIP2;2 (TONOPLAST INTRINSIC PROTEIN 2;2); water channel	TIP2;2	437.099	500.091	702.651	344.764	-1.14414	0.350875	0.755379	2.03797	0.000211231	0.00417541	1.45053	0.0193845	0.112701	-1.6075	0.00475423	0.105166
250569_at	myc-like protein myc-like regulatory R gene product - Phyllostachys acuta, EMBL:U11448	At5g08130	BIM1; DNA binding / protein binding / transcription factor	BIM1	58.9794	34.8511	79.0574	100.897	1.69258	0.00117591	0.0295862	-1.27632	0.0764065	0.236808	-2.89546	1.52902e-06	0.000416246	-1.34032	0.037908	0.252295
245644_at	unknown protein similar to putative receptor-like protein kinase GI:4262228 from [Arabidopsis thaliana]; supported by cDNA: gi_15912326_gb_AY056441.1_	At1g25320	---	---	28.9883	17.7814	24.6196	30.7973	1.63026	0.00115684	0.0293765	-1.25093	0.0790132	0.241048	-1.73199	0.000453901	0.0119549	1.17745	0.18741	0.471726
261028_at	hypothetical protein predicted by genemark.hmm	At1g26620	---	---	9.88734	9.49242	11.2164	19.0516	1.04163	0.671454	0.885047	-1.69854	8.77637e-05	0.00224694	-2.00713	5.79767e-06	0.000775966	-1.13445	0.202658	0.484961
250921_at	Expressed protein ; supported by full-length cDNA: Ceres: 12197.	At5g03460	---	---	90.3168	52.211	86.2801	103.79	1.72985	0.000589572	0.0194395	-1.20295	0.150431	0.348767	-1.98792	8.10593e-05	0.00444235	1.04678	0.711142	0.718116
251760_at	Expressed protein ; supported by full-length cDNA: Ceres: 250217.	At3g55605	---	---	57.3842	31.4446	66.1795	19.7214	1.8251	4.98283e-05	0.00410504	3.35568	2.54137e-08	1.9353e-05	1.59427	0.000486797	0.0124244	-1.15327	0.17964	0.462768
267036_at	Expressed protein ; supported by full-length cDNA: Ceres: 123915.	At2g38465	---	---	6.34224	5.04056	6.64816	12.0364	1.25824	0.116028	0.462844	-1.81048	0.000817123	0.0105119	-2.3879	2.65148e-05	0.00211074	-1.04824	0.735058	0.724563
264653_at	unknown protein Contains similarity to Rhodococcus amidase (gb|D16207). ESTs gb|T20504,gb|H36650,gb|N97423,gb|H36595 come from this gene; supported by cDNA: gi_14335037_gb_AY037198.1_	At1g08980	AMI1 (AMIDASE 1); amidase/ hydrolase, acting on carbon-nitrogen (but not peptide) bonds / indoleacetamide hydrolase	AMI1	28.834	56.0917	31.8072	211.867	-1.94528	0.00629033	0.0825032	-6.66075	4.93824e-07	8.53676e-05	-3.77714	2.1566e-05	0.00187438	-1.10311	0.638064	0.697946
264000_at	putative mitochondrial dicarboxylate carrier protein ;supported by full-length cDNA: Ceres:20723.	At2g22500	UCP5 (UNCOUPLING PROTEIN 5); binding	UCP5	77.9637	20.3012	43.4349	51.6666	3.84034	0.000143622	0.00810557	-1.18951	0.502746	0.597254	-2.54497	0.00270675	0.035279	1.79496	0.0373347	0.251522
253360_at	aminopeptidase- like protein aminopeptidase, Mus musculus, U35646	At4g33090	APM1 (AMINOPEPTIDASE M1); aminopeptidase	APM1	104.715	110.272	109.103	213.074	-1.05309	0.621975	0.87413	-1.95294	2.10709e-05	0.000840114	-1.93221	2.47192e-05	0.00201606	-1.04191	0.694955	0.713867
252464_at	RNA-binding protein-like protein various RNA-binding proteins;supported by full-length cDNA: Ceres:9763.	At3g47160	---	---	41.6369	49.5801	63.0945	327.08	-1.19078	0.486746	0.829536	-5.18393	1.53393e-05	0.000673138	-6.59696	3.71428e-06	0.000609396	-1.51536	0.112469	0.389259
266229_at	putative RING zinc finger ankyrin protein ; supported by cDNA: gi_13926221_gb_AF370581.1_AF370581	At2g28840	---	---	460.712	222.385	395.102	521.269	2.07166	0.000805305	0.0236352	-1.3193	0.121089	0.309555	-2.34398	0.000216648	0.00755598	1.16603	0.374174	0.594078
245533_at	putative phosphocholine cytidylyltransferase	At4g15130	catalytic/ choline-phosphate cytidylyltransferase/ nucleotidyltransferase	CCT2	39.8856	27.7498	30.3982	48.8171	1.43733	0.0219187	0.176271	-1.60592	0.00481236	0.0367503	-1.75918	0.00140337	0.0234667	1.31211	0.0730166	0.324979
247191_at	homeobox-leucine zipper protein ATHB-5 (HD-zip protein ATHB-5) (sp|P46667) ; supported by cDNA: gi_13358240_gb_AF325054.2_AF325054	At5g65310	ATHB5 (ARABIDOPSIS THALIANA HOMEOBOX PROTEIN 5); protein homodimerization/ sequence-specific DNA binding / transcription activator/ transcription factor	ATHB5	48.6891	28.555	38.3773	61.5208	1.70508	0.00726213	0.0900771	-1.60304	0.0146626	0.0801636	-2.15446	0.000536711	0.0131536	1.26867	0.178638	0.461911
250522_at	cleft lip and palate associated transmembrane protein-like	At5g08500	---	---	119.072	72.8925	107.059	109.474	1.63352	7.38523e-05	0.00532237	-1.02256	0.798032	0.689095	-1.50184	0.000395183	0.0110328	1.11222	0.235375	0.507658
248191_at	putative protein similar to unknown protein (gb|AAC24386.1)	At5g54130	---	---	119.944	97.6894	95.097	30.8243	1.22781	0.204699	0.61193	3.08517	6.50606e-06	0.000396813	3.16922	5.08116e-06	0.000728324	1.26126	0.154978	0.439433
253872_at	putative protein Arabidopsis thaliana nap gene,PID:e1234813;supported by full-length cDNA: Ceres:38344.	At4g27410	RD26 (RESPONSIVE TO DESICCATION 26); transcription activator/ transcription factor	RD26	56.815	34.1839	45.9748	121.773	1.66203	0.0609126	0.325746	-2.64876	0.00176011	0.0181116	-3.56237	0.000204122	0.00734105	1.23578	0.407391	0.608461
253922_at	putative protein ; supported by cDNA: gi_15810138_gb_AY056134.1_	At4g26850	VTC2 (vitamin c defective 2); GDP-D-glucose phosphorylase/ GDP-galactose:glucose-1-phosphate guanyltransferase/ GDP-galactose:mannose-1-phosphate guanyltransferase/ GDP-galactose:myoinositol-1-phosphate guanyltransferase/ galactose-1-phosphate guanylyltra	VTC2	1983.98	1607.59	1796.23	753.23	1.23406	0.0782343	0.375357	2.3843	2.93579e-06	0.000250161	2.13426	1.22465e-05	0.00126509	1.10465	0.382234	0.597231
246829_at	putative protein pyruvate water dikinase, Archaeoglobus fulgidus, PIR:F69338	At5g26570	ATGWD3; carbohydrate kinase/ catalytic/ phosphoglucan, water dikinase	ATGWD3	229.411	134.148	157.33	234.115	1.71016	0.00453238	0.0682495	-1.48804	0.0246354	0.113106	-1.7452	0.00354184	0.0410743	1.45816	0.0314175	0.233247
267492_at	histone H1 ;supported by full-length cDNA: Ceres:1820.	At2g30620	---	---	580.362	543.937	316.534	573.302	1.06702	0.566146	0.859493	-1.81107	0.000131988	0.00296574	-1.054	0.640883	0.628845	1.83344	0.00010953	0.0247365
249118_at	putative protein similar to unknown protein (pir |C71410)	At5g43870	---	---	18.8909	39.8685	19.9274	21.7254	-2.11046	1.50676e-05	0.00199299	-1.09023	0.448422	0.573922	1.83511	0.00011174	0.00522812	-1.05487	0.636839	0.697673
252183_at	UTP-glucose glucosyltransferase - like protein UTP-glucose glucosyltransferase, Manihot esculenta, PIR:S41951; supported by cDNA: gi_15146271_gb_AY049277.1_	At3g50740	UGT72E1 (UDP-glucosyl transferase 72E1); UDP-glycosyltransferase/ coniferyl-alcohol glucosyltransferase/ transferase, transferring glycosyl groups	UGT72E1	29.9076	38.7684	26.4976	79.0693	-1.29627	0.0862945	0.395871	-2.98402	3.26798e-06	0.000269514	-2.03953	0.000216767	0.00755598	1.12869	0.401784	0.60693
266652_at	unknown protein	At2g25750	---	---	69.4849	49.6507	51.0338	61.0186	1.39969	0.00190804	0.0396299	-1.19568	0.0591044	0.201615	-1.22897	0.0329906	0.155023	1.36178	0.00347393	0.0938983
248813_at	Expressed protein ; supported by full-length cDNA: Ceres: 13184.	At5g46860	VAM3; SNAP receptor	VAM3	51.2663	34.0418	63.5763	94.99	1.506	0.0101874	0.111313	-1.49443	0.0113828	0.0673264	-2.79041	4.79723e-06	0.000712979	-1.23985	0.137666	0.417997
265790_at	putative amino acid or GABA permease identical to GP|AF019637	At2g01170	BAT1 (BIDIRECTIONAL AMINO ACID TRANSPORTER 1); amino acid transmembrane transporter	BAT1	87.5858	47.4704	53.8639	58.572	1.84506	0.000169889	0.0088796	-1.08744	0.485686	0.590162	-1.23386	0.0954973	0.27401	1.6261	0.00116271	0.0630172
256017_at	unknown protein ;supported by full-length cDNA: Ceres:38751.	At1g19180	JAZ1 (JASMONATE-ZIM-DOMAIN PROTEIN 1); protein binding	JAZ1	186.49	47.8774	132.355	202.422	3.89509	0.00058304	0.0192542	-1.52934	0.179608	0.383477	-4.22791	0.000357888	0.0103886	1.40895	0.272838	0.534374
246922_at	serine/threonine protein kinase-like protein several serine/threonine protein kinases - different species; supported by cDNA: gi_15215663_gb_AY050360.1_	At5g25110	CIPK25 (CBL-INTERACTING PROTEIN KINASE 25); ATP binding / kinase/ protein kinase/ protein serine/threonine kinase	CIPK25	70.8464	23.9921	64.3181	157.246	2.95271	0.00631772	0.0827035	-2.44511	0.018653	0.0938668	-6.55384	8.39315e-05	0.00452063	1.1016	0.775343	0.73474
245905_at	putative protein predicted proteins, Arabidopsis thaliana;supported by full-length cDNA: Ceres:32958.	At5g11090	---	---	61.5966	35.6266	74.594	92.1232	1.72895	0.000915531	0.0255552	-1.235	0.122144	0.311301	-2.5858	5.51871e-06	0.000757614	-1.21101	0.157447	0.441701
248311_at	beta-carotene hydroxylase	At5g52570	BETA-OHASE 2 (BETA-CAROTENE HYDROXYLASE 2); carotene beta-ring hydroxylase	BETA-OHASE 2	165.878	144.885	116.463	39.6379	1.1449	0.409142	0.795084	2.93805	1.42812e-05	0.000639209	3.6552	2.06362e-06	0.000439671	1.42436	0.0443706	0.266111
253625_at	signal recognition particle receptor-like protein signal recognition particle receptor - Homo sapiens,PIR2:A29440	At4g30600	---	---	181.474	136.308	173.534	250.2	1.33139	0.0221706	0.177417	-1.44172	0.00559217	0.0407825	-1.83551	0.000106376	0.00509852	1.04575	0.690712	0.712559
245637_at	hypothetical protein similar to putative purple acid phosphatase precursor GI:7331195 from [Glycine max]	At1g25230	---	---	8.81792	16.1812	12.0675	71.3742	-1.83503	0.00905376	0.103493	-5.91441	7.14838e-07	0.000103558	-4.41081	5.03175e-06	0.000727481	-1.36852	0.13643	0.417433
248248_at	spermidine synthase ;supported by full-length cDNA: Ceres:33021.	At5g53120	SPDS3 (SPERMIDINE SYNTHASE 3); spermidine synthase/ spermine synthase	SPDS3	214.415	277.91	286.274	151.668	-1.29609	0.109911	0.448622	1.88754	0.00107372	0.0127556	1.83234	0.00154351	0.0250235	-1.33513	0.0782464	0.334355
261677_at	unknown protein ;supported by full-length cDNA: Ceres:33310.	At1g18470	---	---	87.1132	63.5085	74.6049	98.7728	1.37168	0.00805675	0.0968198	-1.32392	0.0157277	0.0840765	-1.55526	0.00077942	0.0164123	1.16765	0.14836	0.431275
250382_at	putative protein rjs protein, Mus musculus, PIR:T14317;supported by full-length cDNA: Ceres:266544.	At5g11580	---	---	19.0093	17.5422	22.9331	40.877	1.08363	0.483186	0.827524	-1.78244	0.000185452	0.00380834	-2.33021	4.45994e-06	0.000687242	-1.20641	0.115891	0.392935
264515_at	hypothetical protein similar to hypothetical protein GB:S51583	At1g10080	---	---	176.037	103.132	130.106	202.849	1.7069	0.00673113	0.0862321	-1.5592	0.0190581	0.0951198	-1.96687	0.00134071	0.0226719	1.35312	0.0911926	0.357256
265339_at	putative inorganic pyrophosphatase ;supported by full-length cDNA: Ceres:8068.	At2g18230	AtPPa2 (Arabidopsis thaliana pyrophosphorylase 2); inorganic diphosphatase/ pyrophosphatase	AtPPa2	195.226	159.628	222.118	73.0588	1.223	0.214255	0.623988	3.04018	7.69757e-06	0.000431675	2.18487	0.000228768	0.00781763	-1.13775	0.417486	0.61404
254221_at	putative polygalacturonase polygalacturonase (EC 3.2.1.15) - avocado, EMBL:X66426	At4g23820	---	---	44.2869	73.4274	41.0396	114.304	-1.65801	7.28158e-05	0.00526111	-2.7852	3.75473e-08	2.32812e-05	-1.55672	0.000243956	0.00812578	1.07909	0.402027	0.607011
251248_at	P-glycoprotein-like proetin P-glycoprotein-2 - Arabidopsis thaliana, EMBL:Y10228	At3g62150	PGP21 (P-GLYCOPROTEIN 21); ATPase, coupled to transmembrane movement of substances	PGP21	8.42136	7.66152	6.19386	11.0184	1.09924	0.421616	0.800758	-1.77892	0.00023566	0.00454051	-1.43814	0.00727827	0.0616974	1.35971	0.0185803	0.18513
259570_at	hypothetical protein	At1g20440	COR47 (COLD-REGULATED 47)	COR47	565.416	295.212	762.618	1577.28	1.91514	0.0160832	0.146148	-2.06807	0.00861961	0.0556129	-5.34202	8.48293e-06	0.000970939	-1.34878	0.224366	0.500089
266101_at	unknown protein ; supported by cDNA: gi_16604321_gb_AY058059.1_	At2g37940	---	---	112.573	78.1899	62.8632	92.2511	1.43966	0.0137957	0.132799	-1.46747	0.0103798	0.0632873	-1.17983	0.218194	0.407742	1.79065	0.000563587	0.0466387
253581_at	stress responsive protein homolog low temperature and salt responsive protein LTI6A - Arabidopsis thaliana,PID:g4039153	At4g30660	---	---	457.924	380.161	427.925	710.099	1.20454	0.139957	0.509208	-1.65942	0.000935777	0.0116364	-1.8679	0.000159582	0.00636752	1.0701	0.576516	0.67773
249220_at	putative protein strong similarity to unknown protein (gb|AAF04433.1)	At5g42420	---	---	70.1454	38.3891	56.1075	86.183	1.82722	0.00471651	0.0697626	-1.536	0.0304761	0.131345	-2.24494	0.000541139	0.0131984	1.2502	0.228046	0.502483
252468_at	starch phosphorylase H (cytosolic form) - like protein starch phosphorylase H, cytosolic isoform, Vicia faba, PIR:T12091; supported by cDNA: gi_15983802_gb_AY056807.1_	At3g46970	PHS2 (ALPHA-GLUCAN PHOSPHORYLASE 2); phosphorylase/ transferase, transferring glycosyl groups	PHS2	1389.85	540.938	1011.42	919.485	2.56922	2.20698e-05	0.00252776	1.09996	0.522576	0.606238	-1.69968	0.00298709	0.0377395	1.37422	0.0475676	0.272777
247248_at	putative protein contains similarity to unknown protein (emb|CAB89361.1);supported by full-length cDNA: Ceres:106187.	At5g64560	---	---	18.7601	11.4705	16.9293	20.5681	1.6354	0.00111645	0.0289429	-1.21494	0.121886	0.310821	-1.79305	0.000274084	0.00879183	1.10812	0.398228	0.603973
253163_at	putative protein E1B 19K/Bcl-2-interacting protein Nip2, Homo sapiens, PIR2:I38864;supported by full-length cDNA: Ceres:17117.	At4g35750	---	---	97.5607	90.7908	101.215	226.921	1.07454	0.640712	0.877719	-2.24209	0.000139058	0.00309556	-2.49943	4.25674e-05	0.00295115	-1.03744	0.810798	0.742445
249128_at	1-aminocyclopropane-1-carboxylate oxidase ; supported by cDNA: gi_15983808_gb_AY056810.1_	At5g43440	---	---	32.9092	30.5108	31.1486	64.2898	1.07863	0.591458	0.865961	-2.06396	0.000163253	0.00349492	-2.1071	0.000126552	0.0055346	1.05654	0.695755	0.714017
264974_at	unknown protein contains Pfam proifle:PF00046 Homeobox domain and Pfam profile:PF00076 RNA recognition motif	At1g27050	ATHB54 (ARABIDOPSIS THALIANA HOMEOBOX PROTEIN 54); nucleic acid binding / transcription factor	ATHB54	28.943	27.0462	45.4271	23.844	1.07013	0.506421	0.838707	1.90518	2.23652e-05	0.00085922	1.1343	0.226447	0.414391	-1.56954	0.000581082	0.0474697
245861_at	GTL1 - like protein GTL1, Arabidopsis thaliana, EMBL:ATAJ3215; supported by cDNA: gi_14423451_gb_AF386963.1_AF386963	At5g28300	---	---	29.8779	22.7127	29.4354	45.0829	1.31548	0.0408258	0.256327	-1.53159	0.00375484	0.030838	-1.98493	8.09266e-05	0.00444235	1.01503	0.903343	0.759899
265987_at	unknown protein	At2g24240	---	---	11.6306	10.4189	12.4679	22.2913	1.1163	0.372453	0.772822	-1.7879	0.000320316	0.00552395	-2.13951	2.65325e-05	0.00211074	-1.07199	0.569338	0.675322
267209_at	unknown protein ;supported by full-length cDNA: Ceres:125631.	At2g30930	---	---	25.0205	20.0971	28.8682	96.3755	1.24503	0.388688	0.782725	-3.33856	0.000305013	0.00534808	-4.79564	2.67596e-05	0.00211421	-1.15374	0.570312	0.675625
259971_at	unknown protein similar to SPL1-related proteins: GB:CAB56771, GB:CAB56770, GB:CAB56773 [Arabidopsis thaliana]	At1g76580	---	---	61.6253	28.8328	47.6717	44.595	2.13736	2.79579e-05	0.00296916	1.06901	0.586268	0.628907	-1.54669	0.00304529	0.0380953	1.29269	0.0515454	0.280983
266514_at	putative zinc-finger protein (B-box zinc finger domain)	At2g47890	---	---	138.435	62.1794	134.722	139.936	2.22631	0.000106059	0.00664119	-1.03876	0.797317	0.689052	-2.25059	9.37138e-05	0.00481275	1.02755	0.854019	0.75031
259789_at	Expressed protein ; supported by full-length cDNA: Ceres: 30602.	At1g29395	COR414-TM1	COR414-TM1	152.363	140.147	128.49	500.567	1.08719	0.74299	0.898234	-3.89577	0.000120322	0.00278576	-3.57178	0.000217572	0.00756804	1.18581	0.506649	0.652822
254594_at	putative protein	At4g18930	---	---	190.309	141.723	210.242	344.805	1.34284	0.0504159	0.291237	-1.64005	0.003182	0.0273388	-2.43303	2.18248e-05	0.00188184	-1.10476	0.478469	0.64092
260674_at	unknown protein ; supported by cDNA: gi_15724243_gb_AF412062.1_AF412062	At1g19370	---	---	23.6928	16.2916	15.5214	21.8512	1.4543	0.0101244	0.111168	-1.40781	0.0166488	0.087402	-1.34126	0.0346222	0.158915	1.52647	0.00481662	0.105874
257894_at	unknown protein ; supported by cDNA: gi_15010765_gb_AY045684.1_	At3g17100	---	---	16.4082	18.6212	21.3802	60.7267	-1.13487	0.44068	0.809835	-2.84033	2.02503e-05	0.000814062	-3.26116	5.66642e-06	0.00076627	-1.30302	0.120348	0.398528
251927_at	hypothetical protein ER6 protein - Lycopersicon esculentum, EMBL:AF096262; supported by full-length cDNA: Ceres: 269951.	At3g53990	---	---	321.683	261.926	504.185	1097.69	1.22812	0.250159	0.666119	-2.17707	0.000565769	0.00817793	-4.19069	1.53585e-06	0.000416246	-1.56737	0.0209253	0.19766
255856_at	unknown protein identical to unknown protein GI:9755444 from (Arabidopsis thaliana); supported by full-length cDNA: Ceres: 110066.	At1g66940	---	---	28.2105	36.8537	19.3015	62.421	-1.30636	0.113742	0.457495	-3.234	5.48403e-06	0.000353232	-1.69379	0.00538761	0.0520195	1.46157	0.0317749	0.234918
259708_at	lysophospholipase isolog, putative similar to lysophospholipase isolog GI:1931639 from (Arabidopsis thaliana);supported by full-length cDNA: Ceres:105948.	At1g77420	---	---	31.0532	15.3619	25.445	26.2371	2.02147	0.00010859	0.00673968	-1.03113	0.81403	0.693438	-1.70792	0.00110489	0.0201037	1.22043	0.143186	0.424501
259990_s_at	F-box protein FKF1/ADO3, AtFBX2a identical to FKF1 GI:6960305 and Adagio 3 GI:13487072 from [Arabidopsis thaliana]	At1g68050	FKF1 (FLAVIN-BINDING, KELCH REPEAT, F BOX 1); signal transducer/ two-component sensor/ ubiquitin-protein ligase	FKF1	10.4884	7.21708	9.46716	26.9288	1.45328	0.154233	0.536385	-2.84443	0.00102112	0.0123309	-3.73124	0.000146356	0.00595819	1.10787	0.68492	0.710705
248537_at	putative protein similar to unknown protein (pir||S75732);supported by full-length cDNA: Ceres:35710.	At5g50100	---	---	176.674	130.944	195.065	67.0042	1.34925	0.0438618	0.268404	2.91124	2.67556e-06	0.000235201	1.95421	0.0002588	0.00846628	-1.10411	0.472959	0.638759
260769_at	Expressed protein ; supported by full-length cDNA: Ceres: 29302.	At1g49010	---	---	92.3516	117.283	128.367	79.8023	-1.26995	0.0776147	0.373596	1.60856	0.00221823	0.0215055	1.46966	0.00876921	0.0694112	-1.38998	0.0205223	0.195203
259878_at	putative catechol O-methyltransferase similar to catechol O-methyltransferase GB:CAA55358 [Vanilla planifolia];supported by full-length cDNA: Ceres:9016.	At1g76790	---	---	306.63	30.3671	133.051	129.481	10.0973	6.71835e-05	0.00502862	1.02758	0.946604	0.724155	-4.26381	0.00309767	0.038391	2.30459	0.0566829	0.292277
264146_at	hypothetical protein contains similarity to lipid transfer protein GI:498038 from (Senecio odorus)	At1g02205	CER1 (ECERIFERUM 1); octadecanal decarbonylase	CER1	265.743	436.209	305.298	146.84	-1.6415	0.0383772	0.24724	2.07912	0.00478222	0.0366006	2.97073	0.000229031	0.00781763	-1.14883	0.529284	0.659876
263221_at	UDP-galactose 4-epimerase-like protein similar to proteins from many bacterial species including [Bacillus subtilis] and [Methanobacterium thermoautotrophicum]	At1g30620	MUR4 (MURUS 4); UDP-arabinose 4-epimerase/ catalytic	MUR4	35.5056	16.7429	29.6428	22.8195	2.12063	9.57696e-07	0.000388768	1.29901	0.00946941	0.0593069	-1.36293	0.00326368	0.0392571	1.19778	0.0556928	0.290205
248870_at	putative protein similar to unknown protein (pir||T05076);supported by full-length cDNA: Ceres:42747.	At5g46710	---	---	49.5794	20.7906	39.291	48.0295	2.3847	0.0004876	0.0170921	-1.2224	0.303072	0.490701	-2.31015	0.000661438	0.0147972	1.26185	0.236277	0.507726
264624_at	zinc finger protein ATZF1, putative identical to GB:BAA25989; supported by cDNA: gi_3123711_dbj_D89051.1_D89051	At1g08930	ERD6 (EARLY RESPONSE TO DEHYDRATION 6); carbohydrate transmembrane transporter/ sugar transmembrane transporter/ sugar:hydrogen symporter	ERD6	54.4848	46.6099	53.5678	144.303	1.16896	0.450829	0.813398	-2.69381	0.000290363	0.00517237	-3.09596	8.9329e-05	0.004689	1.01712	0.933908	0.764805
261858_at	Expressed protein ; supported by full-length cDNA: Ceres: 39481.	At1g50570	---	---	78.7256	67.6051	70.9264	106.039	1.16445	0.14112	0.512114	-1.49502	0.00120997	0.0139109	-1.56852	0.000493145	0.0125282	1.10989	0.302295	0.552351
262793_at	putative cytochrome P450 monooxygenase identical to gb|X97864 cytochrome P450 from Arabidopsis thaliana and is a member of the PF|00067 Cytochrome P450 family. ESTs gb|T44875, gb|T04814, gb|R65111, gb|T44310 and gb|T04541 come from this gene	At1g13110	CYP71B7; electron carrier/ heme binding / iron ion binding / monooxygenase/ oxygen binding	CYP71B7	109.401	109.529	68.3683	168.48	-1.00123	0.994212	0.924638	-2.46434	7.71824e-05	0.00204433	-1.53818	0.01744	0.105405	1.60014	0.0108405	0.145692
245278_at	syntaxin ; supported by cDNA: gi_2149379_gb_U85036.1_ATU85036	At4g17730	SYP23 (SYNTAXIN OF PLANTS 23); SNAP receptor	SYP23	74.8469	67.3286	66.7412	96.5621	1.11167	0.226008	0.638971	-1.44681	0.000705329	0.00949643	-1.43419	0.000854093	0.0174498	1.12145	0.192059	0.476272
252076_at	LS1-like protein AT-LS1 product - Arabidopsis thaliana, EMBL:X58827;supported by full-length cDNA: Ceres:107294.	At3g51660	---	---	138.629	99.5286	173.224	245.89	1.39285	0.0160348	0.145887	-1.41948	0.0118623	0.0693377	-2.47054	4.6559e-06	0.000698477	-1.24956	0.085264	0.345643
248509_at	Expressed protein ; supported by full-length cDNA: Ceres: 15527.	At5g50335	---	---	20.656	10.2351	16.6476	37.6803	2.01805	0.020782	0.170641	-2.26341	0.00917184	0.0580818	-3.68143	0.000311944	0.00950688	1.24073	0.432456	0.620587
252573_at	zinc finger protein zinc finger protein ID1 - Zea mays, PIR:T01652; supported by cDNA: gi_16226321_gb_AF428302.1_AF428302	At3g45260	---	---	43.4001	35.0014	47.9809	82.9968	1.23996	0.132989	0.496754	-1.72976	0.00133764	0.0148874	-2.37118	2.44358e-05	0.00200149	-1.10553	0.467534	0.636398
254080_at	fibrillarin 2 (AtFib2) identical to fibrillarin 2 GI:9965655 from [Arabidopsis thaliana];supported by full-length cDNA: Ceres:11319.	At4g25630	FIB2 (FIBRILLARIN 2); snoRNA binding	FIB2	377.053	101.183	254.99	30.7929	3.72647	4.56618e-07	0.000245841	8.28081	1.78226e-09	7.44732e-06	3.28586	1.38858e-06	0.000416246	1.47868	0.0156588	0.173689
258683_at	putative protein kinase contains Pfam profile: PF00069 Eukaryotic protein kinase domain (2 copies); supported by cDNA: gi_14581444_gb_AY026759.1_	At3g08760	ATSIK; ATP binding / kinase/ protein kinase/ protein tyrosine kinase	ATSIK	19.3236	16.5134	16.9097	29.1845	1.17013	0.226425	0.639538	-1.72558	0.000738233	0.00980555	-1.76704	0.000522441	0.0129726	1.14267	0.300474	0.551402
245346_at	putative beta-amylase ;supported by full-length cDNA: Ceres:36882.	At4g17090	CT-BMY (CHLOROPLAST BETA-AMYLASE); beta-amylase	CT-BMY	1059.57	170.658	582.257	252.271	6.20835	1.28085e-07	0.0001047	2.30808	0.000367221	0.00606456	-1.47827	0.0432346	0.178346	1.81958	0.00453842	0.10393
257745_at	unknown protein ;supported by full-length cDNA: Ceres:121435.	At3g29240	---	---	187.423	412.422	210.267	260.739	-2.20047	3.36118e-06	0.000834159	-1.24005	0.0532102	0.188969	1.58171	0.000586169	0.0137778	-1.12188	0.275571	0.536416
245309_at	putative protein ; supported by cDNA: gi_13926241_gb_AF372879.1_AF372879	At4g15140	---	---	8.79596	9.05251	10.9975	19.4578	-1.02917	0.768106	0.903817	-1.76929	5.08242e-05	0.00153153	-2.14944	2.54894e-06	0.000494629	-1.2503	0.0362769	0.249119
250580_at	glutamate dehydrogenase 2 ; supported by cDNA: gi_14423477_gb_AF386976.1_AF386976	At5g07440	GDH2 (GLUTAMATE DEHYDROGENASE 2); ATP binding / glutamate dehydrogenase [NAD(P)+]/ glutamate dehydrogenase/ oxidoreductase	GDH2	28.3301	19.0592	28.7719	32.0706	1.48654	0.000687016	0.0211441	-1.11469	0.24472	0.445542	-1.68268	6.27145e-05	0.00381467	-1.01548	0.864691	0.751792
266590_at	hypothetical protein predicted by genscan and genefinder	At2g46240	BAG6 (BCL-2-ASSOCIATED ATHANOGENE 6); calmodulin binding / protein binding	BAG6	12.1813	8.26383	11.5175	16.0134	1.47405	0.00921334	0.104536	-1.39035	0.0221354	0.105052	-1.93777	0.000175643	0.00664532	1.05763	0.665246	0.705682
267299_at	putative glucosyltransferase	At2g30150	---	---	66.6876	65.0046	84.1032	34.4597	1.0259	0.869902	0.914871	2.44048	6.41965e-05	0.00178762	1.88637	0.00119899	0.0211428	-1.26108	0.153753	0.438827
262296_at	putative cyclin similar to cyclin GB:4502627 from [Homo sapiens];supported by full-length cDNA: Ceres:33877.	At1g27630	CYCT1;3 (CYCLIN T 1;3); cyclin-dependent protein kinase	CYCT1;3	52.248	25.1297	50.8971	56.3106	2.07915	0.000270952	0.0116688	-1.10637	0.504152	0.597823	-2.24081	0.000113568	0.00525974	1.02655	0.8614	0.751792
245145_at	putative dihydrodipicolinate synthase ;supported by full-length cDNA: Ceres:26817.	At2g45440	DHDPS2 (DIHYDRODIPICOLINATE SYNTHASE); catalytic/ dihydrodipicolinate synthase/ lyase	DHDPS2	51.76	39.4633	85.656	28.1548	1.31155	0.0915215	0.408052	3.04227	5.26978e-06	0.000346424	1.40165	0.0411303	0.17349	-1.6549	0.00498338	0.106851
252607_at	xyloglucan endo-transglycosylase ; supported by cDNA: gi_15810248_gb_AY056163.1_	At3g44990	XTR8 (XYLOGLUCAN ENDO-TRANSGLYCOSYLASE-RELATED 8); hydrolase, acting on glycosyl bonds / xyloglucan:xyloglucosyl transferase	XTR8	1450.04	1008.11	1005.82	329.936	1.43834	0.0172228	0.152067	3.04851	1.54815e-06	0.000165489	3.0553	1.51412e-06	0.000416246	1.44154	0.0166726	0.178938
263115_at	Expressed protein ; supported by cDNA: gi_14488101_gb_AF389299.1_AF389299	At1g03055	---	---	42.7846	38.0974	39.308	16.1601	1.12299	0.411703	0.79572	2.43244	2.23606e-05	0.00085922	2.3575	3.18572e-05	0.00242376	1.08839	0.546232	0.666317
246265_at	phosphoribosyl-ATP pyrophosphohydrolase (At-IE) identical to phosphoribosyl-ATP pyrophosphohydrolase (At-IE) [Arabidopsis thaliana] GI:3461884 (Plant Physiol. 118 (1), 275-283 (1998)); supported by full-length cDNA: Ceres: 25538.	At1g31860	AT-IE; phosphoribosyl-AMP cyclohydrolase/ phosphoribosyl-ATP diphosphatase	AT-IE	87.9851	58.444	147.921	44.0337	1.50548	0.0131698	0.130154	3.35944	1.30414e-06	0.00014625	1.32728	0.0682264	0.229455	-1.68124	0.00300764	0.0899176
247611_at	putative protein predicted proteins	At5g60710	---	---	32.1401	25.9148	28.0725	56.4518	1.24022	0.206626	0.613863	-2.01093	0.000879312	0.0111034	-2.17836	0.000361987	0.0104707	1.1449	0.418339	0.614282
249861_at	Expressed protein ; supported by full-length cDNA: Ceres: 29462.	At5g22875	---	---	17.1649	14.6213	13.8466	20.0386	1.17397	0.112004	0.45322	-1.44719	0.00178277	0.0182552	-1.3705	0.00531827	0.0516814	1.23966	0.0400146	0.257799
256067_at	unknown protein ;supported by full-length cDNA: Ceres:94739.	At1g07170	---	---	27.0047	16.4703	20.7027	24.6413	1.63972	0.00115523	0.0293765	-1.19042	0.166239	0.366752	-1.49617	0.00491497	0.0493222	1.30464	0.0435665	0.264235
263249_at	delta 9 desaturase ALMOST identical (4 aa diff't) to GP:2970036;supported by full-length cDNA: Ceres:21841.	At2g31360	ADS2 (16:0Delta9 Arabidopsis desaturase 2); oxidoreductase	ADS2	572.637	232.166	586.316	596.275	2.46622	0.000105927	0.00664119	-1.017	0.919447	0.718352	-2.56821	7.0404e-05	0.00401637	-1.02395	0.887314	0.757382
250926_at	Expressed protein ; supported by full-length cDNA: Ceres: 7425.	At5g03555	---	---	87.4617	107.049	102.693	59.3574	-1.22396	0.155343	0.53749	1.7301	0.00131931	0.0147335	1.80347	0.000746876	0.0159925	-1.17417	0.252003	0.519947
267475_at	expressed protein ; supported by full-length cDNA: Ceres: 93828.	At2g02730	---	---	9.80925	7.51722	6.8485	8.57898	1.3049	0.00982655	0.109196	-1.25268	0.023743	0.110308	-1.14124	0.156542	0.349031	1.43232	0.00132502	0.0646411
249456_at	unknown protein ;supported by full-length cDNA: Ceres:101366.	At5g39410	---	---	80.3799	35.9289	93.5629	139.184	2.2372	0.00252748	0.0472414	-1.48759	0.0878375	0.257003	-3.87382	3.03112e-05	0.00232361	-1.164	0.492268	0.646796
252180_at	putative protein cyclin-dependent kinase inhibitor (ICK1), Arabidopsis thaliana, EMBL:ATU94772_1;supported by full-length cDNA: Ceres:5227.	At3g50630	KRP2 (KIP-RELATED PROTEIN 2); cyclin-dependent protein kinase inhibitor/ kinase inhibitor/ protein binding	KRP2	31.2962	34.7615	31.8156	57.409	-1.11073	0.247827	0.663622	-1.80443	1.40865e-05	0.000635351	-1.65151	6.9288e-05	0.00401489	-1.0166	0.852397	0.750224
260671_at	unknown protein ;supported by full-length cDNA: Ceres:1402.	At1g19310	---	---	54.9971	41.4546	53.3835	94.417	1.32668	0.0869679	0.397577	-1.76866	0.0025631	0.0235806	-2.2776	0.000131276	0.0056219	1.03023	0.848169	0.748846
261135_at	defensin AMP1, putative similar to PIR:S66219 from [Clitoria ternatea]	At1g19610	PDF1.4	PDF1.4	7.69693	6.44906	7.43286	10.306	1.1935	0.0718874	0.356602	-1.38655	0.00317844	0.0273223	-1.59806	0.000183689	0.00683657	1.03553	0.704805	0.716426
249810_at	unknown protein	At5g23920	---	---	226.105	285.573	442.543	267.676	-1.263	0.101518	0.430013	1.65329	0.00229239	0.0219685	1.06688	0.63296	0.625961	-1.9572	0.000228204	0.0349358
259793_at	AP2-containing DNA-binding protein contains Pfam profile: PF00847 AP2 domain	At1g64380	---	---	22.9403	15.2197	14.7848	34.8252	1.50728	0.0955973	0.417664	-2.35547	0.00248023	0.0231099	-2.28817	0.00315161	0.0386339	1.55161	0.0765827	0.331544
259865_at	putative casein kinase I similar to casein kinase I GB:CAA55395 [Arabidopsis thaliana]; supported by cDNA: gi_16648960_gb_AY059850.1_	At1g72710	CKL2 (CASEIN KINASE 1-LIKE PROTEIN 2); ATP binding / kinase/ protein kinase/ protein serine/threonine kinase	CKL2	145.057	113.147	116.193	173.119	1.28202	0.0530838	0.300652	-1.4899	0.00468422	0.0360675	-1.53001	0.00304218	0.0380953	1.24841	0.0797302	0.33654
256057_at	unknown protein contains similarity to alternative NADH-dehydrogenase GI:3718005 from [Yarrowia lipolytica];supported by full-length cDNA: Ceres:114420.	At1g07180	NDA1 (ALTERNATIVE NAD(P)H DEHYDROGENASE 1); NADH dehydrogenase	NDA1	355.248	338.022	252.035	120.719	1.05097	0.694783	0.889868	2.08778	5.36547e-05	0.00158476	2.80006	1.71967e-06	0.000426323	1.40952	0.0161511	0.176007
259660_at	unknown protein ; supported by full-length cDNA: Ceres: 13599.	At1g55260	---	---	247.781	329.778	421.336	278.437	-1.33094	0.0419828	0.261259	1.51318	0.00618341	0.0437893	1.18442	0.204173	0.394742	-1.70037	0.00109401	0.0610945
258902_at	putative pyruvate dehydrogenase kinase similar to pyruvate dehydrogenase kinase GB:AAC97601, [Arabidopsis thaliana]	At3g06483	PDK (PYRUVATE DEHYDROGENASE KINASE); ATP binding / histidine phosphotransfer kinase/ pyruvate dehydrogenase (acetyl-transferring) kinase	PDK	205.432	271.586	202.028	554.693	-1.322	0.0549874	0.306244	-2.74552	4.23333e-06	0.000305626	-2.0424	0.000130297	0.0056179	1.01684	0.901351	0.759775
257832_at	light regulated protein, putative similar to light regulated protein precursor GB:Q03200 [Oryza sativa] (Plant Mol. Biol. 22 (1), 165-170 (1993)), ccr protein GB:S52663 [Citrus X paradisi] (Plant Mol. Biol. 26 (1), 165-173 (1994));supported by full-length cDNA: Ceres:41074.	At3g26740	CCL (CCR-LIKE)	CCL	332.289	434.837	545.531	1974.11	-1.3086	0.168442	0.559782	-3.61847	1.08663e-05	0.000542169	-4.53976	1.96088e-06	0.000439671	-1.64178	0.0187922	0.186124
263443_at	putative fatty acid elongase ;supported by full-length cDNA: Ceres:115769.	At2g28630	KCS12 (3-KETOACYL-COA SYNTHASE 12); acyltransferase/ catalytic/ transferase, transferring acyl groups other than amino-acyl groups	KCS12	11.093	13.1927	12.6714	38.2628	-1.18928	0.324736	0.734336	-3.01962	2.14021e-05	0.000847937	-2.9003	3.0916e-05	0.00235865	-1.14229	0.446172	0.626621
251753_at	putative protein predicted protein, Arabidopsis thaliana	At3g55760	---	---	161.44	61.6823	86.6989	80.0505	2.61698	4.88585e-05	0.0040626	1.08299	0.627132	0.641579	-1.29779	0.128421	0.318063	1.86197	0.00198158	0.0760039
257734_at	unknown protein contains Pfam profile: PF00168 C2 domain; supported by cDNA: gi_15983786_gb_AY056799.1_	At3g18370	ATSYTF	ATSYTF	32.8481	22.5365	21.7757	28.9924	1.4575	0.00828117	0.09823	-1.33141	0.0341695	0.141844	-1.28647	0.0575146	0.209399	1.50842	0.00481722	0.105874
246028_at	AKIN beta1 ; supported by full-length cDNA: Ceres: 41668.	At5g21170	---	---	12.603	18.5636	15.4929	44.9221	-1.47253	0.00808477	0.0969356	-2.89963	1.161e-06	0.000135031	-2.42051	8.45589e-06	0.000970939	-1.22922	0.119021	0.396813
245046_at	putative membrane transporter ; supported by cDNA: gi_13877634_gb_AF370518.1_AF370518	At2g26510	PDE135 (pigment defective embryo 135); transmembrane transporter	PDE135	121.055	98.6075	111.663	152.131	1.22767	0.0482825	0.283887	-1.36243	0.00597819	0.0427214	-1.54281	0.000511078	0.0128062	1.08413	0.405554	0.608133
267127_at	putative acetone-cyanohydrin lyase	At2g23610	MES3 (METHYL ESTERASE 3); hydrolase, acting on ester bonds / methyl indole-3-acetate esterase/ methyl jasmonate esterase	MES3	187.308	260.246	220.48	175.869	-1.38945	0.00655324	0.0847872	1.25367	0.0443489	0.168113	1.47977	0.00202215	0.0297949	-1.17714	0.132094	0.41215
245749_at	proline-rich protein, putative similar to proline-rich protein GI:3242079 from [Capsicum annuum]; supported by cDNA: gi_14334847_gb_AY035097.1_	At1g51090	---	---	143.687	25.0668	91.8426	73.6632	5.73194	3.22418e-05	0.00323568	1.24679	0.443164	0.570766	-2.93862	0.00202155	0.0297949	1.56447	0.132824	0.412928
255381_at	RMA1 RING zinc finger protein identical to RMA1 gi:3164222; supported by cDNA: gi_3164221_dbj_AB008518.1_AB008518	At4g03510	RMA1; protein binding / ubiquitin-protein ligase/ zinc ion binding	RMA1	29.8657	28.6289	29.9435	110.028	1.0432	0.866186	0.914871	-3.67451	0.000158196	0.00341721	-3.84324	0.000116275	0.00532948	-1.0026	0.991728	0.776591
267238_at	unknown protein ;supported by full-length cDNA: Ceres:6950.	At2g44130	---	---	14.9482	20.7806	14.2695	40.1854	-1.39017	0.0246522	0.188827	-2.81617	2.58308e-06	0.000228821	-1.9338	0.000219156	0.00759111	1.04756	0.72522	0.721583
258894_at	putative disease resistance protein similar to putative disease resistance protein GB:AAF01514 from clone F9F8	At3g05650	AtRLP32 (Receptor Like Protein 32); kinase/ protein binding	AtRLP32	17.8641	12.5431	16.2151	21.5018	1.42422	0.00980602	0.109082	-1.32604	0.031215	0.133752	-1.71424	0.000505491	0.0127048	1.1017	0.421254	0.615857
247280_at	phi-1-like protein ;supported by full-length cDNA: Ceres:37357.	At5g64260	EXL2 (EXORDIUM LIKE 2)	EXL2	13.7417	14.4463	15.2968	33.455	-1.05127	0.716568	0.894331	-2.18705	6.66606e-05	0.00184194	-2.31583	3.38212e-05	0.00249903	-1.11317	0.44063	0.624102
262883_at	ammonium transporter, puitative similar to ammonium transporter GI:5880357 from [Arabidopsis thaliana]; supported by cDNA: gi_4324713_gb_AF110771.1_AF110771	At1g64780	ATAMT1;2 (AMMONIUM TRANSPORTER 1;2); ammonium transmembrane transporter	ATAMT1;2	344.239	142.629	206.351	21.5199	2.41344	0.00426176	0.0660688	9.5887	8.07128e-07	0.000111796	6.62777	5.52963e-06	0.000757614	1.66818	0.0653569	0.311247
248606_at	putative protein contains similarity to bZIP transcription factor;supported by full-length cDNA: Ceres:43004.	At5g49450	CPuORF4 (Conserved peptide upstream open reading frame 4)	CPuORF4	7.29487	9.29696	7.00652	18.9582	-1.27445	0.104513	0.436045	-2.7058	8.2133e-06	0.000449738	-2.03919	0.000205829	0.00734477	1.04116	0.775925	0.73474
251402_at	SRG1 - like protein SRG1 protein, Arabidopsis thaliana, PIR:S44261	At3g60290	---	---	7.95663	11.0372	7.52569	18.9212	-1.38717	0.0107455	0.114754	-2.51421	1.51377e-06	0.000163299	-1.71431	0.000300605	0.00935145	1.05726	0.620062	0.693276
263159_at	RSH3 (RelA/SpoT homolog) identical to RSH3 (RelA/SpoT homolog) GI:7141308 from [Arabidopsis thaliana]; supported by cDNA: gi_7141307_gb_AF225704.1_AF225704	At1g54130	RSH3 (RELA/SPOT HOMOLOG 3); GTP diphosphokinase	RSH3	166.898	170.652	100.447	294.497	-1.0225	0.910627	0.917562	-2.93187	0.000104543	0.00253971	-1.72571	0.0150623	0.0964488	1.66155	0.0217795	0.201129
253212_s_at	xanthine dehydrogenase - like protein xanthine dehydrogenase, Gallus gallus, PIR:XOCHDH	At4g34890	XDH1 (XANTHINE DEHYDROGENASE 1); xanthine dehydrogenase	XDH1	32.0519	25.8739	22.0136	36.4592	1.23879	0.131316	0.494389	-1.65621	0.00229482	0.0219685	-1.40913	0.0230588	0.125067	1.45601	0.0144684	0.166572
258970_at	putative serine carboxypeptidase precursor identical to serine carboxypeptidase precursor GB:P32826 [Arabidopsis thaliana] up to residue 514	At3g10410	scpl49 (serine carboxypeptidase-like 49); serine-type carboxypeptidase	scpl49	92.4839	58.7368	138.008	177.572	1.57452	0.0042036	0.065417	-1.2867	0.0759675	0.236034	-3.02294	1.38898e-06	0.000416246	-1.49212	0.0091972	0.13543
264118_at	unknown protein	At1g79140	---	---	55.8554	25.2675	65.1308	13.9988	2.2105	7.17576e-05	0.00525	4.65258	6.17628e-08	2.7261e-05	1.80498	0.000922931	0.0183337	-1.16609	0.284847	0.542834
253302_at	Expressed protein ; supported by full-length cDNA: Ceres: 109432.	At4g33660	---	---	81.3886	283.821	186.748	312.465	-3.48712	5.8031e-07	0.000284635	-1.67319	0.00237573	0.0224735	-1.10097	0.492659	0.57305	-2.29454	4.17042e-05	0.0169864
254035_at	putative phosphatidylserine decarboxylase phosphatidylserine decarboxylase (EC 4.1.1.65) 2 - yeast, Pir2:S64484	At4g25970	PSD3 (phosphatidylserine decarboxylase 3); phosphatidylserine decarboxylase	PSD3	149.006	98.0212	140.205	171.965	1.52016	0.00318147	0.0549395	-1.22652	0.101011	0.279173	-1.75437	0.000328591	0.00989499	1.06278	0.607095	0.688887
253394_at	putative protein predicted protein, Synechocystis sp., PIR2:S74814; supported by cDNA: gi_14334011_gb_AF302188.1_AF302188	At4g32770	VTE1 (VITAMIN E DEFICIENT 1); tocopherol cyclase	VTE1	217.469	229.28	187.873	104.139	-1.05425	0.665377	0.883013	1.80396	0.000289731	0.0051721	2.20148	1.90546e-05	0.00174733	1.15756	0.24291	0.513726
262826_at	putative cytochrome P450 monooxygenase identical to gb|D78605 cytochrome P450 monooxygenase from Arabidopsis thaliana and is a member of the PF|00067 Cytochrome P450 family. ESTs gb|Z18072, gb|Z35218 and gb|T43466 come from this gene; supported by cDNA: gi_3164139_dbj_D78605.1_D78605	At1g13080	CYP71B2 (CYTOCHROME P450 71B2); electron carrier/ heme binding / iron ion binding / monooxygenase/ oxygen binding	CYP71B2	44.4208	246.286	50.0491	109.381	-5.5442	2.48378e-07	0.000159865	-2.18546	0.000612563	0.00861415	2.25156	0.000449874	0.0118868	-1.12671	0.502976	0.651825
245711_at	putative c2h2 zinc finger transcription factor	At5g04340	ZAT6 (ZINC FINGER OF ARABIDOPSIS THALIANA 6); nucleic acid binding / transcription factor/ zinc ion binding	ZAT6	43.5594	19.5341	25.3721	29.6426	2.22992	0.000632085	0.0201791	-1.16829	0.398866	0.548921	-1.51743	0.0362831	0.162512	1.71685	0.00983328	0.13957
265440_at	pEARLI 4 protein Same as GB: L43081; supported by cDNA: gi_871781_gb_L43081.1_ATHPEARA	At2g20960	pEARLI4	pEARLI4	92.8837	94.515	54.8823	112.967	-1.01756	0.896676	0.916819	-2.05838	0.000112513	0.00264515	-1.19523	0.198411	0.389887	1.69244	0.00157071	0.0681786
249769_at	sigma-like factor (emb CAA77213.1)	At5g24120	SIGE (SIGMA FACTOR E); DNA binding / DNA-directed RNA polymerase/ sigma factor/ transcription factor	SIGE	98.4883	194.597	110.188	84.1092	-1.97591	0.00214826	0.042767	1.31008	0.152702	0.351892	2.31367	0.000423211	0.0114202	-1.11883	0.538412	0.662983
250793_at	leucoanthocyanidin dioxygenase-like protein ;supported by full-length cDNA: Ceres:13012.	At5g05600	---	---	276.395	62.4281	189.562	184.707	4.42723	0.000120665	0.00725442	1.02631	0.925749	0.719597	-2.95858	0.00165802	0.0262098	1.45805	0.190874	0.475349
262784_at	unknown protein strong similarity to gb|Y09533 involved in starch metabolism from Solanum tuberosum and contains a PF|01326 Pyruvate phosphate dikinase, PEP/pyruvate binding domain. EST gb|N96757 comes from this gene; supported by cDNA: gi:12044357	At1g10760	SEX1 (STARCH EXCESS 1); alpha-glucan, water dikinase	SEX1	1530.55	938.74	1016.44	1242.17	1.63039	0.00232784	0.04482	-1.22213	0.144252	0.340308	-1.32335	0.0493232	0.192753	1.50569	0.00749104	0.123952
263074_at	putative HMG protein ;supported by full-length cDNA: Ceres:24090.	At2g17560	HMGB4 (HIGH MOBILITY GROUP B 4); DNA binding / chromatin binding / structural constituent of chromatin / transcription factor	HMGB4	54.1414	29.718	32.9685	35.5158	1.82179	0.000399172	0.0150687	-1.07735	0.565342	0.621167	-1.19515	0.181523	0.374692	1.64222	0.00178667	0.072939
263410_at	predicted protein ;supported by full-length cDNA: Ceres:28779.	At2g04039	---	---	327.73	370.326	310.546	217.303	-1.12995	0.197364	0.602724	1.42909	0.00165668	0.0173022	1.70416	5.45025e-05	0.00341664	1.05534	0.55931	0.672159
259137_at	unknown protein Pfam HMM hit: EF hand	At3g10300	---	---	29.9204	18.7532	49.9621	75.149	1.59549	0.0140623	0.134172	-1.50411	0.0276844	0.123125	-4.00726	1.43747e-06	0.000416246	-1.66984	0.0082944	0.129595
258027_at	hypothetical protein predicted by genemark; supported by cDNA: gi_15450957_gb_AY054559.1_	At3g19515	---	---	103.228	86.1095	82.2053	127.305	1.19877	0.143105	0.516389	-1.54858	0.00245271	0.0229428	-1.47837	0.00522026	0.0511103	1.2557	0.0722662	0.323264
256772_at	galactosidase, putative similar to BETA-GALACTOSIDASE PRECURSOR (LACTASE) GB:P48980 from [Lycopersicon esculentum]	At3g13750	BGAL1 (Beta galactosidase 1); beta-galactosidase/ catalytic/ cation binding / heme binding / peroxidase/ sugar binding	BGAL1	43.8999	133.198	40.415	264.895	-3.03411	4.11645e-06	0.000929396	-6.5541	1.05924e-08	1.36678e-05	-1.98867	0.000406047	0.0111656	1.08622	0.577819	0.678262
245323_at	cysteine proteinase inhibitor like protein ; supported by full-length cDNA: Ceres: 31946.	At4g16500	---	---	116.127	63.7366	57.9358	78.1171	1.82198	0.00370794	0.0607498	-1.34834	0.101313	0.279593	-1.22562	0.251098	0.43442	2.00441	0.00128979	0.0640324
251752_at	proline transporter 2	At3g55740	PROT2 (PROLINE TRANSPORTER 2); L-proline transmembrane transporter/ amino acid transmembrane transporter	PROT2	22.1059	15.6523	14.3501	19.5116	1.41232	0.0150244	0.139637	-1.35968	0.0269142	0.120628	-1.24657	0.0966434	0.275778	1.54047	0.00391551	0.0984893
253996_at	nucleosome assembly protein I-like protein ; supported by cDNA: gi_15450807_gb_AY054484.1_	At4g26110	NAP1;1 (NUCLEOSOME ASSEMBLY PROTEIN1;1); DNA binding	NAP1;1	44.5826	37.1634	87.1996	44.4718	1.19962	0.0713825	0.355177	1.96078	7.09958e-06	0.000413589	-1.19666	0.0748618	0.242208	-1.95593	7.37838e-06	0.00873717
251309_at	putative protein carbonyl reductase (NADPH) - Rattus norvegicus, PIR:JC5285; supported by cDNA: gi_15028054_gb_AY045884.1_	At3g61220	---	---	278.627	287.313	298.345	138.301	-1.03117	0.841698	0.911941	2.15716	0.000217356	0.00426785	2.07742	0.000336084	0.0100227	-1.07075	0.657443	0.704417
266865_at	omega-3 fatty acid desaturase identical to GB:D26508 and GB:D17579; supported by cDNA: gi_1030693_dbj_D17579.1_ATHFADIER2	At2g29980	FAD3 (FATTY ACID DESATURASE 3); omega-3 fatty acid desaturase	FAD3	441.849	264.231	458.498	559.698	1.67221	0.00220087	0.0433155	-1.2207	0.162481	0.362806	-2.11825	9.72287e-05	0.00487656	-1.03772	0.787726	0.737831
246917_at	serine-rich protein ;supported by full-length cDNA: Ceres:99323.	At5g25280	---	---	41.7695	54.5431	36.2794	117.397	-1.30581	0.14424	0.518972	-3.23589	1.32651e-05	0.000621005	-2.15237	0.000667144	0.0148243	1.15132	0.426331	0.618364
259996_at	hypothetical protein predicted by genefinder	At1g67910	---	---	19.4393	20.4418	17.5738	36.2637	-1.05157	0.699933	0.891819	-2.06351	8.26154e-05	0.00215331	-1.774	0.000639436	0.0145418	1.10615	0.443484	0.625324
254300_at	Translation factor EF-1 alpha - like protein translation factor EF-1 alpha genfamily, Arabidopsis thaliana, PATCHX:G1532164	At4g22780	ACR7; amino acid binding	ACR7	12.6507	9.70722	10.585	15.8941	1.30322	0.0578865	0.315479	-1.50157	0.00715819	0.0487371	-1.63734	0.0019734	0.0293626	1.19515	0.184515	0.469168
245906_at	putative protein ;supported by full-length cDNA: Ceres:42742.	At5g11070	---	---	10.7728	17.1348	13.0457	49.4261	-1.59058	0.0146137	0.137425	-3.7887	2.26084e-06	0.000212827	-2.88454	2.43029e-05	0.00200149	-1.21099	0.265346	0.529084
253421_at	putative protein predicted proteins, Arabidopsis thaliana;supported by full-length cDNA: Ceres:34819.	At4g32340	---	---	121.213	241.471	233.533	927.786	-1.99231	0.000163326	0.00872543	-3.97286	1.19573e-07	4.02299e-05	-3.84195	1.58375e-07	0.00012405	-1.92666	0.000253528	0.0361365
256797_at	DEAD box helicase protein, putative similar to DEAD box helicase protein GB:NP_006764 from [Homo sapiens], contains Pfam profile: PF00270 DEAD/DEAH box helicase	At3g18600	---	---	292.729	123.181	330.394	54.8563	2.37639	0.000302792	0.0126027	6.02259	1.77434e-07	5.00126e-05	2.24545	0.000535328	0.0131536	-1.12866	0.504287	0.652011
264462_at	putative transcription factor similar to transcription factor SF3 (pir|IS37656); similar to ESTs gb|T42207, gb|N37716, and emb|Z17491;supported by full-length cDNA: Ceres:148790.	At1g10200	WLIM1; transcription factor/ zinc ion binding	WLIM1	152.911	137.822	164.95	272.048	1.10949	0.381352	0.77812	-1.64922	0.00080463	0.010383	-1.97388	5.44357e-05	0.00341664	-1.07874	0.520099	0.657446
253946_at	putative APG protein proline-rich protein APG - Arabidopsis thaliana, EMBL:X60377;supported by full-length cDNA: Ceres:2574.	At4g26790	---	---	39.7054	74.5395	37.984	29.7118	-1.87732	0.00233069	0.0448339	1.27842	0.163539	0.363714	2.50875	0.000104389	0.00507331	1.04532	0.793863	0.738901
259908_at	RNA polymerase subunit identical to GI:514322 from [Arabidopsis thaliana];supported by full-length cDNA: Ceres:21961.	At1g60850	ATRPAC42; DNA binding / DNA-directed RNA polymerase/ protein dimerization	ATRPAC42	110.497	49.5443	131.874	31.9479	2.23028	1.30564e-05	0.00181868	4.12778	2.38209e-08	1.9353e-05	1.55078	0.00251379	0.0341404	-1.19346	0.15492	0.43941
246490_at	S-adenosylmethionine decarboxylase (adoMetDC2) ; supported by cDNA: gi_16930682_gb_AF436825.1_AF436825	At5g15950	CPuORF10 (Conserved peptide upstream open reading frame 10)	CPuORF10	173.259	246.66	109.629	77.1261	-1.42359	0.0208587	0.171004	1.42144	0.0213204	0.102637	3.19805	1.07825e-06	0.000370972	1.58042	0.00473915	0.105166
248231_at	putative protein contains similarity to topoisomerase-related function protein; supported by cDNA: gi_14334639_gb_AY034993.1_	At5g53770	---	---	29.0401	22.7501	31.3179	13.4156	1.27649	0.0537529	0.302525	2.33443	6.11746e-06	0.000381362	1.69579	0.000529562	0.0130903	-1.07844	0.522564	0.657446
260412_at	putative alpha-amylase similar to alpha-amylase GB:AAA91884 [Solanum tuberosum]; supported by cDNA: gi_15215737_gb_AY050398.1_	At1g69830	AMY3 (ALPHA-AMYLASE-LIKE 3); alpha-amylase	AMY3	152.188	129.601	184.33	331.755	1.17431	0.280579	0.693877	-1.7998	0.00126035	0.0142362	-2.55988	1.94551e-05	0.00174733	-1.21119	0.202428	0.484928
258444_at	expressed protein supported by cDNA: gi:14194102	At3g22380	TIC (TIME FOR COFFEE)	TIC	125.486	103.259	73.6041	99.7843	1.21522	0.0617026	0.328577	-1.35571	0.00717517	0.0488188	1.03481	0.724895	0.656405	1.70483	9.30294e-05	0.0235833
255891_at	hypothetical protein predicted by genscan+	At1g17870	EGY3 (ETHYLENE-DEPENDENT GRAVITROPISM-DEFICIENT AND YELLOW-GREEN-LIKE 3)	EGY3	25.7969	48.7842	23.8521	23.3822	-1.89109	0.000223801	0.0105183	1.0201	0.876239	0.709272	2.08638	6.02018e-05	0.00370972	1.08153	0.542415	0.664904
257474_at	DNA-3-methyladenine glycosidase, putative similar to DNA-3-methyladenine glycosidase GB:CAB60736 GI:6434028 from [Staphylococcus aureus]	At1g80850	---	---	66.6957	105.299	97.2358	81.9367	-1.5788	0.00223083	0.0436289	1.18667	0.176744	0.379719	1.28513	0.0567111	0.207842	-1.45785	0.0078699	0.126261
256096_at	unknown protein	At1g13650	---	---	44.9985	414.77	44.1226	172.521	-9.21725	6.1919e-09	2.11927e-05	-3.91003	1.66678e-06	0.000173872	2.40411	0.000139561	0.00579967	1.01984	0.906189	0.760236
253506_at	putative protein EREBP-4 homolog, Arabidopsis thaliana	At4g31980	---	---	23.9338	15.5819	17.586	19.1448	1.536	0.000789554	0.0232633	-1.08864	0.402394	0.550728	-1.22865	0.0562653	0.20698	1.36096	0.00796627	0.126311
246575_at	bystin, putative similar to bystin GI:1160618 from [Homo sapiens]	At1g31660	---	---	129.485	61.0948	127.137	27.0673	2.11946	0.000285491	0.0121811	4.69645	1.78244e-07	5.00126e-05	2.25696	0.00014	0.00579967	1.01854	0.905935	0.760236
257214_at	hypothetical protein ;supported by full-length cDNA: Ceres:7140.	At3g15040	---	---	56.2944	50.8741	55.7148	88.1471	1.10658	0.36121	0.763337	-1.58209	0.000922922	0.0115193	-1.73273	0.000203901	0.00734105	1.01038	0.924372	0.763159
249493_at	acyltransferase -like protein Anthocyanin 5-aromatic acyltransferase, Gentiana triflora, EMBL:AB010708;supported by full-length cDNA: Ceres:37806.	At5g39080	---	---	10.4423	47.0604	15.9284	32.4158	-4.50674	2.45403e-07	0.000159865	-2.03511	0.000461438	0.00711576	1.45176	0.0294228	0.144974	-1.52539	0.0159451	0.175012
258893_at	putative disease resistance protein similar to putative disease resistance protein GB:AAF01514 from clone F9F8	At3g05660	AtRLP33 (Receptor Like Protein 33); kinase/ protein binding	AtRLP33	48.571	25.4724	31.7981	36.7488	1.90681	0.000961726	0.0264655	-1.15569	0.356329	0.525419	-1.44269	0.031046	0.149018	1.52748	0.0152506	0.171828
249871_at	putative protein similar to unknown protein (ref|NP_055178.1)	At5g23110	---	---	25.0895	20.7687	19.9308	26.967	1.20804	0.0663782	0.341786	-1.35303	0.00698581	0.0479539	-1.29844	0.0160605	0.100338	1.25883	0.0298395	0.228496
267486_at	putative protein kinase contains a protein kinase domain profile (PDOC00100); supported by cDNA: gi_2852448_dbj_D88207.1_D88207	At2g02800	APK2B (PROTEIN KINASE 2B); ATP binding / kinase/ protein kinase/ protein serine/threonine kinase	APK2B	73.3726	47.5245	61.2216	75.2447	1.54387	0.00375649	0.0612598	-1.22903	0.117241	0.304353	-1.58326	0.00254996	0.0342927	1.19845	0.164475	0.449306
267461_at	putative auxin-regulated protein ;supported by full-length cDNA: Ceres:1711.	At2g33830	---	---	15.1968	12.5898	44.5712	525.059	1.2071	0.718098	0.894467	-11.7808	0.000346506	0.00583162	-41.7056	6.70687e-06	0.00084452	-2.93274	0.0552449	0.289229
263920_at	unknown protein ;supported by full-length cDNA: Ceres:24885.	At2g36410	---	---	13.5391	12.2897	14.4836	29.3367	1.10166	0.54117	0.853711	-2.02553	0.000549994	0.00803941	-2.38711	8.76844e-05	0.00463451	-1.06976	0.669169	0.70674
260697_at	unknown protein	At1g32530	---	---	26.54	22.1773	22.0205	30.8585	1.19672	0.0949273	0.416597	-1.40135	0.00498021	0.0376377	-1.39145	0.00570292	0.0537452	1.20524	0.0838754	0.34371
253592_at	hypothetical protein ;supported by full-length cDNA: Ceres:266710.	At4g30840	---	---	16.3679	14.4828	24.87	11.3122	1.13016	0.357677	0.760482	2.19837	3.89824e-05	0.00125237	1.28029	0.0766017	0.244939	-1.51934	0.00634274	0.118317
252005_at	purple acid phosphatase-like protein purple acid phosphatase precursor, Glycine max, EMBL:AF200824	At3g52810	PAP21 (PURPLE ACID PHOSPHATASE 21); acid phosphatase/ protein serine/threonine phosphatase	PAP21	7.48345	9.3102	8.56707	6.60762	-1.24411	0.0343004	0.231992	1.29654	0.0147762	0.0805857	1.40901	0.00266028	0.0349775	-1.1448	0.16646	0.450971
260000_at	unknown protein similar to C-terminal half of myosin heavy chain: GB:BAA22067 [Cyprinus carpio], GB:P13538 [Gallus gallus], GB:P12847 [Rattus norvegicus], GB:4557773 [Homo sapiens]	At1g68060	ATMAP70-1 (microtubule-associated proteins 70-1); microtubule binding	ATMAP70-1	33.972	23.8723	26.6728	30.8935	1.42307	0.00297427	0.0522595	-1.15824	0.151772	0.350527	-1.29412	0.0193487	0.112646	1.27365	0.0264118	0.215945
260551_at	putative trypsin inhibitor ; supported by cDNA: gi_15292710_gb_AY050789.1_	At2g43510	ATTI1; serine-type endopeptidase inhibitor	ATTI1	58.873	22.4334	48.7002	70.2139	2.6248	0.00248856	0.0468459	-1.44207	0.178326	0.381809	-3.13029	0.000700844	0.0153561	1.2092	0.473486	0.638855
264745_at	5'-adenylylphosphosulfate reductase, putative similar to 5'-adenylylphosphosulfate reductase GI:1336168 from [Arabidopsis thaliana];supported by full-length cDNA: Ceres:9002.	At1g62180	APR2 (5'ADENYLYLPHOSPHOSULFATE REDUCTASE 2); adenylyl-sulfate reductase/ phosphoadenylyl-sulfate reductase (thioredoxin)	APR2	551.894	829.788	398.495	239.734	-1.50355	0.0386639	0.248521	1.66233	0.0133224	0.0750898	3.46128	1.02886e-05	0.00111725	1.38484	0.0890189	0.352706
245247_at	scarecrow-like 13 (SCL13) ; supported by cDNA: gi_16930432_gb_AF419570.1_AF419570	At4g17230	SCL13 (Scarecrow-like 13); transcription factor	SCL13	36.3667	26.6252	40.3747	73.3071	1.36588	0.0995581	0.425978	-1.81567	0.00490153	0.0371864	-2.7533	7.10596e-05	0.00402843	-1.11021	0.561794	0.672894
258965_at	hypothetical protein similar to hypothetical protein GB:P40055 [Saccharomyces cerevisiae], Pfam HMM hit: WD domain, G-beta repeats	At3g10530	---	---	127.377	40.7394	154.697	24.304	3.12658	1.78366e-06	0.000544377	6.36484	6.93568e-09	1.09718e-05	1.67622	0.00249832	0.0339863	-1.21447	0.181782	0.466094
249779_at	putative protein similar to unknown protein (pir||T04290)	At5g24230	---	---	12.0148	13.7964	15.5615	11.8453	-1.14831	0.1069	0.441367	1.31374	0.00467028	0.0359933	1.16474	0.0785063	0.248315	-1.29521	0.0065551	0.119406
264490_at	putative protein import receptor similar to TOM20 (GB:CAA63223) from [Solanum tuberosum]; similar to ESTs gb|T444475, emb|Z26777, and emb|Z26778	At1g27390	TOM20-2 (TRANSLOCASE OUTER MEMBRANE 20-2); P-P-bond-hydrolysis-driven protein transmembrane transporter/ metal ion binding	TOM20-2	75.1318	58.6737	73.2907	28.7203	1.28056	0.0877376	0.399194	2.55202	1.04718e-05	0.00053174	2.04288	0.000144396	0.00590757	1.02508	0.855672	0.75073
258369_at	putative pectin methylesterase similar to pectin methylesterase GB:Q42534 from [Arabidopsis thaliana];supported by full-length cDNA: Ceres:13261.	At3g14310	ATPME3; pectinesterase	ATPME3	139.732	112.616	151.971	290.066	1.24076	0.22056	0.633474	-1.90875	0.00205076	0.020389	-2.57572	8.66396e-05	0.00459109	-1.08758	0.624635	0.694544
260818_at	unknown protein	At1g06890	---	---	55.5644	31.5985	40.5512	52.9994	1.75845	0.00412006	0.0647375	-1.30701	0.122313	0.311581	-1.67731	0.00718135	0.0610328	1.37024	0.0738978	0.326743
263931_at	unknown protein ;supported by full-length cDNA: Ceres:12251.	At2g36220	---	---	39.655	18.7515	32.0985	43.0669	2.11482	0.00281311	0.0504786	-1.34171	0.171544	0.373393	-2.29671	0.00131596	0.022441	1.23545	0.316741	0.56069
260051_at	hypothetical protein	At1g78210	---	---	137.218	68.3499	135.805	123.339	2.00754	5.24901e-05	0.0042285	1.10102	0.425597	0.562156	-1.80446	0.000240571	0.0080764	1.01047	0.930855	0.76445
265424_at	putative sugar transporter	At2g20780	---	---	29.1386	21.0724	26.9955	29.8646	1.38278	0.00185259	0.0390548	-1.10628	0.2446	0.445497	-1.41723	0.00106839	0.0197259	1.07939	0.373286	0.593516
250582_at	transcription factor-like protein ethylene responsive element binding factor 5 - Arabidopsis thaliana, EMBL:AB008107; supported by cDNA: gi_15529283_gb_AY052266.1_	At5g07580	---	---	60.2182	43.2588	53.7317	82.9151	1.39205	0.045202	0.273462	-1.54309	0.0123637	0.0712428	-1.91661	0.000802946	0.0168004	1.12076	0.458104	0.631862
262943_at	inosine-5'-monophosphate dehydrogenase, putative similar to inosine-5'-monophosphate dehydrogenase GI:307066 from [Homo sapiens];supported by full-length cDNA: Ceres:95749.	At1g79470	---	---	48.3263	29.971	56.5194	13.9921	1.61234	0.0195783	0.164995	4.03927	3.40646e-06	0.000273493	2.14205	0.000982967	0.0189332	-1.16954	0.397632	0.603778
267298_at	putative homeodomain transcription factor ; supported by cDNA: gi_13877512_gb_AF353092.1_AF353092	At2g23760	BLH4 (BEL1-LIKE HOMEODOMAIN 4); DNA binding / transcription factor	BLH4	116.797	100.837	106.522	156.879	1.15825	0.182035	0.581002	-1.47276	0.00267207	0.0242111	-1.55577	0.00100317	0.0190993	1.09646	0.392707	0.602039
249214_at	beta-1,3-glucanase-like protein	At5g42720	---	---	25.6618	33.1728	26.0957	17.5447	-1.29269	0.0658756	0.339711	1.48738	0.00845743	0.0550552	1.89076	0.000263954	0.00855605	-1.01691	0.897492	0.758994
263901_at	unknown protein ;supported by full-length cDNA: Ceres:24255.	At2g36320	---	---	88.4436	78.8587	76.4715	190.087	1.1215	0.576605	0.862574	-2.48569	0.000579257	0.00830605	-2.41039	0.000764514	0.0162096	1.15653	0.480623	0.641619
253423_at	Expressed protein ; supported by cDNA: gi_14190492_gb_AF380646.1_AF380646	At4g32280	IAA29 (INDOLE-3-ACETIC ACID INDUCIBLE 29); transcription factor	IAA29	12.6619	10.9058	21.6777	53.4219	1.16102	0.480486	0.826939	-2.46437	0.000770515	0.0100724	-4.89848	3.7363e-06	0.000609396	-1.71205	0.0216167	0.200774
264900_at	putative auxin transport protein strongly similar to auxin transport protein GB:AAD52697; supported by cDNA: gi_15450508_gb_AY052356.1_	At1g23080	PIN7 (PIN-FORMED 7); auxin efflux transmembrane transporter/ auxin:hydrogen symporter/ transporter	PIN7	42.85	43.7487	25.9467	54.879	-1.02097	0.886328	0.916367	-2.11509	0.000165706	0.00351755	-1.25442	0.13579	0.326602	1.65147	0.00385763	0.0982295
260345_at	receptor protein kinase, putative similar to receptor protein kinase GI:1389566 from (Arabidopsis thaliana); supported by cDNA: gi_4204848_gb_U55875.1_ATU55875	At1g69270	RPK1 (RECEPTOR-LIKE PROTEIN KINASE 1); kinase/ protein binding / receptor signaling protein serine/threonine kinase	RPK1	11.3193	11.6665	10.2712	26.5667	-1.03068	0.869212	0.914871	-2.58651	0.000159909	0.00344158	-2.27716	0.000551604	0.0133596	1.10204	0.598337	0.68555
247580_at	putative protein traube, Mus musculus, EMBL:AF222801	At5g61330	---	---	36.8352	27.7034	49.4808	18.876	1.32963	0.0517101	0.295567	2.62129	7.25336e-06	0.000414771	1.46761	0.012877	0.0875151	-1.3433	0.0449354	0.26769
251415_at	putative protein	At3g60380	---	---	39.1619	28.7254	30.2207	39.9671	1.3633	0.0190292	0.16218	-1.32251	0.0311888	0.133674	-1.39133	0.013624	0.0906487	1.29586	0.0432001	0.263315
249171_at	putative protein contains similarity to RING zinc finger protein	At5g42940	---	---	33.17	20.9306	20.8692	29.0207	1.58477	0.0109944	0.116528	-1.39061	0.053321	0.189162	-1.38653	0.0551818	0.204545	1.58944	0.0106044	0.144749
265481_at	unknown protein ; supported by cDNA: gi_15028290_gb_AY045948.1_	At2g15960	---	---	93.5658	113.919	136.485	678.091	-1.21746	0.488408	0.830656	-4.96829	6.65424e-05	0.00183945	-5.95239	2.36144e-05	0.00197517	-1.45861	0.19481	0.47878
247348_at	beta-galactosidase (emb CAB64746.1)	At5g63810	BGAL10 (beta-galactosidase 10); beta-galactosidase/ catalytic/ cation binding	BGAL10	47.3085	57.958	47.4953	109.346	-1.22508	0.126255	0.4845	-2.30243	1.60339e-05	0.000696622	-1.88674	0.000213084	0.00751111	-1.0039	0.975157	0.772701
260331_at	hypothetical protein contains Pfam profile: PF01535 Domain of unknown function	At1g80270	---	---	117.139	52.6744	143.149	25.1377	2.2238	0.00087434	0.0248601	5.69458	4.41057e-07	7.94865e-05	2.09544	0.00158089	0.0254655	-1.22205	0.298372	0.550703
260146_at	putative non-phototropic hypocotyl similar to non-phototropic hypocotyl 3 GB:AAF05914 from [Arabidopsis thaliana]	At1g52770	---	---	32.178	15.7768	31.1924	7.42776	2.03954	0.000253232	0.0112029	4.19939	1.97181e-07	5.18589e-05	2.12401	0.000155056	0.00623539	1.03158	0.830142	0.744691
246919_at	putative protein hypothetical protein - Ricinus communis, EMBL:Z81012;supported by full-length cDNA: Ceres:1351.	At5g25460	---	---	301.308	431.518	274.929	728.564	-1.43217	0.0111623	0.11754	-2.65007	2.44429e-06	0.0002235	-1.68834	0.000867727	0.0175759	1.09598	0.463026	0.634511
246481_s_at	cold and ABA inducible protein kin1 ;supported by full-length cDNA: Ceres:2270.	At5g15960	KIN1	KIN1	5963.13	3197.33	7868.24	6886.89	1.86547	2.37546e-05	0.00267145	1.1425	0.190995	0.395496	-2.15447	2.76821e-06	0.000494629	-1.3195	0.0132909	0.16122
254075_at	DRE CRT-binding protein DREB1C involved in low-temperature-responsive gene expression00; supported by cDNA: gi_3738227_dbj_AB007789.1_AB007789	At4g25470	CBF2 (C-REPEAT/DRE BINDING FACTOR 2); DNA binding / transcription activator/ transcription factor	CBF2	10.9252	8.73401	14.3373	37.5723	1.25089	0.355937	0.759396	-2.62059	0.00125912	0.014232	-4.30185	3.33531e-05	0.0024918	-1.31231	0.266146	0.529455
250012_x_at	auxin-induced protein-like	At5g18060	---	---	76.0727	87.3179	65.1361	129.127	-1.14784	0.223036	0.636057	-1.98243	2.78825e-05	0.000988737	-1.47881	0.00312976	0.0385668	1.16789	0.173414	0.456804
262722_at	sterol glucosyltransferase, putative similar to sterol glucosyltransferase GI:4731867 from [Dictyostelium discoideum]	At1g43620	---	---	67.0259	47.3794	51.165	77.2901	1.41467	0.037742	0.24536	-1.51061	0.0165924	0.0872456	-1.6313	0.00624182	0.0562366	1.31	0.0947896	0.363725
247540_at	ethylene responsive element binding factor - like ethylene responsive element binding factor 5, Arabidopsis thaliana, SWISSPROT:ERF5_ARATH;supported by full-length cDNA: Ceres:19893.	At5g61590	---	---	11.8346	28.5319	13.5721	147.28	-2.41083	0.0111401	0.117463	-10.8513	2.47238e-06	0.000225018	-5.16191	0.000104927	0.00507331	-1.14682	0.651929	0.702143
259992_at	putative heat shock transcription factor contains Pfam profile: PF00447 HSF-type DNA-binding domain; N-terminal portion similar to heat shock transcription factor proteins: GB:CAA74397 [Arabidopsis thaliana], GB:S25478 [Lycopersicon esculentum]	At1g67970	AT-HSFA8; DNA binding / transcription factor	HSFA8	46.1495	18.5483	48.3934	58.2719	2.48806	0.00108714	0.0285896	-1.20411	0.407596	0.553762	-3.1416	0.00016167	0.0063697	-1.04863	0.830199	0.744691
250339_at	NADP dependent malic enzyme - like protein NADP dependent malic enzyme, P.vulgaris, EMBL:PVME1G; supported by cDNA: gi_16226465_gb_AF428407.1_AF428407	At5g11670	ATNADP-ME2 (NADP-malic enzyme 2); malate dehydrogenase (oxaloacetate-decarboxylating) (NADP+)/ malic enzyme/ oxidoreductase, acting on NADH or NADPH, NAD or NADP as acceptor	ATNADP-ME2	599.952	412.571	452.627	647.922	1.45418	0.0230681	0.180962	-1.43137	0.0282737	0.125053	-1.57034	0.00843027	0.0679351	1.3255	0.0743881	0.327553
255332_at	predicted protein of unknown function ; supported by cDNA: gi_15810532_gb_AY056305.1_	At4g04340	---	---	370.198	425.606	323.796	604.019	-1.1497	0.170128	0.562355	-1.86542	2.24035e-05	0.00085922	-1.4192	0.00304391	0.0380953	1.14326	0.186518	0.47105
264019_at	cyclophilin (CYP2) Same as GB: AF020434;supported by full-length cDNA: Ceres:35643.	At2g21130	---	---	25.1498	13.0551	16.9926	20.1357	1.92644	0.00155535	0.0348436	-1.18497	0.318765	0.501529	-1.54239	0.0203671	0.116236	1.48002	0.0326603	0.237116
251221_at	putative protein ER6 protein - Lycopersicon esculentum, EMBL:AF096262; supported by cDNA: gi_14334945_gb_AY035146.1_	At3g62550	---	---	192.772	308.96	259.988	1946.6	-1.60268	0.147693	0.525029	-7.48676	1.98693e-05	0.000805732	-6.30019	4.788e-05	0.00317172	-1.34867	0.346501	0.580284
266363_at	hypothetical protein predicted by genscan and genefinder	At2g41250	---	---	15.3041	50.4047	14.1721	21.488	-3.29354	3.71235e-06	0.000899877	-1.51622	0.0184099	0.0931185	2.34571	0.000104632	0.00507331	1.07988	0.626288	0.69526
258939_at	unknown protein predicted by genefinder, multiple est matches;supported by full-length cDNA: Ceres:7073.	At3g10020	---	---	16.9565	20.8308	14.6799	43.8441	-1.22851	0.264922	0.680102	-2.9867	3.56675e-05	0.00116879	-2.10478	0.00105712	0.0196498	1.15507	0.428904	0.619091
267177_at	Expressed protein ; supported by full-length cDNA: Ceres: 116968.	At2g37580	---	---	23.0115	12.1631	18.2903	16.8286	1.89191	6.8773e-05	0.0050911	1.08686	0.463112	0.580525	-1.38357	0.0115398	0.0818943	1.25813	0.0577691	0.294036
265722_at	putative chlorophyll a/b binding protein ; supported by full-length cDNA: Ceres: 6454.	At2g40100	LHCB4.3 (light harvesting complex PSII); chlorophyll binding	LHCB4.3	125.841	170.789	166.461	95.8927	-1.35721	0.0967805	0.420224	1.73591	0.00665209	0.0462678	1.78108	0.00499423	0.0497834	-1.32279	0.125003	0.403787
248676_at	putative protein similar to unknown protein (gb|AAC72543.1)	At5g48850	ATSDI1 (SULPHUR DEFICIENCY-INDUCED 1); binding	ATSDI1	19.4723	28.3583	26.2102	16.1984	-1.45634	0.0465671	0.278454	1.61808	0.0146839	0.0802278	1.75069	0.00609485	0.0554885	-1.34602	0.105534	0.377519
246682_at	putative protein EXOSTOSIN-1 (PUTATIVE TUMOR SUPPRESSOR PROTEIN EXT1) - Homo sapiens, EMBL:S79639	At5g33290	XGD1 (XYLOGALACTURONAN DEFICIENT 1); UDP-xylosyltransferase/ catalytic	XGD1	26.8673	11.1241	17.9879	17.4089	2.41517	0.000180212	0.0092562	1.03324	0.849662	0.702324	-1.56499	0.0204013	0.116351	1.4936	0.0341906	0.242905
251956_at	RNA-binding protein cp29 protein ;supported by full-length cDNA: Ceres:38888.	At3g53460	CP29; RNA binding / poly(U) binding	CP29	285.374	183.277	193.711	296.219	1.55703	0.0240003	0.185721	-1.52914	0.0291879	0.127578	-1.61623	0.0159699	0.100079	1.47312	0.0435105	0.264164
262800_at	putative ATP-dependent RNA helicase similar to GB:AAB88651, similar to human U5 snRNP-specific 200kD protein, gi|3255965 and yeast pre-mRNA splicing helicase BRR2, gi|731380 and other RNA helicases	At1g20960	emb1507 (embryo defective 1507); ATP binding / ATP-dependent helicase/ helicase/ nucleic acid binding / nucleoside-triphosphatase/ nucleotide binding	emb1507	107.5	60.6356	64.8504	57.5646	1.77282	2.88492e-05	0.0030236	1.12655	0.210473	0.415158	1.05337	0.575193	0.603858	1.65767	9.52085e-05	0.0235833
246288_at	unknown protein	At1g31850	---	---	49.6366	24.4655	52.8556	60.727	2.02887	0.00111199	0.0288983	-1.14896	0.426077	0.562312	-2.48214	0.000134917	0.0057241	-1.0648	0.71588	0.718988
266223_at	putative thaumatin ;supported by full-length cDNA: Ceres:2058.	At2g28790	---	---	54.09	49.0752	65.915	33.5324	1.10216	0.414825	0.796299	1.96568	6.19466e-05	0.00174375	1.46356	0.00591853	0.0547406	-1.21859	0.110993	0.387395
257206_at	putative lectin similar to lectin SP:P02874 [Onobrychis viciifolia]; contains Pfam profile: PF00139 legume lectins beta domain; supported by cDNA: gi_15809853_gb_AY054194.1_	At3g16530	---	---	48.4977	20.581	40.2259	66.9612	2.35635	0.0079748	0.0961085	-1.66459	0.0849092	0.252226	-3.25348	0.000867568	0.0175759	1.20559	0.505207	0.652387
262786_at	putative lipase similar to gb|X02844 lipase precursor from Staphylococcus hyicus. ESTs gb|AI239406 and gb|T76725 come from this gene	At1g10740	---	---	22.9468	72.7255	33.3418	54.9989	-3.16955	8.74871e-07	0.000376464	-1.64955	0.00214077	0.0210467	1.32241	0.052173	0.199031	-1.453	0.0135428	0.163041
252291_s_at	peroxidase ;supported by full-length cDNA: Ceres:39678.	At3g49120	PRXCB (PEROXIDASE CB); peroxidase	PRXCB	180.914	83.3171	206.919	303.234	2.17132	0.0053465	0.0748164	-1.46541	0.122879	0.312286	-3.63927	9.6288e-05	0.00485554	-1.14375	0.571518	0.676242
259516_at	hypothetical protein ; supported by cDNA: gi_15081631_gb_AY048208.1_	At1g20450	ERD10 (EARLY RESPONSIVE TO DEHYDRATION 10); actin binding	ERD10	1983.1	697.98	2740.93	2894.09	2.84113	0.000399076	0.0150687	-1.0558	0.808292	0.691979	-4.14644	2.31341e-05	0.00196322	-1.3823	0.164675	0.449355
257964_at	hypothetical protein similar to hypothetical protein GB:AAD50054 from [Arabidopsis thaliana]	At3g19850	---	---	11.5617	35.7469	16.7481	121.668	-3.09182	1.89413e-05	0.00229214	-7.26459	3.93753e-08	2.35872e-05	-3.40362	8.23968e-06	0.00095907	-1.44859	0.0495508	0.277575
266983_at	putative phospholipase ; supported by cDNA: gi_14532651_gb_AY039950.1_	At2g39400	---	---	11.9914	14.1514	17.3008	70.0777	-1.18013	0.513905	0.841799	-4.05055	8.36724e-05	0.0021685	-4.95215	2.2916e-05	0.00195631	-1.44281	0.161615	0.44642
254381_at	putative protein membrane-associated salt-inducible protein, Nicotiana tabacum, PATCHX:G473874	At4g21880	---	---	8.72979	8.84829	11.2695	7.50216	-1.01357	0.875191	0.915259	1.50216	0.000347322	0.00583364	1.17943	0.07211	0.237158	-1.29092	0.00979482	0.13957
259363_at	methionine aminopeptidase I (MAP1), putative similar to methionine aminopeptidase I (MAP1) GI:975722 from [Saccharomyces cerevisiae]; supported by cDNA: gi_11320955_gb_AF250961.1_AF250961	At1g13270	MAP1C (METHIONINE AMINOPEPTIDASE 1B); aminopeptidase/ metalloexopeptidase	MAP1C	74.9574	60.4507	72.0262	124.064	1.23993	0.181055	0.579492	-1.72253	0.00349143	0.0292285	-2.05229	0.000418872	0.0113964	1.0407	0.797173	0.739633
261166_s_at	Expressed protein ; supported by full-length cDNA: Ceres: 21002.	At1g34570	---	---	33.9291	19.0594	11.2402	15.0629	1.78018	0.00581875	0.0784719	-1.34015	0.117485	0.304739	1.26526	0.200566	0.391716	3.01854	2.88088e-05	0.0154983
259364_at	DNA-binding protein RAV1 identical to RAV1 GI:3868857 from [Arabidopsis thaliana]; supported by cDNA: gi_3868856_dbj_AB013886.1_AB013886	At1g13260	RAV1; DNA binding / transcription factor/ transcription repressor	RAV1	38.8953	39.0497	21.7775	101.137	-1.00395	0.989916	0.924554	-4.64379	0.000261484	0.00486414	-2.58974	0.00869337	0.0690098	1.78609	0.0820843	0.340946
265893_at	putative disease resistance protein	At2g15040	---	---	29.2478	24.4565	15.4339	35.4472	1.19591	0.39395	0.786088	-2.29671	0.00131139	0.0146547	-1.4494	0.0907239	0.26707	1.89504	0.00782764	0.126261
265101_at	unknown protein similar to ESTs gb|R30049 and gb|T46176;supported by full-length cDNA: Ceres:102343.	At1g30880	---	---	227.49	178.302	245.013	297.302	1.27592	0.0161408	0.146434	-1.21339	0.0468581	0.174585	-1.66747	6.58473e-05	0.00394505	-1.07704	0.414039	0.612622
261534_at	unknown protein ;supported by full-length cDNA: Ceres:28475.	At1g01820	PEX11C (PEROXIN 11C)	PEX11C	66.6061	49.2544	63.4925	82.797	1.35228	0.0205024	0.169399	-1.30405	0.0371719	0.15036	-1.68097	0.000574609	0.0136622	1.04906	0.681704	0.709199
253994_at	protein phosphatase ABI1 ; supported by cDNA: gi_14334799_gb_AY035073.1_	At4g26080	ABI1 (ABA INSENSITIVE 1); calcium ion binding / protein serine/threonine phosphatase	ABI1	118.481	87.7344	87.6031	182.31	1.35045	0.172661	0.566382	-2.0811	0.00385723	0.031446	-2.07798	0.0039102	0.0436159	1.35247	0.170685	0.454584
254922_at	RING-H2 finger protein RHA1a -like protein ;supported by full-length cDNA: Ceres:21591.	At4g11370	RHA1A; protein binding / zinc ion binding	RHA1A	18.8692	12.0038	12.3073	13.6282	1.57194	0.00146158	0.0336383	-1.10733	0.379184	0.538226	-1.13532	0.277628	0.454588	1.53317	0.00221562	0.0804132
255032_at	putative protein anthocyanin rhamnosyltransferase -Petunia x hybrida, PID:g454253	At4g09500	---	---	10.1821	7.57672	10.2399	12.8329	1.34387	0.0151339	0.140193	-1.25323	0.0520627	0.186587	-1.69373	0.000259351	0.0084675	-1.00567	0.958006	0.76907
256268_at	retinoblastoma-related protein, putative similar to retinoblastoma-related protein SP:Q08999 [Homo sapiens (Human)]; supported by cDNA: gi_8777926_gb_AF245395.1_AF245395	At3g12280	RBR1 (RETINOBLASTOMA-RELATED 1); transcription factor binding	RBR1	69.0977	66.6562	98.7002	59.9463	1.03663	0.706849	0.893137	1.64648	0.000147587	0.00324662	1.11193	0.277549	0.454588	-1.42842	0.00224317	0.0804132
265476_at	putative thioredoxin M ; supported by cDNA: gi_6539611_gb_AF095751.1_AF095751	At2g15570	thioredoxin M-type 3, chloroplast (TRX-M3)	ATHM3	44.3649	43.8508	39.1924	81.1422	1.01172	0.939056	0.920347	-2.07033	0.000328311	0.00560418	-1.8504	0.00127291	0.0219532	1.13197	0.422221	0.616561
258006_at	cysteine proteinase non-consensus AT acceptor site at exon 3; contains similarity to cysteine protease CYP1 GI:2828252, TDI-65 GI:5726641 from [Lycopersicon esculentum]	At3g19400	---	---	33.9049	35.6628	27.7249	54.1467	-1.05183	0.69334	0.889587	-1.953	0.000145051	0.00319923	-1.51836	0.00555805	0.0530566	1.22288	0.132849	0.412928
250184_at	putative protein various predicted proteins from D. melanogaster, H. sapiens and S. pombe;supported by full-length cDNA: Ceres:37589.	At5g14240	---	---	33.8844	29.5421	34.508	58.0984	1.14698	0.323006	0.733157	-1.6836	0.00188362	0.0191127	-1.96661	0.000230619	0.0078238	-1.01841	0.893378	0.758297
258166_at	WD-repeat protein, putative contains Pfam profile: PF00400 WD domain, G-beta repeat (10 copies)	At3g21540	---	---	43.8083	25.7381	60.2721	15.0983	1.70206	0.00901937	0.103327	3.99199	2.56695e-06	0.000228821	1.70472	0.00886748	0.0698537	-1.37582	0.0882184	0.351425
251429_at	dynamin-like protein 4 (ADL4) ; supported by cDNA: gi_6651400_gb_AF180733.1_AF180733	At3g60190	ADL1E (ARABIDOPSIS DYNAMIN-LIKE 1E); GTP binding / GTPase	ADL1E	41.367	54.1231	59.6228	141.825	-1.3084	0.0454533	0.274065	-2.37869	8.52065e-06	0.000459216	-2.62036	2.79458e-06	0.000494629	-1.44132	0.010149	0.141357
250301_at	putative protein predicted proteins, Arabidopsis thaliana; supported by full-length cDNA: Ceres: 13625.	At5g11970	---	---	10.6136	8.18616	9.01319	10.9041	1.29653	0.0141426	0.13449	-1.2098	0.05792	0.199033	-1.33202	0.0080583	0.066035	1.17756	0.0975187	0.366612
266396_at	unknown protein	At2g38790	---	---	33.7472	25.8463	40.8868	73.6908	1.30567	0.149711	0.528211	-1.80237	0.00501808	0.0378557	-2.85117	4.73216e-05	0.00315735	-1.21156	0.290382	0.546728
249581_at	glutamate--ammonia ligase ; supported by cDNA: gi_16226386_gb_AF428386.1_AF428386	At5g37600	ATGSR1; copper ion binding / glutamate-ammonia ligase	GSR 1	153.465	82.9645	76.9729	99.6311	1.84988	0.00434058	0.0665318	-1.29443	0.170571	0.372243	-1.20095	0.321932	0.484121	1.99386	0.00195976	0.0760039
251075_at	putative protein leucine-rich receptor-like protein (LRPKm1) - Malus domestica, EMBL:AF053127; supported by cDNA: gi_15983377_gb_AF424563.1_AF424563	At5g01890	---	---	34.6553	21.5916	17.8179	18.5449	1.60504	0.000606812	0.0197915	-1.0408	0.708546	0.665116	1.16429	0.170174	0.36382	1.94497	2.78604e-05	0.0154832
254662_at	putative protein phospho-N-acetylmuramoyl-pentapeptide-transferase, Haemophilus influenzae,Pir2:A64185	At4g18270	ATTRANS11; P-P-bond-hydrolysis-driven protein transmembrane transporter/ catalytic	TRANS11	121.252	84.5409	103.973	120.9	1.43422	0.00438796	0.0668562	-1.16279	0.172419	0.374264	-1.43006	0.00462656	0.0479488	1.16618	0.164877	0.449418
251225_at	putative protein glycosyl transferase lgtC - Neisseria gonorrhoeae, EMBL:AF208062	At3g62660	GATL7 (Galacturonosyltransferase-like 7); polygalacturonate 4-alpha-galacturonosyltransferase/ transferase, transferring glycosyl groups / transferase, transferring hexosyl groups	GATL7	72.7634	71.6717	69.5262	125.041	1.01523	0.904197	0.916917	-1.79849	0.000392432	0.00635568	-1.74464	0.000609826	0.0140821	1.04656	0.717736	0.719428
265539_at	unknown protein	At2g15830	---	---	6.31776	6.1294	6.58777	16.1015	1.03073	0.875542	0.915336	-2.44414	0.000427902	0.0067286	-2.62692	0.000219655	0.00759244	-1.04274	0.828636	0.74469
257311_at	phosphate transporter, putative contains Pfam profile: PF01384 phosphate transporter family	At3g26570	PHT2;1 (PHOSPHATE TRANSPORTER 2;1); low affinity phosphate transmembrane transporter	PHT2;1	909.169	1194.85	1063.81	816.879	-1.31422	0.0279735	0.204469	1.30231	0.0326388	0.137257	1.46265	0.00443045	0.0469761	-1.17015	0.178003	0.4612
261801_at	hypothetical protein similar to hypothetical protein GB:AAF19755 GI:6634775 from [Arabidopsis thaliana]	At1g30520	AAE14 (Acyl-Activating Enzyme 14); AMP binding / o-succinylbenzoate-CoA ligase	AAE14	34.8122	149.343	37.8241	88.9702	-4.28975	3.20479e-08	5.50166e-05	-2.3524	1.15352e-05	0.000560359	1.6784	0.00108408	0.0198379	-1.08649	0.512664	0.655398
251039_at	putative protein hypothetical protein T6H20.90 - Arabidopsis thaliana, EMBL:AL096859; supported by cDNA: gi_16648747_gb_AY058150.1_	At5g02020	---	---	20.9096	22.6494	22.7434	83.8861	-1.0832	0.755528	0.900161	-3.6888	0.000186077	0.00381298	-3.70369	0.000180897	0.00677856	-1.08757	0.74334	0.727035
249899_at	putative protein similar to unknown protein (dbj|BAA92923.1)	At5g22620	---	---	267.969	378.257	286.272	256.545	-1.41147	0.00279111	0.0502276	1.11591	0.261288	0.457906	1.47438	0.00116836	0.0208883	-1.0683	0.491442	0.646608
259842_at	phosphoethanolamine N-methyltransferase, putative similar to GI:7407189 from [Spinacia oleracea]	At1g73600	CPuORF32 (Conserved peptide upstream open reading frame 32)	CPuORF32	1880.76	1688.9	1689.93	862.042	1.11341	0.371494	0.771591	1.96032	6.83037e-05	0.00187377	1.95944	6.88943e-05	0.00401489	1.1129	0.374143	0.594078
258434_at	AP2 domain containing protein RAP2.3 identical to GB:AAC49769 from [Arabidopsis thaliana];supported by full-length cDNA: Ceres:35981.	At3g16770	ATEBP (ETHYLENE-RESPONSIVE ELEMENT BINDING PROTEIN); DNA binding / protein binding / transcription activator/ transcription factor	ATEBP	211.37	213.358	373.996	839.3	-1.00941	0.955391	0.921617	-2.24401	0.000296725	0.00524194	-3.93351	1.65055e-06	0.000426323	-1.76938	0.00422032	0.101025
250781_at	DREB2A (dbj|BAA33794.1) ; supported by cDNA: gi_3738229_dbj_AB007790.1_AB007790	At5g05410	DREB2A; DNA binding / transcription activator/ transcription factor	DREB2A	15.1371	10.7085	16.2474	24.6538	1.41356	0.0464917	0.278163	-1.5174	0.0200665	0.0985535	-2.30225	0.000152157	0.0061488	-1.07335	0.659555	0.704611
254867_at	hypothetical proteins	At4g12240	---	---	10.6575	7.97761	6.5169	7.90632	1.33561	0.012312	0.124312	-1.2132	0.0742387	0.232666	1.00902	0.929419	0.708519	1.63498	0.000284395	0.0368644
262230_at	alpha-xylosidase precursor identical to alpha-xylosidase precursor GB:AAD05539 GI:4163997 from [Arabidopsis thaliana]; supported by cDNA: gi_15982750_gb_AY057482.1_	At1g68560	XYL1 (ALPHA-XYLOSIDASE 1); alpha-N-arabinofuranosidase/ hydrolase, hydrolyzing O-glycosyl compounds / xylan 1,4-beta-xylosidase	XYL1	67.49	79.3476	98.9467	263.221	-1.1757	0.353403	0.75702	-2.66013	6.53543e-05	0.00181802	-3.31715	8.69922e-06	0.000989259	-1.46608	0.0407929	0.259231
259308_at	putative nodulin similar to nodulin GB:AAA91034 from [Medicago sativa];supported by full-length cDNA: Ceres:16718.	At3g05180	---	---	86.522	131.638	121.109	100.693	-1.52148	0.00513284	0.0729862	1.20273	0.162069	0.362285	1.30732	0.0509839	0.196633	-1.39975	0.018365	0.184352
258809_at	NAM-like protein (no apical meristem) similar to NAM GB:CAA63101 [Petunia x hybrida]	At3g04070	anac047 (Arabidopsis NAC domain containing protein 47); transcription factor	anac047	8.62517	7.59841	7.91835	11.2969	1.13513	0.224522	0.637624	-1.42667	0.00347907	0.0291735	-1.48674	0.00159572	0.0255931	1.08926	0.405026	0.608133
247239_at	pectin methylesterase-like protein supported by full-length cDNA: Ceres: 21903.	At5g64640	---	---	51.67	35.2392	57.5982	68.4626	1.46627	0.00546589	0.0757338	-1.18862	0.155856	0.356052	-1.9428	6.79855e-05	0.00400163	-1.11473	0.360671	0.586756
256091_at	Expressed protein ; supported by full-length cDNA: Ceres: 11615.	At1g20693	HMGB2 (HIGH MOBILITY GROUP B 2); DNA binding / chromatin binding / structural constituent of chromatin / transcription factor	HMGB2	128.175	96.4247	96.9359	187.799	1.32928	0.169155	0.56122	-1.93732	0.00501037	0.0378146	-1.94763	0.0047591	0.0484659	1.32225	0.176632	0.460072
262503_at	hypothetical protein predicted by genscan; supported by cDNA: gi_14334811_gb_AY035079.1_	At1g21670	---	---	68.9519	57.4039	56.3817	121.878	1.20117	0.369338	0.770103	-2.16166	0.0018548	0.0188545	-2.12318	0.0021998	0.0317042	1.22294	0.325865	0.566229
245734_at	lysophospholipase homolog, putative similar to lysophospholipase homolog GI:2801536 from [Oryza sativa]; supported by cDNA: gi_15028212_gb_AY045929.1_	At1g73480	---	---	270.665	370.738	159.839	545.9	-1.36977	0.119779	0.470858	-3.41534	2.20419e-05	0.00085922	-1.47243	0.061449	0.216856	1.69336	0.0155397	0.172908
252475_s_at	putative protein several hypothetical proteins - Arabidopsis thaliana	At3g46640	PCL1 (PHYTOCLOCK 1); DNA binding / transcription factor	PCL1	14.7278	10.8338	12.6341	17.9324	1.35967	0.0418986	0.260889	-1.41945	0.0231987	0.108373	-1.65552	0.00270597	0.035279	1.16579	0.279461	0.538929
258822_s_at	unknown protein contains Pfam profile: PF00498 Forkhead-associated (FHA) domain (putative nuclear protein)	At3g07260	---	---	13.6367	11.8034	14.2569	22.782	1.15532	0.276298	0.691057	-1.59796	0.0028079	0.025154	-1.93013	0.000190778	0.00700553	-1.04548	0.731758	0.723553
267361_at	hypothetical protein predicted by genscan;supported by full-length cDNA: Ceres:33701.	At2g39920	---	---	88.6038	81.7205	76.2087	197.9	1.08424	0.712245	0.893182	-2.59675	0.000691151	0.00938849	-2.4217	0.00125358	0.0216879	1.16261	0.494792	0.648021
252363_at	lipase - like protein lipase Arab-1, Arabidopsis thaliana, PIR2:S68410;supported by full-length cDNA: Ceres:13870.	At3g48460	---	---	454.271	387.738	460.236	159.146	1.17153	0.41319	0.796201	2.89193	8.34812e-05	0.00216666	2.43637	0.000399444	0.0110819	-1.01319	0.945523	0.766819
261881_at	nodulin-like protein similar to nodulin GB:CAA28471 GI:18710 from [Glycine max]	At1g80760	NIP6;1 (NOD26-LIKE INTRINSIC PROTEIN 6;1); boron transporter/ glycerol transmembrane transporter/ urea transmembrane transporter/ water channel/ water transporter	NIP6;1	77.3202	113.155	72.6255	51.5831	-1.46349	0.0249679	0.19035	1.40793	0.0403412	0.15855	2.19365	0.000171923	0.00656903	1.06463	0.682935	0.709767
250028_at	putative protein similar to unknown protein (gb|AAF00631.1);supported by full-length cDNA: Ceres:10299.	At5g18130	---	---	62.6093	45.5561	80.2149	137.877	1.37438	0.0982753	0.423231	-1.71871	0.009715	0.0603546	-3.02644	3.49598e-05	0.00256474	-1.28121	0.188265	0.472418
252976_s_at	Phospholipase like protein Arabidopsis thaliana pEARLI 4 mRNA, PID:g871782	At4g38550	---	---	106.546	92.4154	39.4151	94.271	1.15287	0.51097	0.840143	-2.39175	0.00120911	0.0139106	-1.02008	0.926188	0.707828	2.70309	0.000421651	0.04247
258219_at	thioredoxin, putative similar to THIOREDOXIN H-TYPE 1 GB:P29449 from [Nicotiana tabacum]	At3g17880	ATTDX (TETRATICOPEPTIDE DOMAIN-CONTAINING THIOREDOXIN); oxidoreductase, acting on sulfur group of donors, disulfide as acceptor / protein binding	ATTDX	80.958	71.9311	47.7517	80.1418	1.12538	0.386904	0.781145	-1.67837	0.00182044	0.0185728	-1.11413	0.42776	0.540731	1.69531	0.00157792	0.0681786
246929_at	putative protein ; supported by full-length cDNA: Ceres: 13660.	At5g25210	---	---	8.09044	7.50671	8.94311	15.5595	1.07776	0.575915	0.862411	-1.73983	0.00100489	0.0121796	-2.07275	9.60845e-05	0.00485554	-1.10539	0.456418	0.631177
254057_at	putative protein ;supported by full-length cDNA: Ceres:38603.	At4g25170	---	---	42.2841	43.5212	22.5006	45.0759	-1.02927	0.838079	0.911252	-2.0033	0.000249482	0.00471278	-1.03571	0.803652	0.678252	1.87922	0.00056465	0.0466387
249999_at	triacylglycerol lipase-like protein triacylglycerol lipase (EC 3.1.1.3) precursor 1 - Rhizomucor miehei, PIR:A34959	At5g18640	---	---	12.957	12.9144	12.9418	25.5895	1.0033	0.981897	0.924257	-1.97728	0.00037451	0.00613657	-1.98147	0.000364795	0.0105085	1.00117	0.993542	0.777088
263556_at	hypothetical protein predicted by genscan and genefinder; supported by cDNA: gi_14596224_gb_AY042900.1_	At2g16350	---	---	97.6086	60.5262	91.7766	116.622	1.61267	0.00704941	0.088705	-1.27061	0.132366	0.325287	-1.92683	0.000754918	0.0160682	1.06345	0.6861	0.710931
247818_at	contains similarity to GTP-binding protein CGPA ; supported by cDNA: gi_14334979_gb_AY035163.1_	At5g58370	---	---	73.7363	75.7207	83.2904	52.2302	-1.02688	0.799765	0.906033	1.59464	0.000576357	0.00828573	1.44971	0.00320859	0.0388986	-1.12954	0.256429	0.522466
250669_at	polygalacturonase inhibiting protein ;supported by full-length cDNA: Ceres:35527.	At5g06870	PGIP2 (POLYGALACTURONASE INHIBITING PROTEIN 2); protein binding	PGIP2	86.4313	119.103	84.0618	240.96	-1.37795	0.0557395	0.30864	-2.86647	1.20162e-05	0.00057636	-2.02323	0.000503477	0.0126901	1.02817	0.858035	0.75131
258252_at	putative polygalacturonase similar to polygalacturonase GB:BAA88472 [Cucumis sativus];supported by full-length cDNA: Ceres:6.	At3g15720	---	---	6.71355	5.67248	6.36341	8.55459	1.18353	0.105526	0.438439	-1.34434	0.00933537	0.0588064	-1.50809	0.000998475	0.019047	1.05502	0.589207	0.682839
251406_at	putative protein various predicted proteins, Arabidopsis thaliana;supported by full-length cDNA: Ceres:104796.	At3g60260	---	---	17.4368	13.3828	11.8064	15.7046	1.30293	0.0385112	0.247928	-1.33017	0.0275405	0.122719	-1.17349	0.186782	0.3787	1.47689	0.00487753	0.106255
245810_at	axi 1 protein, putative similar to axi 1 protein GB:X80301 GI:559920 from [Nicotiana tabacum]	At1g37607	---	---	42.3812	49.1528	57.2	35.3477	-1.15978	0.279966	0.693722	1.61821	0.00296432	0.0261247	1.39055	0.0264603	0.136035	-1.34966	0.0403511	0.258971
258132_at	protein kinase, putative similar to GB:BAA24694 from [Arabidopsis thaliana] (Plant Cell Physiol. 38 (3), 248-258 (1997));supported by full-length cDNA: Ceres:17909.	At3g24550	ATPERK1 (PROLINE EXTENSIN-LIKE RECEPTOR KINASE 1); ATP binding / protein kinase	ATPERK1	54.8054	38.781	38.5598	45.5441	1.41321	0.00672201	0.0861783	-1.18113	0.144261	0.340308	-1.1744	0.157404	0.350138	1.42132	0.00607145	0.116474
254154_at	hypothetical protein	At4g24460	---	---	60.9694	84.0794	79.5368	65.6575	-1.37904	0.0105778	0.113569	1.21142	0.0978262	0.273801	1.28061	0.038775	0.167997	-1.30453	0.0281391	0.222786
248845_at	disease resistance protein-like	At5g46480	---	---	21.1519	20.8717	14.46	24.4382	1.01341	0.907565	0.917166	-1.69005	0.000474468	0.00725662	-1.17087	0.185158	0.377642	1.46278	0.00510045	0.107445
246782_at	putative protein PrMC3 - Pinus radiata, EMBL:AF110333 and to estereases of different species; supported by cDNA: gi_15451145_gb_AY054653.1_	At5g27320	GID1C (GA INSENSITIVE DWARF1C); hydrolase	GID1C	11.5723	10.9069	10.168	14.6232	1.06095	0.515299	0.842615	-1.43818	0.00129835	0.0145673	-1.34076	0.00576234	0.0541448	1.13804	0.168049	0.452762
252053_at	syntaxin-like protein synt4 ;supported by full-length cDNA: Ceres:37248.	At3g52400	SYP122 (SYNTAXIN OF PLANTS 122); SNAP receptor	SYP122	14.1786	11.7158	13.334	18.4942	1.21022	0.102801	0.433134	-1.387	0.0101915	0.0623597	-1.57857	0.00107981	0.0198258	1.06334	0.581319	0.679697
260481_at	ferredoxin precusor isolog ;supported by full-length cDNA: Ceres:20637.	At1g10960	ATFD1 (FERREDOXIN 1); 2 iron, 2 sulfur cluster binding / electron carrier/ iron-sulfur cluster binding	ATFD1	1616.17	1744.54	1302.38	755.836	-1.07952	0.567649	0.860277	1.72307	0.00113943	0.0133378	2.30831	2.53324e-05	0.00204479	1.24096	0.121963	0.399137
264002_at	putative DnaJ protein ;supported by full-length cDNA: Ceres:10312.	At2g22360	---	---	208.363	164.319	200.148	79.5697	1.26803	0.123253	0.478283	2.51539	2.56634e-05	0.000942659	2.06514	0.000242745	0.00810181	1.04105	0.784232	0.7371
258225_at	unknown protein ; supported by cDNA: gi_15529233_gb_AY052241.1_	At3g15630	---	---	7.41388	7.59024	8.62982	13.1122	-1.02379	0.781376	0.904875	-1.51941	0.000241619	0.00462344	-1.72751	1.95038e-05	0.00174733	-1.16401	0.0906129	0.35601
257252_at	glutathione reductase, cytosolic identical to GB:P48641 from [Arabidopsis thaliana] (); supported by cDNA: gi_14532809_gb_AY040029.1_	At3g24170	ATGR1 (glutathione-disulfide reductase); FAD binding / NADP or NADPH binding / glutathione-disulfide reductase/ oxidoreductase	ATGR1	505.957	458.977	480.884	261.598	1.10232	0.381255	0.77812	1.83815	8.43454e-05	0.00217989	1.75446	0.000174668	0.00664532	1.05213	0.644186	0.699847
252474_at	putative protein several hypothetical proteins - Arabidopsis thaliana	At3g46620	---	---	78.8017	40.8391	39.1475	58.9901	1.92957	0.0120077	0.122707	-1.50691	0.0913443	0.26313	-1.44447	0.125909	0.314575	2.01297	0.00838709	0.13008
259595_at	CONSTANS family zinc finger protein, putative contains Pfam profile: PF01760: CONSTANS family zinc finger; supported by cDNA: gi_14335053_gb_AY037206.1_	At1g28050	---	---	13.8177	9.9825	11.6026	14.146	1.3842	0.0115092	0.119995	-1.21922	0.0958602	0.270514	-1.41709	0.00766989	0.0637736	1.19092	0.137398	0.417989
258114_at	putative cytochrome P450 similar to GB:Q05047 from [Catharanthus roseus]	At3g14660	CYP72A13; electron carrier/ heme binding / iron ion binding / monooxygenase/ oxygen binding	CYP72A13	56.8878	43.946	42.4039	76.725	1.29449	0.17438	0.568836	-1.80937	0.00585274	0.0420981	-1.74588	0.00855175	0.0685369	1.34157	0.125951	0.405275
246457_at	WD40-repeat protein transducin homolog sazD - Homo sapiens, EMBL:U02609; supported by cDNA: gi_15810484_gb_AY056281.1_	At5g16750	TOZ (TORMOZEMBRYO DEFECTIVE); nucleotide binding	TOZ	51.1281	28.3184	96.7196	28.4788	1.80545	0.000711024	0.0215578	3.39608	5.79841e-07	9.34829e-05	-1.00567	0.966829	0.715869	-1.89167	0.000379865	0.0404228
246272_at	hydroxynitrile lyase like protein	At4g37150	MES9 (METHYL ESTERASE 9); hydrolase, acting on ester bonds / methyl indole-3-acetate esterase/ methyl jasmonate esterase/ methyl salicylate esterase	MES9	13.6815	12.6635	17.2049	9.29824	1.08038	0.508114	0.839438	1.85033	0.000127172	0.00289242	1.36193	0.0177978	0.107057	-1.25753	0.0651926	0.310714
260323_at	putative U3 small nucleolar ribonucleoprotein protein identical to putative U3 small nucleolar ribonucleoprotein protein GB:AAF07373 (Arabidopsis thaliana); similar to (IMP4) U3 small nucleolar ribonucleoprotein protein GB:6324254 (Saccharomyces cerevisiae);supported by full-length cDNA: Ceres:418.	At1g63780	IMP4	IMP4	126.724	61.7528	161.997	44.3322	2.05213	5.76979e-05	0.00459471	3.65416	1.09351e-07	3.83142e-05	1.39295	0.0178248	0.107142	-1.27834	0.0655425	0.311518
260154_at	putative histone H2A similar to histone H2A GB:CAA73155 from [Arabidopsis thaliana]; supported by full-length cDNA: Ceres: 10668.	At1g52740	HTA9 (HISTONE H2A PROTEIN 9); DNA binding	HTA9	247.067	242.749	329.83	494.503	1.01779	0.846576	0.913094	-1.49923	0.000593261	0.00845469	-2.03705	2.72086e-06	0.000494629	-1.33498	0.00668195	0.119877
261377_at	unknown protein ;supported by full-length cDNA: Ceres:920.	At1g18850	---	---	77.5035	41.8617	78.1873	21.864	1.85143	0.000724471	0.0217777	3.57609	5.97141e-07	9.41158e-05	1.91464	0.000469535	0.0121531	-1.00882	0.950657	0.767548
260975_at	receptor-like serine/threonine kinase, putative similar to receptor-like serine/threonine kinase GB:AAC50043 GI:2465923 from [Arabidopsis thaliana]	At1g53430	---	---	76.4983	73.5098	48.7261	88.8412	1.04068	0.773327	0.904682	-1.82316	0.00071174	0.00956737	-1.20855	0.185845	0.378086	1.56993	0.00558191	0.112516
263517_at	unknown protein ;supported by full-length cDNA: Ceres:31655.	At2g21620	RD2	RD2	268.47	210.065	200.038	293.501	1.27804	0.088546	0.40122	-1.46724	0.0130953	0.0741635	-1.39719	0.0262283	0.13535	1.34211	0.0459218	0.269587
258800_at	unknown protein predicted by genscan, multiple est matches; supported by cDNA: gi_14334445_gb_AY034914.1_	At3g04550	---	---	264.872	163.739	132.54	165.291	1.61766	0.00665824	0.0855686	-1.24711	0.161538	0.361663	-1.0095	0.950359	0.71238	1.9984	0.000474177	0.0441343
257154_at	unknown protein ; supported by cDNA: gi_15146182_gb_AY049232.1_	At3g27210	---	---	30.7873	14.9594	40.1055	59.9971	2.05802	0.00985509	0.109397	-1.49624	0.115023	0.30112	-4.01117	6.40979e-05	0.00387128	-1.30263	0.28727	0.544342
246514_at	DNA-directed RNA polymerase (mitochondrial)	At5g15700	---	---	31.1128	31.6163	37.464	18.4466	-1.01622	0.918309	0.918502	2.03093	0.000512759	0.00761062	1.71396	0.00396095	0.0438889	-1.20415	0.248116	0.517058
250670_at	polygalacturonase inhibiting protein 1; PGIP1 (gb|AAF69827.1) ;supported by full-length cDNA: Ceres:5344.	At5g06860	PGIP1 (POLYGALACTURONASE INHIBITING PROTEIN 1); protein binding	PGIP1	14.2181	14.7361	14.52	28.1437	-1.03643	0.792159	0.904875	-1.93826	0.000271314	0.00498672	-1.90985	0.000329517	0.00989499	-1.02124	0.87691	0.754917
260294_at	GMP synthase similar to GMP synthase GB:6323873 [Saccharomyces cerevisiae]	At1g63660	---	---	127.745	101.314	186.332	72.3185	1.26083	0.151221	0.531319	2.57653	3.38103e-05	0.00112863	1.40094	0.0451784	0.182839	-1.45868	0.0276256	0.221185
251642_at	imbibition protein homolog probable imbibition protein - Brassica oleracea, PIR:S45033; supported by cDNA: gi_15292676_gb_AY050772.1_	At3g57520	AtSIP2 (Arabidopsis thaliana seed imbibition 2); hydrolase, hydrolyzing O-glycosyl compounds	AtSIP2	74.1331	26.9228	106.894	69.4864	2.75357	2.0524e-06	0.000600828	1.53827	0.00421285	0.033484	-2.58086	4.16003e-06	0.000653225	-1.44179	0.0113928	0.149313
261589_at	hypothetical protein predicted by genscan+	At1g01690	---	---	8.58947	11.0837	12.3647	9.38139	-1.29038	0.0426692	0.263922	1.318	0.0301851	0.13063	1.18145	0.165036	0.358505	-1.43952	0.00690352	0.121382
249081_at	protein phosphatase 2A 62 kDa B regulatory subunit (gb AAD45158.1) ; supported by cDNA: gi_5533378_gb_AF165429.1_AF165429	At5g44090	---	---	27.3387	24.7839	22.979	37.602	1.10308	0.450266	0.813078	-1.63637	0.00186953	0.0189927	-1.5172	0.00580584	0.0543151	1.18973	0.191603	0.476218
260651_at	hypothetical protein predicted by genemark.hmm;supported by full-length cDNA: Ceres:95383.	At1g32460	---	---	161.766	143.089	165.595	228.332	1.13044	0.21818	0.630783	-1.37885	0.00496061	0.0375065	-1.59568	0.00029211	0.00924416	-1.02373	0.808786	0.742425
251494_at	protein kinase-like protein Pto kinase interactor 1 - Lycopersicon esculentum, EMBL:U28007; supported by cDNA: gi_15451117_gb_AY054639.1_	At3g59350	---	---	11.2201	7.88795	8.18329	12.9838	1.42244	0.0639448	0.334501	-1.58662	0.0200328	0.0984458	-1.64603	0.0134158	0.0896601	1.3711	0.0928056	0.360001
255739_at	unknown protein similar to hypothetical protein GI:6016718 from (Arabidopsis thaliana)	At1g25580	ANAC008 (Arabidopsis NAC domain containing protein 8); transcription factor	ANAC008	22.6286	15.7594	15.0606	19.2218	1.43588	0.0153795	0.14214	-1.27629	0.0822732	0.247728	-1.2197	0.149079	0.341185	1.5025	0.00789117	0.126311
264022_at	Expressed protein ; supported by full-length cDNA: Ceres: 19643.	At2g21185	---	---	71.3074	130.444	94.4004	104.625	-1.82931	8.76186e-05	0.00593162	-1.10835	0.354518	0.524432	1.24678	0.0603834	0.214889	-1.3238	0.0214615	0.200453
261937_at	peptide transporter, putative similar to peptide transporter GI:2655098 from [Hordeum vulgare]	At1g22570	---	---	65.6457	60.1207	60.6379	148.874	1.09199	0.683316	0.887228	-2.45524	0.00097044	0.0118998	-2.47656	0.000900882	0.0180363	1.08259	0.712556	0.718629
252570_at	isovaleryl-CoA-dehydrogenase precursor (IVD) ;supported by full-length cDNA: Ceres:33674.	At3g45300	IVD (ISOVALERYL-COA-DEHYDROGENASE); ATP binding / isovaleryl-CoA dehydrogenase	IVD	36.9651	32.9099	27.3664	43.1573	1.12327	0.359935	0.762135	-1.57695	0.00265249	0.0240727	-1.31137	0.0456348	0.184369	1.35075	0.0291928	0.226077
260829_s_at	chloroplast thylakoidal processing peptidase, putative similar to chloroplast thylakoidal processing peptidase GB:CAA71502 GI:2769566 from [Arabidopsis thaliana];supported by full-length cDNA: Ceres:15392.	At1g06870	---	---	38.8907	30.0522	22.3358	38.0525	1.2941	0.152258	0.532658	-1.70365	0.00791109	0.0525413	-1.26621	0.187135	0.37901	1.74118	0.00619128	0.117215
249887_at	putative protein similar to unknown protein (gb|AAF00675.1); supported by cDNA: gi_15983778_gb_AY056795.1_	At5g22310	---	---	14.6312	15.4471	12.3129	19.2793	-1.05576	0.531871	0.848901	-1.56578	0.000153011	0.00333529	-1.24809	0.0213352	0.119688	1.18828	0.0623626	0.305255
253021_at	putative protein permease 1 - Mesembryanthemum crystallinum,PID:g3202040	At4g38050	---	---	51.2082	19.9182	30.822	22.51	2.5709	1.07082e-05	0.00166025	1.36933	0.0371522	0.150317	-1.13011	0.3818	0.517552	1.66133	0.00247598	0.0842145
248652_at	putative protein contains similarity to phytochelatin synthetase	At5g49270	SHV2 (SHAVEN 2)	SHV2	14.32	17.3611	14.4171	11.8834	-1.21237	0.0371492	0.24323	1.21322	0.0365717	0.148722	1.46096	0.00054574	0.0132909	-1.00678	0.936199	0.765123
253856_at	hypothetical protein ;supported by full-length cDNA: Ceres:42155.	At4g28100	---	---	41.7523	43.0275	47.8399	25.8429	-1.03052	0.831545	0.909745	1.85119	0.00069881	0.00943006	1.66494	0.00287993	0.0368087	-1.1458	0.344242	0.579012
262505_at	unknown protein ESTs gb|N96028, gb|F14286, gb|T20680, gb|F14443, gb|AA657300 and gb|N65244 come from this gene; supported by cDNA: gi_15028242_gb_AY046036.1_	At1g21680	---	---	200.815	155.461	221.694	339.543	1.29176	0.104569	0.436096	-1.53156	0.012404	0.0713528	-2.1841	0.000146908	0.00596593	-1.10397	0.511506	0.65453
249641_at	DegP protease contains similarity to DegP2 protease GI:13172275 from [Arabidopsis thaliana]	At5g36950	DegP10 (DegP protease 10); catalytic/ protein binding / serine-type endopeptidase/ serine-type peptidase	DegP10	33.842	37.4028	37.772	23.2668	-1.10522	0.440151	0.809798	1.62342	0.00205467	0.0204157	1.60756	0.00237907	0.0332981	-1.11613	0.397751	0.603778
253535_at	putaive DNA-binding protein DNA-binding protein WRKY3 - Petroselinum crispum, PIR2:S72445;supported by full-length cDNA: Ceres:11953.	At4g31550	WRKY11; calmodulin binding / transcription factor	WRKY11	79.908	57.5779	56.1564	79.7054	1.38783	0.04284	0.264488	-1.41939	0.0322241	0.136128	-1.3843	0.04423	0.180333	1.423	0.0311965	0.232872
258713_at	Expressed protein ; supported by full-length cDNA: Ceres: 32612.	At3g09735	---	---	96.8114	81.0036	86.3254	123.6	1.19516	0.147458	0.524836	-1.43181	0.00855932	0.0553745	-1.52589	0.00300873	0.0378462	1.12147	0.339704	0.576478
250421_at	putative protein	At5g11270	OCP3 (OVEREXPRESSOR OF CATIONIC PEROXIDASE 3); transcription factor	OCP3	39.7322	49.0935	56.6114	35.9773	-1.23561	0.163489	0.551026	1.57362	0.00758685	0.05089	1.36464	0.0493206	0.192753	-1.42483	0.0282452	0.223228
261644_s_at	hypothetical protein contains similarity to cockayne syndrome complementation group A protein GB:U28413 GI:975301 from (Homo sapiens)	At1g27830	transducin family protein / WD-40 repeat family protein	ATCSA-1	27.2361	21.3907	19.4274	27.8877	1.27327	0.0859194	0.395181	-1.43548	0.0157288	0.0840765	-1.30373	0.0622602	0.218735	1.40194	0.0221924	0.203355
258483_at	putative mannose-6-phosphate isomerase similar to mannose-6-phosphate isomerase GB:NP_002426 from [Homo sapiens];supported by full-length cDNA: Ceres:40616.	At3g02570	MEE31 (MATERNAL EFFECT EMBRYO ARREST 31); mannose-6-phosphate isomerase	MEE31	462.652	163.414	280.299	231.397	2.83112	8.19064e-05	0.00568511	1.21134	0.314502	0.499077	-1.41603	0.0803691	0.250719	1.65052	0.0172497	0.180427
267355_at	putative LIM-domain protein	At2g39900	---	---	120.092	74.3935	100.789	145.279	1.61421	0.0214052	0.174069	-1.44134	0.0670403	0.218375	-1.95278	0.00295636	0.0374373	1.19144	0.355078	0.58435
257451_at	hypothetical protein predicted by genefinder	At1g05690	BT3 (BTB AND TAZ DOMAIN PROTEIN 3); protein binding / transcription regulator	BT3	15.5192	29.5211	18.8572	18.9259	-1.90223	0.000485863	0.0170596	-1.00366	0.979458	0.730268	1.55986	0.00698071	0.0598832	-1.21505	0.183144	0.467435
252789_s_at	hypothetical protein ; supported by full-length cDNA: Ceres: 207539.	At3g42150	---	---	70.8794	58.7375	59.9469	83.9743	1.20674	0.122917	0.477596	-1.40076	0.0112099	0.066775	-1.42965	0.00796763	0.0653895	1.18236	0.16502	0.449418
246620_at	cytochrome P450 ; supported by cDNA: gi_3164141_dbj_D78606.1_D78606	At5g36220	CYP81D1 (CYTOCHROME P450 81D1); electron carrier/ heme binding / iron ion binding / monooxygenase/ oxygen binding	CYP81D1	90.5085	26.4517	49.835	41.9743	3.42166	0.000142978	0.00810557	1.18727	0.468864	0.583555	-1.58683	0.0663574	0.226316	1.81616	0.0225409	0.204588
253517_at	predicted protein hypothetical protein slr1919, Synechocystis sp., PIR2:S75233	At4g31390	---	---	127.647	128.686	130.11	75.1961	-1.00816	0.947651	0.921208	1.73029	0.000600301	0.00849875	1.71137	0.000707396	0.0154449	-1.01931	0.877027	0.754917
266150_s_at	hypothetical protein	At2g12290	---	---	9.23447	8.18614	8.15903	12.1176	1.12806	0.303339	0.714971	-1.48518	0.00388565	0.031618	-1.48026	0.0041093	0.04481	1.13181	0.290784	0.546968
256235_at	cysteine proteinase inhibitor, putative similar to cysteine proteinase inhibitor (BCPI-2) GB:U51119 [Brassica rapa]; supported by full-length cDNA: Ceres: 20055.	At3g12490	cysteine protease inhibitor, putative / cystatin, putative	ATCYSB	285.761	179.302	243.348	290.714	1.59373	0.00564598	0.0770045	-1.19463	0.227368	0.430796	-1.62134	0.0044729	0.0471532	1.17429	0.272948	0.534474
266095_at	3-oxo-5-alpha-steroid 4-dehydrogenase identical to GB:U53860; contains a steroid 5-alpha reductase, C-terminal domain; supported by cDNA: gi_15028206_gb_AY045926.1_	At2g38050	DET2 (DE-ETIOLATED 2); sterol 5-alpha reductase	DET2	18.108	13.3214	12.4672	14.0335	1.35931	0.00575078	0.0777833	-1.12563	0.224154	0.427898	-1.05345	0.583706	0.607579	1.45245	0.00149466	0.0672247
246018_at	Expressed protein ; supported by full-length cDNA: Ceres: 103171.	At5g10695	---	---	28.5297	19.8277	21.5011	27.0853	1.43888	0.0150637	0.139788	-1.25972	0.0986101	0.275221	-1.36603	0.032029	0.152075	1.3269	0.0484104	0.274889
250254_at	24-sterol C-methyltransferase ; supported by cDNA: gi_11066104_gb_AF195648.1_AF195648	At5g13710	SMT1 (STEROL METHYLTRANSFERASE 1); sterol 24-C-methyltransferase	SMT1	85.3653	96.5734	46.9812	99.2453	-1.1313	0.381339	0.77812	-2.11245	0.000111649	0.00262897	-1.0277	0.844166	0.687318	1.81695	0.000771863	0.0549037
246809_s_at	SAR DNA-binding protein - like SAR DNA-binding protein-1, garden pea, PIR:T06377	At5g27140	---	---	82.1819	62.8379	90.1392	37.6442	1.30774	0.0632551	0.332046	2.39453	1.86443e-05	0.000773652	1.66931	0.00195704	0.0292673	-1.09689	0.496023	0.648501
246304_at	acyl-coA dehydrogenase Mus musculus glutaryl-CoA dehydrogenase precursor encoded by GenBank Accession Number U18992;supported by full-length cDNA: Ceres:3844.	At3g51840	ACX4 (ACYL-COA OXIDASE 4); acyl-CoA oxidase/ oxidoreductase	ACX4	75.8613	155.104	63.5443	281.229	-2.04451	0.00100333	0.0271095	-4.42594	8.89173e-07	0.000120176	-1.81313	0.00379827	0.0427929	1.19395	0.312424	0.558263
250237_at	putative protein strong similarity to unknown protein (gb|AAC98056.1)	At5g13560	---	---	43.4885	32.8245	34.4402	48.498	1.32481	0.0596107	0.321144	-1.40818	0.0261396	0.118135	-1.47741	0.0134144	0.0896601	1.26273	0.110614	0.38668
252543_at	nonphototropic hypocotyl 1 ; supported by cDNA: gi_14532875_gb_AY040062.1_	At3g45780	PHOT1 (PHOTOTROPIN 1); FMN binding / blue light photoreceptor/ kinase/ protein binding / protein serine/threonine kinase	PHOT1	251.075	327.65	232.869	569.05	-1.30491	0.0743368	0.364215	-2.44361	2.15521e-05	0.000847937	-1.73675	0.00148959	0.0244377	1.07823	0.591958	0.683872
267484_at	E2, ubiquitin-conjugating enzyme 2 (UBC2) identical to gi:2689242, SP:P42745; supported by cDNA: gi_12083309_gb_AF332451.1_AF332451	At2g02760	ATUBC2 (UBIQUITING-CONJUGATING ENZYME 2); ubiquitin-protein ligase	ATUBC2	691.308	628.51	565.344	896.364	1.09989	0.447462	0.811727	-1.58547	0.00232346	0.0221186	-1.42616	0.0121465	0.084501	1.22276	0.122258	0.399469
252411_at	putative protein PMP31 protein - Candida boidinii,PIR2:S50280;supported by full-length cDNA: Ceres:28351.	At3g47430	PEX11B	PEX11B	106.685	108.42	125.524	73.0289	-1.01627	0.89676	0.916819	1.71879	0.000699275	0.00943006	1.48463	0.00659741	0.0581956	-1.17656	0.205496	0.486771
264379_at	hypothetical protein predicted by grail	At2g25200	---	---	17.4971	34.7179	18.5711	83.4803	-1.98427	0.00216671	0.0429073	-4.49511	1.53315e-06	0.000164401	-2.40453	0.000307682	0.0094564	-1.06143	0.744496	0.727125
251793_at	regulator of chromosome condensation-like protein UVB-resistance protein UVR8, Arabidopsis thaliana, EMBL:AF130441	At3g55580	---	---	11.6	9.71614	9.27444	13.3596	1.19389	0.159536	0.543171	-1.44047	0.00903905	0.0575453	-1.37499	0.0190419	0.111414	1.25075	0.0822955	0.341225
262639_at	calmodulin, putative similar to calmodulin-6 SP:Q03509 [Arabidopsis thaliana (Mouse-ear cress)]	At1g62820	---	---	27.9293	20.6468	20.5765	22.6602	1.3527	0.00432201	0.0664752	-1.10125	0.289095	0.479975	-1.09749	0.305737	0.473589	1.35735	0.00401308	0.0994701
266303_at	putative receptor-like protein kinase	At2g27060	---	---	58.8159	68.6367	39.04	68.0947	-1.16701	0.103083	0.43329	-1.74423	2.92706e-05	0.00101266	1.00798	0.929543	0.708519	1.50654	0.000473506	0.0441343
263065_at	MAP kinase (ATMPK7) identical to GB:Q39027; MAP-mitogen activated protein kinase; supported by cDNA: gi_457405_dbj_D21843.1_ATHATMPK7	At2g18170	ATMPK7 (ARABIDOPSIS THALIANA MAP KINASE 7); MAP kinase/ kinase	ATMPK7	16.6229	16.7516	22.0749	48.403	-1.00774	0.964527	0.921789	-2.19262	0.000513404	0.00761062	-2.88937	3.3634e-05	0.00249543	-1.32798	0.119793	0.397697
253338_at	somatic embryogenesis receptor-like kinase -like protein somatic embryogenesis receptor-like kinase -Daucus carota,PID:g2224911; supported by cDNA: gi_14573458_gb_AF384970.1_AF384970	At4g33430	BAK1 (BRI1-ASSOCIATED RECEPTOR KINASE); kinase/ protein binding / protein heterodimerization/ protein serine/threonine kinase	BAK1	87.0767	74.4367	66.3576	96.6903	1.16981	0.202377	0.608697	-1.45711	0.00680148	0.0469755	-1.29896	0.0435033	0.178869	1.31224	0.0370588	0.251227
246935_at	leucine-rich repeats containing protein grr1 - Glycine max. EMBL:AF019910	At5g25350	EBF2 (EIN3-BINDING F BOX PROTEIN 2); protein binding	EBF2	81.3152	41.4987	39.5587	75.2128	1.95939	0.0365243	0.240782	-1.90122	0.0442812	0.167932	-1.81232	0.0598728	0.214176	2.05551	0.0268046	0.216794
267428_at	putative coatomer epsilon subunit	At2g34840	---	---	17.5858	14.0267	13.5096	16.9314	1.25374	0.0402653	0.25417	-1.25328	0.0405404	0.158813	-1.20708	0.0802442	0.250512	1.30173	0.019837	0.192394
257382_at	hypothetical protein predicted by genscan and genefinder	At2g40750	WRKY54; transcription factor	WRKY54	144.497	111.325	62.6352	185.862	1.29809	0.393795	0.785933	-2.9674	0.00287207	0.0255807	-1.66963	0.106976	0.289667	2.30708	0.014492	0.166572
255716_at	coded for by A. thaliana cDNA R30513	At4g00330	CRCK2; ATP binding / kinase/ protein kinase/ protein serine/threonine kinase	CRCK2	64.8635	41.7183	37.9465	46.9377	1.55477	0.00899868	0.103202	-1.23694	0.162252	0.362584	-1.12511	0.425926	0.539778	1.70931	0.0025669	0.084887
253323_at	putative protein protein phosphatase Wip1, Homo sapiens, PID:g2218063;supported by full-length cDNA: Ceres:40123.	At4g33920	---	---	20.6511	14.6501	19.1924	25.8597	1.40962	0.0300844	0.213898	-1.34739	0.0542773	0.191348	-1.76516	0.00146605	0.0242931	1.07601	0.611377	0.689861
247683_at	serine/threonine-specific protein kinase - like putative protein serine /threonine kinase, Sorghum bicolor, EMBL:SBRLK1	At5g59660	---	---	9.58157	12.5128	12.7945	10.3297	-1.30593	0.0254605	0.192572	1.23861	0.0639723	0.212343	1.21135	0.0927389	0.269959	-1.33532	0.0171067	0.179968
258778_s_at	hypothetical protein predicted by genefinder	At3g11860	---	---	8.41289	10.0462	10.3677	7.83702	-1.19414	0.100966	0.428847	1.32291	0.0156294	0.0837287	1.28189	0.0282387	0.142121	-1.23236	0.0581005	0.294658
248724_at	putative protein strong similarity to unknown protein (emb|CAB87804.1)	At5g47970	---	---	24.8918	28.1383	27.6922	17.9802	-1.13043	0.33242	0.740662	1.54015	0.00368076	0.0304835	1.56497	0.00287195	0.0367434	-1.1125	0.397137	0.603762
259008_at	metallothionein-like protein similar to metallothionein GB:JQ2128 [Glycine max]; supported by cDNA: gi_14335167_gb_AY037263.1_	At3g09390	MT2A (METALLOTHIONEIN 2A); copper ion binding	MT2A	1317.34	645.421	1059.32	1028.37	2.0408	0.000401042	0.0151123	1.03004	0.846484	0.701767	-1.59332	0.00858089	0.068582	1.24348	0.170524	0.454584
255586_at	hypothetical protein ;supported by full-length cDNA: Ceres:25253.	At4g01560	MEE49 (maternal effect embryo arrest 49)	MEE49	139.911	65.2904	209.027	55.0128	2.1429	4.4713e-05	0.00386017	3.79955	1.12157e-07	3.83142e-05	1.18683	0.197008	0.389185	-1.49398	0.00727429	0.122855
256061_at	unknown protein ;supported by full-length cDNA: Ceres:36434.	At1g07040	---	---	44.963	40.876	37.6307	74.8485	1.09995	0.589125	0.865961	-1.98903	0.00158629	0.0169128	-1.83111	0.00391466	0.0436159	1.19481	0.319925	0.562767
252391_at	putative protein ; supported by cDNA: gi_14334983_gb_AY035165.1_	At3g47860	---	---	226.737	167.818	310.491	410.253	1.35106	0.034759	0.233773	-1.32134	0.0479549	0.176905	-2.4446	1.02807e-05	0.00111725	-1.36936	0.0285555	0.224084
247468_at	ARF1-binding protein ; supported by cDNA: gi_2245393_gb_U89771.1_ATU89771	At5g62010	ARF2 (AUXIN RESPONSE FACTOR 2); protein binding / transcription factor	ARF2	316.044	269.757	272.434	405.958	1.17158	0.218838	0.631356	-1.4901	0.00640521	0.0450176	-1.5049	0.0054938	0.0526321	1.16006	0.247235	0.516271
251189_at	putative protein putative mitochondrial carrier protein At2g47490 - Arabidopsis thaliana, EMBL:AC002535; supported by cDNA: gi_15450963_gb_AY054562.1_	At3g62650	---	---	110.779	111.62	90.2256	153.358	-1.00757	0.94856	0.921208	-1.69972	0.000514698	0.00762156	-1.37393	0.0164087	0.101634	1.22783	0.098079	0.367395
253469_at	putative protein gene C42D8.3, Caenorhabditis elegans, PID:G1293846	At4g32180	ATPANK2 (PANTOTHENATE KINASE 2); pantothenate kinase	ATPANK2	46.7924	38.2683	36.7075	49.2598	1.22275	0.0886475	0.401343	-1.34196	0.0186194	0.0938386	-1.28722	0.0380242	0.166541	1.27475	0.0448091	0.267386
252534_at	Myb DNA binding protein -like MYB59, Arabidopsis thaliana, EMBL:AF062894; supported by cDNA: gi_9864078_gb_AF272733.1_AF272733	At3g46130	MYB111 (MYB DOMAIN PROTEIN 111); DNA binding / transcription factor	MYB111	12.4915	22.8173	17.2022	15.4284	-1.82657	0.00211497	0.0423671	1.11495	0.499949	0.595986	1.47888	0.0271299	0.138486	-1.37707	0.0625217	0.305528
260724_at	unknown protein ;supported by full-length cDNA: Ceres:143451.	At1g48140	---	---	43.6254	24.0459	24.6578	24.603	1.81425	0.000572662	0.0190638	1.00223	0.986687	0.731715	-1.02317	0.863719	0.691895	1.76923	0.000810633	0.055561
262113_at	late embryogenis abundant protein, putative similar to late embryogenis abundant protein 5 GI:2981167 from [Nicotiana tabacum];supported by full-length cDNA: Ceres:96540.	At1g02820	---	---	1728.92	914.236	1467.34	202.789	1.89088	0.0510898	0.293443	7.23514	1.68278e-05	0.000720229	4.50819	0.000223086	0.00767884	1.1782	0.588869	0.682839
262875_at	gamma-tocopherol methyltransferase almost identical to gamma-tocopherol methyltransferase GI:4106538 from [Arabidopsis thaliana];supported by full-length cDNA: Ceres:32143.	At1g64970	G-TMT (GAMMA-TOCOPHEROL METHYLTRANSFERASE); tocopherol O-methyltransferase	G-TMT	254.311	284.488	308.741	223.195	-1.11866	0.265594	0.681184	1.38334	0.00518044	0.038747	1.27465	0.0259738	0.134542	-1.21404	0.0656678	0.311807
260653_at	pyruvate kinase, plastid isozyme, putative similar to GB:Z28374 from [Nicotiana tabacum] (Plant Mol. Biol. 27 (1), 79-89 (1995)); supported by cDNA: gi_16648690_gb_AY058121.1_	At1g32440	PKp3 (plastidial pyruvate kinase 3); pyruvate kinase	PKp3	200.018	194.629	197.546	103.381	1.02767	0.845213	0.912509	1.91094	0.000423612	0.00669245	1.88273	0.00051405	0.0128222	1.0125	0.929145	0.764169
248148_at	putative protein similar to unknown protein (pir||T05472);supported by full-length cDNA: Ceres:30073.	At5g54930	---	---	44.8608	20.5464	45.1634	32.7615	2.18331	4.0181e-06	0.000929396	1.37832	0.00774208	0.0517033	-1.5944	0.000537706	0.0131536	-1.00654	0.948295	0.767202
266803_at	putative protein kinase contains a protein kinase domain profile (PDOC00100)	At2g28930	APK1B; ATP binding / kinase/ protein kinase/ protein serine/threonine kinase	APK1B	58.1036	45.1514	39.1034	70.3256	1.28686	0.197587	0.603057	-1.7984	0.00766066	0.0512416	-1.55755	0.0331721	0.155245	1.48585	0.0528581	0.283448
256876_at	hypothetical protein predicted by genemark.hmm	At3g26360	---	---	28.8428	29.3781	50.95	32.8818	-1.01856	0.858461	0.914509	1.54948	0.000854787	0.0108548	-1.11926	0.285471	0.459587	-1.76646	8.9445e-05	0.0233472
261519_at	unknown protein ; supported by cDNA: gi_14532543_gb_AY039896.1_	At1g71810	---	---	57.5126	63.3927	71.3808	41.7194	-1.10222	0.500823	0.836785	1.71099	0.00220005	0.0214449	1.51951	0.0109162	0.0795324	-1.24111	0.148643	0.431742
258502_at	unknown protein	At3g02490	---	---	12.1143	13.162	14.9982	10.3479	-1.08645	0.424878	0.802357	1.44947	0.00282908	0.0252784	1.27198	0.0330368	0.155049	-1.23805	0.0540502	0.285925
259248_at	putative heat-shock protein similar to heat-shock protein precursor GB:S49340 [Secale cereale]; contains Pfam profile: Heat shock hsp90 proteins	At3g07770	---	---	170.107	125.617	223.209	91.9133	1.35419	0.0362264	0.239807	2.42846	1.32054e-05	0.000621005	1.36667	0.0317551	0.151411	-1.31216	0.0565115	0.291987
263824_at	putative WD-40 repeat protein	At2g40360	---	---	276.161	120.076	300.831	69.1941	2.29967	5.81919e-05	0.00461711	4.34763	1.41148e-07	4.26413e-05	1.73541	0.00190135	0.0286814	-1.0894	0.555461	0.67046
265451_at	unknown protein	At2g46490	---	---	36.9168	27.8241	32.3792	42.385	1.32678	0.0385128	0.247928	-1.309	0.0471283	0.175004	-1.5233	0.00457005	0.0476949	1.14013	0.304288	0.554009
260274_at	putative glycerol kinase similar to GLYCEROL KINASE GB:O69664 from (Mycobacterium tuberculosis)	At1g80460	NHO1 (nonhost resistance to P. s. phaseolicola 1); carbohydrate kinase/ glycerol kinase	NHO1	48.8785	95.7015	44.7602	146.725	-1.95795	6.02729e-05	0.00468594	-3.27802	1.44946e-07	4.26413e-05	-1.53315	0.00259565	0.0346381	1.09201	0.455774	0.630719
262119_s_at	glutathione S-transferase, putative similar to glutathione S-transferase GI:860955 from [Hyoscyamus muticus]; supported by cDNA: gi_15215607_gb_AY050332.1_	At1g02930	ATGSTF6 (GLUTATHIONE S-TRANSFERASE); copper ion binding / glutathione binding / glutathione transferase	ATGSTF6	169.364	53.6656	230.145	266.317	3.15586	0.00160279	0.0351706	-1.15719	0.620739	0.639757	-4.96243	9.97659e-05	0.00494134	-1.35886	0.306538	0.554343
253213_at	RNA helicase (RH16)	At4g34910	---	---	62.3968	39.2041	69.1437	26.426	1.59159	0.00108079	0.0285802	2.6165	1.04273e-06	0.000128184	1.48354	0.003545	0.0410743	-1.10813	0.370101	0.591938
255133_at	putative protein (fragment) glutamine-rich tetratricopeptide repeat (TPR) containing protein (SGT) - Rattus norvegicus,PID:e1285298	At4g08320	---	---	17.2175	14.79	13.7929	19.68	1.16413	0.201691	0.607844	-1.42683	0.00788181	0.0524696	-1.33063	0.0254545	0.132812	1.24829	0.0716908	0.321905
247529_at	monosaccharide transporter STP3	At5g61520	---	---	28.1332	17.7765	17.0967	32.3877	1.5826	0.083338	0.388473	-1.89439	0.02171	0.103745	-1.82193	0.0292839	0.144716	1.64554	0.0628297	0.305771
263128_at	zinc finger protein, putative similar to zinc finger protein GI:3618316 from [Oryza sativa];supported by full-length cDNA: Ceres:34830.	At1g78600	LZF1 (LIGHT-REGULATED ZINC FINGER PROTEIN 1); transcription factor/ zinc ion binding	LZF1	216.628	151.422	212.027	269.942	1.43058	0.0190762	0.16245	-1.27319	0.0940101	0.267364	-1.78271	0.000856273	0.0174562	1.0217	0.874695	0.754261
249378_at	putative protein microtubule-associated protein homolog, Drosophila melanogaster, EMBL:T13564	At5g40450	---	---	50.9667	63.8104	52.7818	150.225	-1.25202	0.241245	0.65692	-2.84616	7.71243e-05	0.00204433	-2.35424	0.00045552	0.0119593	-1.03562	0.851231	0.749737
246554_at	HSP100/ClpB, putative similar to HSP100/ClpB GI:9651530 [Phaseolus lunatus]	At5g15450	CLPB3 (CASEIN LYTIC PROTEINASE B3); ATP binding / ATPase/ nucleoside-triphosphatase/ nucleotide binding / protein binding	CLPB3	611.138	553.109	643.35	297.265	1.10495	0.517174	0.843068	2.16417	0.00019928	0.00400101	1.86064	0.00120564	0.0212257	-1.05266	0.737186	0.725384
252862_at	putative L-ascorbate oxidase L-ascorbate oxidase, Cucumis sativus, PIR1:KSKVAO	At4g39830	---	---	15.0175	11.2284	11.21	13.5737	1.33746	0.018246	0.157606	-1.21056	0.0987285	0.275363	-1.20887	0.101349	0.282455	1.33933	0.0177269	0.181873
256022_at	amino acid permease I identical to amino acid permease I GI:22641 from [Arabidopsis thaliana]; supported by cDNA: gi_404018_gb_L16240.1_ATHAAT	At1g58360	AAP1 (AMINO ACID PERMEASE 1); amino acid transmembrane transporter/ neutral amino acid transmembrane transporter	AAP1	206.351	367.595	316.699	261.762	-1.78144	0.00513864	0.0729862	1.20986	0.286227	0.477481	1.40431	0.069292	0.23133	-1.53476	0.0268085	0.216794
253643_at	hypothetical protein ;supported by full-length cDNA: Ceres:249769.	At4g29780	---	---	13.6048	9.38263	10.3461	12.1684	1.45008	0.0082811	0.09823	-1.1761	0.196344	0.400346	-1.29692	0.048233	0.190828	1.315	0.038981	0.254876
248544_at	putative protein contains similarity to L-isoaspartyl protein carboxyl methyltransferase	At5g50240	PIMT2 (PROTEIN-L-ISOASPARTATE METHYLTRANSFERASE 2); protein-L-isoaspartate (D-aspartate) O-methyltransferase	PIMT2	22.5791	27.2021	21.6104	16.6956	-1.20474	0.0832429	0.388353	1.29436	0.0221744	0.105207	1.62928	0.000296384	0.00931787	1.04484	0.665495	0.705682
262003_at	unknown protein	At1g64460	---	---	20.5667	16.277	16.3567	20.2958	1.26352	0.0368173	0.241958	-1.2408	0.051284	0.184832	-1.24685	0.0469369	0.18756	1.25739	0.0402744	0.258716
259437_at	protein serine/threonine kinase, putative similar to protein serine/threonine kinase GI:7248457 from [Lophopyrum elongatum]; supported by cDNA: gi_14194118_gb_AF367265.1_AF367265	At1g01540	---	---	96.3314	80.2521	52.1116	68.7167	1.20036	0.098535	0.423857	-1.31865	0.0185038	0.093358	1.16787	0.154293	0.346633	1.84856	4.92738e-05	0.0175099
266264_at	Expressed protein ; supported by full-length cDNA: Ceres: 112146.	At2g27775	---	---	24.3793	15.6899	38.3508	13.3064	1.55382	0.00718607	0.0894116	2.88213	4.03211e-06	0.000299225	1.17912	0.253712	0.436126	-1.57309	0.00606098	0.116474
265354_at	actin depolymerizing factor 5 ;supported by full-length cDNA: Ceres:26940.	At2g16700	ADF5 (ACTIN DEPOLYMERIZING FACTOR 5); actin binding	ADF5	50.2776	27.3601	37.4959	42.3193	1.83765	0.00258513	0.0478527	-1.12861	0.47086	0.584476	-1.54676	0.019267	0.11233	1.34086	0.095391	0.364545
264989_at	unknown protein ; supported by cDNA: gi_13877764_gb_AF370145.1_AF370145	At1g27200	---	---	36.7876	25.9837	38.9772	67.0604	1.41576	0.104362	0.435675	-1.7205	0.0174933	0.0904222	-2.58074	0.000390593	0.0110083	-1.05949	0.775849	0.73474
261211_at	uridine diphosphate glucose epimerase identical to GB:CAA90941 from [Arabidopsis thaliana] (Arch. Biochem. Biophys. 327 (1), 27-34 (1996)); supported by cDNA: gi_15809879_gb_AY054207.1_	At1g12780	UGE1 (UDP-D-glucose/UDP-D-galactose 4-epimerase 1); UDP-glucose 4-epimerase/ protein dimerization	UGE1	24.8026	41.6496	33.2434	127.732	-1.67931	0.0153282	0.141806	-3.84202	7.17421e-06	0.000413589	-3.06665	4.51364e-05	0.0030983	-1.3404	0.138218	0.418677
247351_at	putative protein contains similarity to NAC-domain protein;supported by full-length cDNA: Ceres:6637.	At5g63790	ANAC102 (ARABIDOPSIS NAC DOMAIN CONTAINING PROTEIN 102); transcription factor	ANAC102	108.112	37.4279	75.4646	55.5787	2.8885	3.15969e-05	0.00320592	1.3578	0.0939368	0.267338	-1.48495	0.0362903	0.162512	1.4326	0.0535318	0.285077
257658_at	unknown protein ; supported by full-length cDNA: Ceres: 22588.	At3g13230	---	---	573.632	187.185	573.164	99.812	3.06449	2.73414e-06	0.000694086	5.74241	1.77171e-08	1.85435e-05	1.87541	0.000664835	0.0148129	1.00083	0.99546	0.77745
250410_at	putative protein putative ATP/GTP-binding protein HEAB, Homo sapiens, EMBL:HSU73524; supported by cDNA: gi_15724269_gb_AF412075.1_AF412075	At5g11010	---	---	34.468	37.429	55.0441	33.231	-1.0859	0.54216	0.854123	1.65639	0.00214951	0.0210895	1.12632	0.382746	0.518095	-1.59694	0.0036266	0.0951747
255142_at	stromal ascorbate peroxidase ; supported by cDNA: gi_15810560_gb_AY056319.1_	At4g08390	SAPX (STROMAL ASCORBATE PEROXIDASE); L-ascorbate peroxidase	SAPX	274.391	238.321	291.368	163.031	1.15137	0.177123	0.572863	1.78715	5.88296e-05	0.00168773	1.4618	0.0020925	0.0305594	-1.06184	0.553435	0.669311
245710_at	ferulate-5-hydroxylase	At5g04330	---	---	14.1874	10.5623	9.65346	10.7808	1.34322	0.00658735	0.08502	-1.11678	0.246795	0.447091	-1.02069	0.825505	0.682721	1.46968	0.00102945	0.0610826
256013_at	unknown protein	At1g19270	DA1 (DA 1); ubiquitin binding	DA1	19.7616	17.281	16.2902	27.4472	1.14355	0.379113	0.776768	-1.68489	0.0037191	0.030706	-1.58829	0.00797225	0.0653949	1.2131	0.212596	0.491919
253013_at	heat shock protein 70 like protein dnaK-type molecular chaperone PHSP1 -Pisum sativum,PID:g20835	At4g37910	mtHsc70-1 (mitochondrial heat shock protein 70-1); ATP binding	mtHsc70-1	441.522	216.724	447.439	113.207	2.0372	0.000381606	0.014669	3.95228	5.39913e-07	8.87424e-05	1.91455	0.000807967	0.0168626	-1.01333	0.930091	0.76431
247474_at	putative protein predicted proteins, Arabidopsis thaliana	At5g62280	---	---	9.25221	8.32288	7.45175	13.8163	1.11162	0.526757	0.846915	-1.85411	0.00231469	0.0220956	-1.65998	0.00839336	0.0677702	1.24162	0.206727	0.4873
259530_at	hypothetical protein	At1g12450	---	---	13.1707	12.3237	12.5676	18.559	1.06873	0.528717	0.847554	-1.47674	0.00230394	0.022018	-1.50596	0.00161294	0.025794	1.048	0.655541	0.703978
252034_at	putative protein ;supported by full-length cDNA: Ceres:97866.	At3g52040	---	---	83.8256	48.5788	162.626	50.1709	1.72543	0.00211278	0.0423671	3.24119	1.78275e-06	0.000182863	-1.0327	0.823835	0.682555	-1.9399	0.000466175	0.0441343
267004_at	hypothetical protein predicted by genefinder and genscan;supported by full-length cDNA: Ceres:37499.	At2g34260	---	---	131.46	47.6644	137.877	17.7546	2.75815	0.000827358	0.0240483	7.76532	9.33556e-07	0.000121244	2.68451	0.00102223	0.0192839	-1.04876	0.841244	0.74655
253351_at	putative protein hemolysin, 38K, Synechocystis sp., Pir2:S75595	At4g33700	---	---	68.6034	26.9532	77.3081	49.8088	2.54538	1.57767e-06	0.000497635	1.55197	0.00175526	0.0180728	-1.84797	0.000109512	0.00519115	-1.12674	0.303796	0.553555
252414_at	putative protein sn-glycerol-3-phosphate permease - Haemophilus influenzae,PID:g3603157; supported by cDNA: gi_13430515_gb_AF360170.1_AF360170	At3g47420	---	---	34.8455	70.291	38.381	17.7355	-2.01722	0.0550169	0.306246	2.16407	0.0373757	0.150946	3.96329	0.00120627	0.0212257	-1.10146	0.775767	0.73474
252868_at	putative protein tubulin-folding cofactor C, Homo sapiens, U61234	At4g39920	POR (PORCINO); binding	POR	17.1468	12.9919	9.77449	10.9097	1.31981	0.00746453	0.0918473	-1.11614	0.230938	0.433346	1.19086	0.067312	0.228076	1.75424	2.47441e-05	0.0150947
259592_at	lipid transfer protein, putative contains Pfam profile: PF00279: Plant lipid transfer protein family; supported by full-length cDNA: Ceres: 15027.	At1g27950	LTPG1 (GLYCOSYLPHOSPHATIDYLINOSITOL-ANCHORED LIPID PROTEIN TRANSFER 1)	LTPG1	487.57	468.209	717.362	399.723	1.04131	0.74669	0.89848	1.79466	0.000394452	0.00638223	1.17134	0.220592	0.409376	-1.47136	0.00793142	0.126311
252927_at	cysteine proteinase RD19A identical to thiol protease SP:P43296, GI:435618 from [Arabidopsis thaliana];supported by full-length cDNA: Ceres:37132.	At4g39090	RD19 (RESPONSIVE TO DEHYDRATION 19); cysteine-type endopeptidase/ cysteine-type peptidase	RD19	119.376	211.17	162.893	945.602	-1.76895	0.0534962	0.301761	-5.80509	2.03968e-05	0.00081612	-4.47796	9.51242e-05	0.0048499	-1.36454	0.267478	0.53085
252220_at	putative protein hypothetical protein - Arabidopsis thaliana, EMBL:CAB38293;supported by full-length cDNA: Ceres:17840.	At3g49940	LBD38 (LOB DOMAIN-CONTAINING PROTEIN 38)	LBD38	62.1961	63.1173	45.5177	71.4626	-1.01482	0.883675	0.916367	-1.5699	0.000548142	0.00803868	-1.13214	0.23005	0.41704	1.3664	0.0075801	0.124524
267364_at	unknown protein ;supported by full-length cDNA: Ceres:9398.	At2g40080	ELF4 (EARLY FLOWERING 4)	ELF4	16.1882	8.79376	8.72136	9.23117	1.84069	0.0014405	0.0333573	-1.05844	0.712349	0.666215	-1.04968	0.752546	0.665682	1.85605	0.00130142	0.0640324
267161_at	hypothetical protein predicted by genefinder	At2g37680	---	---	15.9163	17.0502	15.9867	26.0177	-1.07125	0.479476	0.826635	-1.62746	0.000199305	0.00400101	-1.52595	0.000663256	0.0148129	-1.00442	0.963452	0.770232
260049_at	DNA-directed RNA polymerase subunit, putative similar to GI:6723961 from [Schizosaccharomyces pombe]	At1g29940	NRPA2; DNA binding / DNA-directed RNA polymerase/ ribonucleoside binding	NRPA2	128.408	57.2871	138.213	35.7309	2.24148	2.08538e-05	0.00241004	3.86806	7.60906e-08	3.18906e-05	1.60331	0.00217308	0.0314566	-1.07632	0.561031	0.672797
258996_at	putative ribosome recycling factor similar to ribosome recycling factor gene (RRF) GB:BAA76865 [Thermus thermophilus]	At3g01800	---	---	63.4279	34.4168	79.5507	25.005	1.84288	0.000286312	0.0121811	3.18139	4.63792e-07	8.18714e-05	1.3764	0.022997	0.124849	-1.25423	0.0904074	0.355553
258899_at	Expressed protein ; supported by full-length cDNA: Ceres: 121720.	At3g05675	---	---	13.277	10.9086	10.1314	11.8531	1.21711	0.0293446	0.210817	-1.16994	0.0721986	0.228949	-1.08658	0.31888	0.48164	1.31048	0.00509724	0.107445
263912_at	starch branching enzyme II	At2g36390	SBE2.1 (starch branching enzyme 2.1); 1,4-alpha-glucan branching enzyme	SBE2.1	137.013	78.9729	144.56	164.179	1.73494	0.00343279	0.058163	-1.13572	0.42271	0.560771	-2.07893	0.000394593	0.0110328	-1.05507	0.732775	0.723747
258952_at	putative RNase H contains Pfam profile: PF00075 RNase H	At3g01410	---	---	9.98865	12.1246	11.0855	8.15701	-1.21383	0.111715	0.452655	1.35902	0.018311	0.0928423	1.4864	0.00407635	0.0446444	-1.10981	0.375217	0.594673
267517_at	unknown protein	At2g30510	RPT2 (ROOT PHOTOTROPISM 2); protein binding	RPT2	123.034	797.483	175.556	636.258	-6.48197	3.68978e-09	1.94668e-05	-3.62425	2.86882e-07	6.33004e-05	1.25342	0.110789	0.294934	-1.42689	0.0185803	0.18513
251078_at	putative protein hypothetical proteins - Arabidopsis thaliana	At5g01990	---	---	12.7301	12.5483	13.4774	21.5512	1.01449	0.897739	0.916819	-1.59897	0.000947612	0.0117146	-1.71736	0.000295466	0.00931461	-1.0587	0.612116	0.689861
267523_at	unknown protein	At2g30610	---	---	16.929	14.0222	13.0818	22.0767	1.20724	0.264684	0.680032	-1.68754	0.00661217	0.0461049	-1.57428	0.0149882	0.0963059	1.29409	0.134859	0.414914
254492_at	endomembrane-associated protein ; supported by full-length cDNA: Ceres: 20592.	At4g20260	DREPP plasma membrane polypeptide family protein	PCAP1	105.57	161.827	71.995	351.595	-1.53287	0.129055	0.49032	-4.8844	4.70191e-05	0.00144028	-2.17269	0.011541	0.0818943	1.46658	0.170015	0.454497
264255_at	putative SF2/ASF splicing modulator, Srp30 similar to GB:CAB42558	At1g09140	---	---	63.8994	50.056	89.6519	37.4039	1.27656	0.112365	0.454068	2.39686	4.14047e-05	0.00130445	1.33825	0.0632194	0.220404	-1.40302	0.0346291	0.243918
257981_at	ethylene-insensitive 3 (EIN3) identical to GB:AAC49749 from [Arabidopsis thaliana]	At3g20770	EIN3 (ETHYLENE-INSENSITIVE3); transcription factor	EIN3	147.157	147.02	173.629	323.454	1.00092	0.994857	0.924638	-1.86286	0.000769632	0.0100724	-2.20002	9.96246e-05	0.00494134	-1.17991	0.264357	0.528193
262892_at	succinic semialdehyde dehydrogenase (gabD), putative similar to succinic semialdehyde dehydrogenase (gabD) GI:147900 from [Escherichia coli]; supported by cDNA: gi_6684441_gb_AF117335.1_AF117335	At1g79440	ALDH5F1; 3-chloroallyl aldehyde dehydrogenase/ NAD or NADH binding / succinate-semialdehyde dehydrogenase	ALDH5F1	25.0316	18.0115	24.6039	38.5486	1.38977	0.0862437	0.395871	-1.56672	0.0251553	0.114868	-2.14018	0.000910683	0.0182	1.01738	0.923931	0.762967
249123_at	beta-ketoacyl-CoA synthase ; supported by cDNA: gi_14334713_gb_AY035030.1_	At5g43760	KCS20 (3-KETOACYL-COA SYNTHASE 20); fatty acid elongase	KCS20	32.4561	24.5325	39.783	64.1202	1.32276	0.128804	0.490092	-1.61175	0.0161988	0.086064	-2.61376	9.79247e-05	0.00487656	-1.22599	0.259073	0.524182
267577_at	unknown protein ; supported by cDNA: gi_13877620_gb_AF370511.1_AF370511	At2g30710	---	---	49.5896	45.0303	54.4584	72.9268	1.10119	0.295473	0.708216	-1.33906	0.00587231	0.0421922	-1.61951	0.000120023	0.00537744	-1.09829	0.309065	0.555648
259664_at	unknown protein ; supported by full-length cDNA: Ceres: 38378.	At1g55330	AGP21	AGP21	519.532	697.106	372.022	919.091	-1.34185	0.0549615	0.306204	-2.47052	2.23998e-05	0.00085922	-1.31844	0.0689134	0.230771	1.39644	0.0324524	0.236457
245514_at	OEP8 like protein	At4g15805	---	---	9.8937	11.2793	12.7447	9.54394	-1.14004	0.195113	0.599581	1.33537	0.0101211	0.0620747	1.18182	0.105421	0.288052	-1.28816	0.0206381	0.195885
248098_at	unknown protein ; supported by cDNA: gi_16323225_gb_AY057717.1_	At5g55290	---	---	227.89	170.653	225.388	255.156	1.33542	0.00917937	0.104311	-1.13208	0.211305	0.415824	-1.49522	0.000963669	0.0188254	1.01109	0.908595	0.760613
267532_at	unknown protein ;supported by full-length cDNA: Ceres:116236.	At2g42040	---	---	10.6273	10.737	10.4087	17.9076	-1.01033	0.933861	0.919373	-1.72045	0.000667782	0.00915263	-1.66783	0.00106439	0.0196924	1.021	0.866748	0.752409
252204_at	putative protein predicted protein, Arabidopsis thaliana	At3g50340	---	---	23.8557	14.7923	12.6561	17.4883	1.61269	0.0217363	0.175285	-1.38181	0.100815	0.278799	-1.18224	0.376701	0.514685	1.88493	0.00429655	0.1021
262544_at	hypothetical protein predicted by genscan+	At1g15425	---	---	104.541	50.3493	123.475	35.5805	2.07634	3.3812e-05	0.00328689	3.47025	1.11199e-07	3.83142e-05	1.41506	0.0112333	0.0805967	-1.18111	0.179476	0.462586
254306_at	putative protein ; supported by cDNA: gi_14488265_dbj_AB063253.1_AB063253	At4g22330	ATCES1; catalytic/ hydrolase, acting on carbon-nitrogen (but not peptide) bonds, in linear amides	ATCES1	116.624	60.5506	140.403	149.462	1.92603	0.00158659	0.0350216	-1.0645	0.70923	0.665407	-2.46838	0.000109122	0.00519115	-1.20393	0.278613	0.538486
252625_at	putative histone deacetylase similar to maize nucleolar histone deacetylase (U82815); supported by cDNA: gi_11066134_gb_AF195545.1_AF195545	At3g44750	HDA3 (HISTONE DEACETYLASE 3); histone deacetylase/ nucleic acid binding / zinc ion binding	HDA3	163.508	60.5463	286.118	47.1292	2.7006	0.000138726	0.00804517	6.0709	2.95866e-07	6.38671e-05	1.28468	0.199417	0.391115	-1.74983	0.0100111	0.140539
246518_at	acetyltransferase-like protein Glucosamine-6-phosphate acetyltransferase EMeg32 protein - Mus musculus, EMBL:AJ001006	At5g15770	AtGNA1 (Arabidopsis thaliana glucose-6-phosphate acetyltransferase 1); N-acetyltransferase/ glucosamine 6-phosphate N-acetyltransferase	AtGNA1	9.84524	9.18212	10.8577	16.2964	1.07222	0.532812	0.848901	-1.50091	0.0026012	0.0238176	-1.7748	0.000162532	0.00638041	-1.10283	0.384848	0.599239
261317_at	cytochrome C oxidase assembly protein, putative similar to GB:5851903 from [Rattus norvegicus];supported by full-length cDNA: Ceres:11496.	At1g53030	---	---	16.6237	11.3397	19.2625	26.5966	1.46597	0.0341451	0.231387	-1.38075	0.0671574	0.218502	-2.34544	0.00015871	0.00635827	-1.15874	0.377697	0.595034
252408_at	putative transcription factor MYB94 ; supported by cDNA: gi_3941527_gb_AF062918.1_AF062918	At3g47600	ATMYB94 (MYB DOMAIN PROTEIN 94); DNA binding / transcription factor	ATMYB94	12.844	13.1895	14.4787	23.7341	-1.0269	0.807999	0.907512	-1.63925	0.00051	0.0075855	-1.79947	0.000112768	0.00523741	-1.12727	0.283514	0.542247
249196_at	unknown protein supported by full-length cDNA: Ceres:17101.	At5g42560	---	---	21.2522	23.8216	19.8717	37.4698	-1.12112	0.355381	0.759042	-1.88559	0.000148049	0.00325251	-1.57314	0.00226976	0.0322612	1.06913	0.582291	0.679855
264529_at	CTP synthase-like protein similar to ctp synthase (sp|P17812|PYRG_HUMAN); similar to ESTs gb|AA660762, gb|AA220982, dbj|AU008137, gb|AI054783, and gb|AA100804	At1g30820	---	---	19.4613	14.6976	19.3991	23.8488	1.32411	0.0260667	0.195335	-1.22938	0.0873653	0.256309	-1.62263	0.000843045	0.0173099	1.0032	0.977557	0.773115
248084_at	sodium proton exchanger	At5g55470	ATNHX3; sodium ion transmembrane transporter/ sodium:hydrogen antiporter	NHX3	10.3182	12.7443	10.8061	8.34222	-1.23509	0.0718473	0.356571	1.29534	0.0321081	0.135854	1.52766	0.00176667	0.0273761	-1.04727	0.67467	0.707304
254167_at	serine/threonine kinase-like protein serine/threonine kinase - Sorghum bicolor,PID:e1184911; supported by cDNA: gi_14532685_gb_AY039967.1_	At4g24400	CIPK8 (CBL-INTERACTING PROTEIN KINASE 8); kinase/ protein kinase	CIPK8	23.5658	19.9782	18.7749	27.3469	1.17957	0.2058	0.612877	-1.45657	0.00976994	0.0605428	-1.36884	0.0252581	0.132163	1.25518	0.0900249	0.354559
259440_at	hypothetical protein predicted by genemark.hmm; supported by cDNA: gi_16648870_gb_AY059805.1_	At1g01550	BPS1 (BYPASS 1)	BPS1	248.383	275.544	286.377	536.529	-1.1094	0.402899	0.791185	-1.87344	0.00017395	0.00365382	-1.94704	0.000101189	0.00496538	-1.15299	0.256993	0.522479
263046_at	unknown protein ; supported by cDNA: gi_15146251_gb_AY049267.1_	At2g05380	GRP3S (GLYCINE-RICH PROTEIN 3 SHORT ISOFORM)	GRP3S	46.6412	24.7951	117.335	170.392	1.88106	0.0169281	0.150663	-1.45206	0.129333	0.321606	-6.87142	1.57958e-06	0.000420169	-2.51571	0.00154861	0.0680646
258397_at	Expressed protein ; supported by full-length cDNA: Ceres: 18951.	At3g15357	---	---	11.0565	7.48531	16.318	6.92205	1.47709	0.00307405	0.0536998	2.3574	2.56267e-06	0.000228821	1.08137	0.478009	0.565675	-1.47588	0.00311866	0.0910739
254980_at	putative ribosomal protein L9, cytosolic ribosomal protein L9, cytosolic - garden pea, PIR2:S19978;supported by full-length cDNA: Ceres:21228.	At4g10450	---	---	170.144	111.202	284.512	106.476	1.52995	0.00558261	0.0766464	2.67204	3.94408e-06	0.000297496	1.04443	0.73937	0.661155	-1.6722	0.0015067	0.0672247
259502_at	unknown protein ; supported by cDNA: gi_15146331_gb_AY049307.1_	At1g15670	---	---	16.3558	13.908	11.7486	19.6185	1.176	0.314075	0.724668	-1.66985	0.00574573	0.0416468	-1.41059	0.0449285	0.182252	1.39214	0.052455	0.282982
248207_at	tyrosine aminotransferase	At5g53970	---	---	96.1237	110.433	117.719	58.8201	-1.14886	0.480333	0.826939	2.00134	0.00313081	0.0270656	1.87747	0.00590716	0.0547406	-1.22466	0.308039	0.555473
261108_at	1-aminocyclopropane-1-carboxylate synthase, putative similar to GB:U35779 from [Triticum aestivum] (Plant Mol. Biol. 31 (5), 1009-1020 (1996)); supported by cDNA: gi_15451221_gb_AY054691.1_	At1g62960	ACS10 (ACC SYNTHASE 10); 1-aminocyclopropane-1-carboxylate synthase/ L-aspartate:2-oxoglutarate aminotransferase/ aromatic-amino-acid:2-oxoglutarate aminotransferase	ACS10	58.0543	66.4779	69.8476	37.1786	-1.14508	0.455349	0.816354	1.87877	0.00345133	0.0290027	1.78807	0.00588268	0.0545623	-1.20317	0.312806	0.558511
252592_at	mitogen-activated protein kinase 3 ; supported by cDNA: gi_14423447_gb_AF386961.1_AF386961	At3g45640	NAXT1 (NITRATE EXCRETION TRANSPORTER1); nitrate efflux transmembrane transporter/ transporter	NAXT1	227.868	199.171	147.008	224.362	1.14407	0.312718	0.723247	-1.52621	0.00589344	0.0422896	-1.1265	0.369622	0.510835	1.55002	0.0046815	0.105166
247486_at	putative protein	At5g62140	---	---	190.839	179.125	178.301	94.9775	1.06544	0.634787	0.876647	1.8773	0.000346168	0.00583162	1.88588	0.00032528	0.00982253	1.07031	0.610614	0.689795
246747_at	ribosomal protein S21 - like ribosomal protein S21, Zea mays, PIR:T03945;supported by full-length cDNA: Ceres:93174.	At5g27700	---	---	971.667	574.329	1214.06	1102.42	1.69174	0.000148848	0.00824363	1.10122	0.34669	0.519847	-1.91952	1.90981e-05	0.00174733	-1.24949	0.0423713	0.261153
263669_at	putative cryptochrome 2 apoprotein Match to Arabidopsis photolysase (PHH1) gene (gb|X99061) and cryptochrome 2 apoprotein (CRY2) (gb|U43397). ESTs gb|W43661 and gb|Z25638 come from this gene; supported by cDNA: gi_1468974_gb_U62549.1_ATU62549	At1g04400	CRY2 (CRYPTOCHROME 2); blue light photoreceptor/ protein homodimerization	CRY2	173.953	252.452	268.054	684.265	-1.45127	0.013529	0.131563	-2.55273	7.82108e-06	0.000434048	-2.71046	4.0823e-06	0.000646823	-1.54094	0.00562098	0.112566
249168_at	putative protein strong similarity to unknown protein (gb|AAF23287.1)	At5g42870	---	---	17.8096	14.3676	14.791	23.8713	1.23957	0.202132	0.608438	-1.61391	0.0105169	0.0638032	-1.66147	0.007437	0.0626244	1.20409	0.266154	0.529455
246268_at	cytochrome P450, putative contains Pfam profile: PF00067: Cytochrome P450; supported by cDNA: gi_15912336_gb_AY056446.1_	At1g31800	CYP97A3 (CYTOCHROME P450-TYPE MONOOXYGENASE 97A3); carotene beta-ring hydroxylase/ oxygen binding	CYP97A3	314.415	327.802	344.237	237.422	-1.04255	0.668729	0.884412	1.44992	0.00189604	0.0192038	1.38067	0.00499717	0.0497834	-1.09484	0.358895	0.586081
262164_at	unknown protein ; supported by cDNA: gi_13937194_gb_AF372951.1_AF372951	At1g78070	---	---	254.962	126.753	156.412	164.123	2.01148	0.00141311	0.0331967	-1.04933	0.784257	0.685976	-1.29484	0.15774	0.350663	1.63008	0.0142242	0.165856
260336_at	putative protease IV similar to protease IV GB:AAA57008 from [Escherichia coli]; supported by cDNA: gi_6690269_gb_AF114385.1_AF114385	At1g73990	SPPA; serine-type endopeptidase	SPPA	123.373	126.915	149.241	85.0624	-1.0287	0.838546	0.911386	1.75449	0.00124307	0.0141458	1.49202	0.0117501	0.0827915	-1.20967	0.185933	0.470174
263866_at	putative farnesylated protein ;supported by full-length cDNA: Ceres:19570.	At2g36950	---	---	33.4967	70.0384	37.4886	44.2483	-2.0909	9.50353e-05	0.00624521	-1.18031	0.231238	0.433543	1.58285	0.00417642	0.0452612	-1.11917	0.408929	0.609678
258677_at	putative ribosomal-protein S6 kinase (ATPK6) identical to putative ribosomal-protein S6 kinase (ATPK6) GB:D42056 [Arabidopsis thaliana] (FEBS Lett. 358 (2), 199-204 (1995));supported by full-length cDNA: Ceres:122224.	At3g08730	PK1 (PROTEIN-SERINE KINASE 1); kinase/ protein binding / protein kinase/ protein serine/threonine kinase	PK1	141.297	157.934	107.927	43.1621	-1.11772	0.646601	0.879454	2.50048	0.00202816	0.0202483	3.65896	0.00011642	0.00532948	1.30919	0.276695	0.537453
259681_at	nitrate reductase 1 (NR1) identical to nitrate reductase 1 (NR1) GB:P11832 [Arabidopsis thaliana]; supported by cDNA: gi_15983498_gb_AF424624.1_AF424624	At1g77760	NIA1 (NITRATE REDUCTASE 1); nitrate reductase	NIA1	93.0635	241.599	118.159	151.432	-2.59591	6.16294e-05	0.00476153	-1.28163	0.152091	0.35106	1.59538	0.0134394	0.089698	-1.26958	0.166897	0.451254
254857_at	putative protein acetylcholine regulator unc-18 - Caenorhabditis elegans, PIR2:S36747;supported by full-length cDNA: Ceres:94950.	At4g12120	SEC1B; protein transporter	SEC1B	22.8615	17.182	16.5876	21.6391	1.33055	0.043349	0.266539	-1.30453	0.0574722	0.198073	-1.25941	0.0936782	0.271372	1.37823	0.0259568	0.215097
258851_at	glutathione S-transferase identical to glutathione S-transferase GB:AAB09584 from [Arabidopsis thaliana]; supported by cDNA: gi_1575751_gb_U70672.1_ATU70672	At3g03190	ATGSTF11 (GLUTATHIONE S-TRANSFERASE F11); glutathione transferase	ATGSTF11	125.22	71.7936	68.5819	70.1236	1.74416	0.00116436	0.0294259	-1.02248	0.870403	0.70812	1.02382	0.862886	0.691804	1.82584	0.000623484	0.0487759
260417_at	putative chromomethylase similar to chromomethylase GB:AAB95486 [Arabidopsis arenosa]	At1g69770	CMT3 (chromomethylase 3); DNA (cytosine-5-)-methyltransferase	CMT3	23.0579	27.1555	30.6212	21.5431	-1.17772	0.192799	0.597382	1.4214	0.0113754	0.0673066	1.26052	0.0740381	0.240797	-1.32802	0.0333948	0.239961
256161_at	unknown protein ; supported by cDNA: gi_16209716_gb_AY057619.1_	At1g30090	---	---	37.8843	32.4545	24.9764	37.6205	1.16731	0.257758	0.673267	-1.50624	0.00806116	0.0532827	-1.15918	0.27881	0.455012	1.5168	0.00727971	0.122855
254432_at	reticuline oxidase -like protein reticuline oxidase, Eschscholzia californica, PIR:A41533; supported by cDNA: gi_15983492_gb_AF424621.1_AF424621	At4g20830	---	---	89.6069	39.9053	64.5975	54.9373	2.24548	0.000131706	0.00778513	1.17582	0.299721	0.488678	-1.3767	0.0529723	0.200779	1.38717	0.0483275	0.274889
252250_at	putative protein predicted protein, Arabidopsis thaliana	At3g49790	---	---	6.45427	6.32323	7.46823	11.871	1.02072	0.857742	0.914504	-1.58954	0.00123614	0.0141088	-1.87737	9.15361e-05	0.00472922	-1.1571	0.216275	0.494299
246799_at	putative protein various predicted bacterial DNA polymerase subunits;supported by full-length cDNA: Ceres:32265.	At5g26940	---	---	23.486	18.348	18.8494	24.211	1.28003	0.052123	0.296792	-1.28445	0.0493709	0.180418	-1.31955	0.0320994	0.152257	1.24598	0.0791595	0.335294
267335_s_at	putative beta-1,3-glucanase	At2g19440	---	---	17.6038	7.82942	18.7743	14.1679	2.24841	1.89197e-05	0.00229214	1.32507	0.0392916	0.155666	-1.80957	0.000345147	0.0101257	-1.06645	0.608392	0.689049
261230_at	beta tubulin 1, putative similar to GB:AAD02498 from [Arabidopsis thaliana] (Plant Mol. Biol. 39 (1), 171-176 (1999)); supported by cDNA: gi_13605518_gb_AF361585.1_AF361585	At1g20010	TUB5; structural constituent of cytoskeleton	TUB5	196.135	240.388	141.204	347.684	-1.22564	0.231473	0.645684	-2.46235	9.96349e-05	0.00244801	-1.44636	0.0405953	0.171973	1.38902	0.0638733	0.30798
266895_at	hypothetical protein predicted by genscan and genefinder	At2g26040	---	---	11.6277	14.7882	13.9036	11.2724	-1.27181	0.0392298	0.250525	1.23342	0.0667299	0.217821	1.3119	0.0225724	0.123469	-1.19573	0.111831	0.388488
250279_at	ABA-responsive protein - like ABA-responsive protein, Hordeum vulgare, EMBL:AF026538	At5g13200	---	---	107.174	97.832	108.247	221.791	1.0955	0.635672	0.876827	-2.04882	0.0022221	0.0215306	-2.26698	0.000821161	0.0170715	-1.01002	0.958519	0.76907
263664_at	putative auxin-induced protein, IAA17/AXR3-1 Identical to Arabidopsis gb|AF040632 and gb|U49073 IAA17/AXR3 gene. ESTs gb|H36782 and gb|F14074 come from this gene;supported by full-length cDNA: Ceres:33613.	At1g04250	AXR3 (AUXIN RESISTANT 3); transcription factor	AXR3	105.765	177.139	135.911	119.77	-1.67483	0.00443751	0.0674953	1.13477	0.413161	0.557282	1.479	0.0215658	0.120369	-1.28502	0.117721	0.395112
253845_at	putative protein myosin heavy chain chicken gizzard myosin, Gallus gallus, PIR1:S03166	At4g27980	---	---	7.80641	6.57459	6.27454	7.36955	1.18736	0.0454234	0.274039	-1.17452	0.0586039	0.200436	-1.12091	0.164725	0.358207	1.24414	0.0147009	0.167996
264767_at	hypothetical protein similar to putative serine/threonine kinase GI:4585880 from [Arabidopsis thaliana];supported by full-length cDNA: Ceres:13461.	At1g61380	SD1-29 (S-DOMAIN-1 29); carbohydrate binding / kinase/ protein kinase	SD1-29	9.38003	7.55655	8.30064	11.2105	1.24131	0.0961071	0.418627	-1.35056	0.027041	0.121099	-1.48354	0.00615179	0.05573	1.13004	0.328409	0.568269
250625_at	calnexin homolog	At5g07340	---	---	38.5746	26.7222	50.0297	62.4782	1.44357	0.0193993	0.164207	-1.24871	0.129945	0.32241	-2.33782	3.63554e-05	0.0026511	-1.29692	0.0811009	0.339196
262272_at	unknown protein ; supported by cDNA: gi_13605689_gb_AF361826.1_AF361826	At1g42440	---	---	112.275	80.5338	99.4511	40.8353	1.39409	0.0242441	0.186733	2.43542	1.3253e-05	0.000621005	1.97216	0.000176789	0.0066701	1.12891	0.368082	0.591213
264460_at	hypothetical protein similar to transcriptional repressor NF-X1 in Homo sapiens (sp|Q12986|NFX1_HUMAN); similar to EST gb|T21002	At1g10170	ATNFXL1 (ARABIDOPSIS THALIANA NF-X-LIKE 1); protein binding / transcription factor/ zinc ion binding	ATNFXL1	53.2071	44.1598	40.9664	58.669	1.20487	0.167283	0.55767	-1.43212	0.0146684	0.080169	-1.32856	0.0442279	0.180333	1.2988	0.0610757	0.301559
254520_at	potassium transporter-like protein putative potassium transporter AtKT2p & AtKT1p, Arabidopsis thaliana, Patchx:G2384669 & Patchx:G2384671	At4g19960	---	---	42.9295	32.2276	49.8491	67.4674	1.33205	0.0580486	0.315629	-1.35361	0.0470811	0.174958	-2.09341	0.000138981	0.00579967	-1.16102	0.29781	0.550417
258777_at	hypothetical protein predicted by genscan	At3g11850	---	---	30.028	21.5446	16.4393	20.5469	1.39371	0.0240506	0.185816	-1.24982	0.109602	0.29264	1.0486	0.720552	0.655062	1.82654	0.00048577	0.0441343
251727_at	putative protein	At3g56290	---	---	432.376	375.129	514.428	178.374	1.15261	0.519351	0.843821	2.88398	0.000288461	0.00516042	2.10305	0.00429162	0.046007	-1.18977	0.432403	0.620587
254732_at	hypothetical protein	At4g13750	---	---	24.351	17.5645	34.8575	17.3602	1.38672	0.00241114	0.0458795	2.0077	2.43076e-06	0.0002235	1.01177	0.894602	0.699942	-1.43097	0.00121155	0.0640324
267230_at	unknown protein	At2g44080	ARL (ARGOS-LIKE)	ARL	13.5212	9.53381	8.41677	12.8633	1.41824	0.0759521	0.369253	-1.52829	0.0359495	0.146994	-1.34923	0.122137	0.309728	1.60646	0.0214729	0.200453
247384_at	protein kinase ; supported by cDNA: gi_16974578_gb_AY060555.1_	At5g63370	---	---	71.5243	47.5748	56.7608	62.0251	1.50334	0.00394489	0.0630498	-1.09269	0.45869	0.578408	-1.30369	0.0401604	0.171219	1.26003	0.068314	0.316502
258537_at	putative disease resistance protein similar to disease resistance protein RPP1-WsC GB:AAC72979 [Arabidopsis thaliana]; supported by cDNA: gi_15982829_gb_AY057522.1_	At3g04210	---	---	40.679	42.1485	12.8588	36.4389	-1.03613	0.882444	0.916016	-2.83377	0.00072029	0.00964823	1.15669	0.546953	0.595073	3.16351	0.000312677	0.0391299
252851_at	putative protein CLATHRIN COAT ASSEMBLY PROTEIN AP180 - Mus musculus, SWISSPROT:Q61548;supported by full-length cDNA: Ceres:8970.	At4g40080	---	---	11.374	11.5085	11.2738	17.8984	-1.01183	0.912852	0.917902	-1.58761	0.000773451	0.0100894	-1.55523	0.00110592	0.0201037	1.00888	0.934377	0.764805
264195_at	putative gibberellin-regulated protein contains similarity to gibberellin-regulated protein 2 precursor (GAST1) homolog gb|U11765 from A. thaliana	At1g22690	---	---	69.6234	76.6298	52.585	106.63	-1.10064	0.514138	0.841893	-2.02786	0.000285523	0.00513348	-1.39154	0.0382059	0.167045	1.32403	0.0717332	0.321905
248622_at	xylosidase	At5g49360	---	---	20.5934	30.0214	28.026	86.956	-1.45782	0.0530163	0.300514	-3.10269	2.58481e-05	0.000944261	-2.89647	4.76415e-05	0.00316456	-1.36092	0.105285	0.377185
265511_at	putative glycine-rich protein ; supported by cDNA: gi_15215617_gb_AY050337.1_	At2g05540	---	---	22.8564	18.8545	12.6347	26.6533	1.21226	0.397292	0.788414	-2.10959	0.00491595	0.037236	-1.41363	0.139732	0.330841	1.80909	0.018586	0.18513
249219_at	putative protein contains similarity to SET-domain transcriptional regulator	At5g42400	SDG25 (SET DOMAIN PROTEIN 25)	SDG25	13.1801	9.97242	9.36761	12.806	1.32166	0.0657372	0.339418	-1.36705	0.042277	0.163178	-1.28414	0.0947077	0.272848	1.40699	0.0287673	0.224951
258109_at	hypothetical protein contains Pfam profile: PF01055 Glycosyl hydrolases family 31; supported by cDNA: gi_16648902_gb_AY059821.1_	At3g23640	HGL1 (heteroglycan glucosidase 1); hydrolase, hydrolyzing O-glycosyl compounds	HGL1	73.2211	87.2134	50.1649	125.973	-1.1911	0.335444	0.742786	-2.51112	0.000163571	0.00349586	-1.44441	0.0557862	0.205676	1.45958	0.0500552	0.278741
260152_at	putative IAA6 protein similar to IAA6 protein GB:S5849 from [Arabidopsis thaliana];supported by full-length cDNA: Ceres:147711.	At1g52830	IAA6 (INDOLE-3-ACETIC ACID 6); transcription factor	IAA6	13.1317	11.765	12.4	16.2549	1.11616	0.240072	0.655377	-1.31088	0.00978005	0.060583	-1.38163	0.00318997	0.0388403	1.059	0.531697	0.660674
262112_at	unknown protein ;supported by full-length cDNA: Ceres:5556.	At1g02870	---	---	113.198	66.1998	165.553	61.8238	1.70996	0.000217622	0.0103664	2.67784	4.59028e-07	8.18507e-05	1.07078	0.526798	0.587862	-1.46251	0.00324006	0.0925057
264854_at	putative RING zinc finger protein ; supported by cDNA: gi_3790572_gb_AF078824.1_AF078824	At2g17450	RHA3A; protein binding / zinc ion binding	RHA3A	68.5193	110.25	77.0346	188.939	-1.60911	0.000362093	0.0141114	-2.45239	6.55467e-07	9.80305e-05	-1.71352	0.000120801	0.00539763	-1.12431	0.257601	0.522782
261435_at	GTP-binding protein, putative similar to GB:M24537 from [Bacillus subtilis]	At1g07620	---	---	13.8139	13.3398	14.1943	8.92323	1.03554	0.734471	0.89574	1.59071	0.000520787	0.00769812	1.49495	0.00160514	0.0257191	-1.02753	0.791746	0.738628
251770_at	leucoanthocyanidin dioxygenase -like protein leucoanthocyanidin dioxygenase, apple tree, PIR:S33144	At3g55970	---	---	24.7696	10.7193	20.3949	23.8972	2.31095	0.00345508	0.0583747	-1.17162	0.509939	0.599932	-2.22936	0.00462055	0.0479488	1.2145	0.421105	0.61569
245649_at	F5A9.21 unknown protein; similar to ESTs gb R64797.1, dbj|AV539937.1	At1g24706	---	---	39.3277	28.4695	25.4469	28.788	1.38138	0.00894274	0.102672	-1.13128	0.260729	0.45756	-1.01119	0.917125	0.705982	1.54544	0.00118936	0.0640324
255774_at	unknown protein	At1g18620	---	---	11.6589	59.414	9.77634	96.3403	-5.09601	1.23973e-07	0.0001047	-9.85438	2.25232e-09	7.44732e-06	-1.6215	0.00829584	0.0672462	1.19257	0.276291	0.537185
250374_at	putative protein	At5g11530	EMF1 (embryonic flower 1); transcription regulator	EMF1	10.531	10.5048	10.1421	16.3921	1.0025	0.982791	0.924257	-1.61626	0.00102178	0.0123309	-1.56044	0.00181323	0.0277328	1.03836	0.745272	0.727175
254580_at	putative protein ; supported by cDNA: gi_14190356_gb_AF378856.1_AF378856	At4g19390	---	---	81.075	36.8777	124.68	124.331	2.19849	0.000954513	0.0263885	1.00281	0.988091	0.731919	-3.37144	1.94644e-05	0.00174733	-1.53784	0.0366638	0.250023
249774_at	squalene monooxygenase	At5g24150	SQP1; squalene monooxygenase	SQP1	40.7192	72.0369	38.4647	32.8814	-1.7691	0.00548445	0.0759138	1.1698	0.37565	0.536234	2.19082	0.00053696	0.0131536	1.05863	0.744235	0.727125
261150_at	floral nectary-specific protein, putative similar to GB:AAF22289 from [Brassica rapa subsp. pekinensis] (Plant Mol. Biol. 42 (4), 647-655 (2000)); supported by cDNA: gi_13676828_gb_AY008434.1_	At1g19640	JMT (JASMONIC ACID CARBOXYL METHYLTRANSFERASE); jasmonate O-methyltransferase	JMT	135.092	79.4262	119.715	25.7891	1.70085	0.0426858	0.263922	4.64202	2.21085e-05	0.00085922	3.07984	0.000390589	0.0110083	1.12846	0.617139	0.692059
262170_at	hypothetical protein predicted by genemark.hmm;supported by full-length cDNA: Ceres:24864.	At1g74940	---	---	76.3429	74.7782	55.8316	112.499	1.02086	0.904658	0.916917	-2.01488	0.00123408	0.0141088	-1.50435	0.0319023	0.151846	1.3673	0.0882901	0.351625
247455_at	MYB96 transcription factor-like protein ; supported by cDNA: gi_5823334_gb_AF176001.1_AF176001	At5g62470	MYB96 (myb domain protein 96); DNA binding / transcription factor	MYB96	28.9003	21.6774	38.8302	59.135	1.33321	0.10821	0.444343	-1.52291	0.0256169	0.116275	-2.72795	4.67984e-05	0.00314338	-1.34358	0.0999157	0.36987
246184_at	beta-D-glucan exohydrolase - like protein beta-D-glucan exohydrolase, Nicotiana tabacum, EMBL:AB017502	At5g20950	---	---	132.631	130.192	84.4307	149.88	1.0187	0.896089	0.916819	-1.77514	0.00126497	0.0142788	-1.15123	0.33085	0.489145	1.57079	0.00659658	0.119406
263749_at	putative phosphatidylinositol/phosphatidylcholine transfer protein	At2g21520	---	---	140.601	104.778	128.026	154.073	1.34189	0.0219443	0.176342	-1.20345	0.124801	0.315054	-1.4705	0.00469235	0.0482052	1.0982	0.421057	0.615686
255220_at	polyubiquitin (UBQ10) identical to GI:870791; supported by cDNA: gi_15450660_gb_AY052698.1_	At4g05320	UBQ10 (POLYUBIQUITIN 10); protein binding	UBQ10	567.925	1324.37	1899.49	1940.74	-2.33197	0.000809648	0.023664	-1.02175	0.913561	0.717126	-1.46523	0.0711083	0.234857	-3.34415	3.44987e-05	0.0165586
260431_at	putative zinc finger protein similar to zinc finger protein GB:BAA33206 from [Oryza sativa]	At1g68190	---	---	9.29793	27.7607	13.495	74.186	-2.98568	4.40443e-06	0.000957215	-5.49728	3.06162e-08	2.00505e-05	-2.67234	1.3345e-05	0.00134531	-1.4514	0.0226053	0.204588
266108_at	putative peptide/amino acid transporter	At2g37900	---	---	14.3294	16.9144	15.2962	11.8	-1.1804	0.12198	0.475708	1.29628	0.0226554	0.106747	1.43342	0.0033627	0.0399902	-1.06746	0.525827	0.658684
246611_at	putative protein predicted proteins, Arabidopsis thaliana;supported by full-length cDNA: Ceres:40501.	At5g35330	MBD02 (METHYL-CPG-BINDING DOMAIN PROTEIN 02); DNA binding / DNA demethylase	MBD02	63.8354	60.0646	58.9987	92.2354	1.06279	0.619334	0.873897	-1.56333	0.00258678	0.0237408	-1.5356	0.0034307	0.0404159	1.08198	0.521695	0.657446
258072_at	unknown protein	At3g26090	RGS1 (REGULATOR OF G-PROTEIN SIGNALING 1); G-protein coupled receptor	RGS1	14.76	9.85964	10.6076	13.3675	1.49697	0.0186087	0.159724	-1.26022	0.146662	0.343641	-1.35582	0.0633047	0.220572	1.39142	0.0462507	0.270623
258350_at	unknown protein similar to serine/threonine kinase GB:CAA73067 from [Sorghum bicolor]; supported by cDNA: gi_11066951_gb_AF302112.1_AF302112	At3g17510	CIPK1 (CBL-INTERACTING PROTEIN KINASE 1); kinase/ protein binding	CIPK1	61.7779	236.072	84.531	176.002	-3.82141	4.66098e-07	0.000245841	-2.08199	0.000211804	0.00418181	1.34131	0.0615773	0.217029	-1.36841	0.0478858	0.273716
251261_at	putative protein polygalacturonase - Lycopersicon esculentum, EMBL:AF118567; supported by cDNA: gi_13358184_gb_AF324992.2_AF324992	At3g62110	---	---	53.5011	45.2833	41.4065	59.9178	1.18147	0.210739	0.619025	-1.44703	0.012175	0.0705438	-1.32314	0.0458255	0.184913	1.29209	0.0643559	0.30885
257652_at	unknown protein contains Pfam profile:PF00806 Pumilio-family RNA binding domains; supported by cDNA: gi_15010673_gb_AY045638.1_	At3g16810	APUM24 (Arabidopsis Pumilio 24); RNA binding / binding	APUM24	185.14	87.1155	162.423	46.9315	2.12522	2.06988e-05	0.00240009	3.46086	9.23998e-08	3.52012e-05	1.85623	0.000136839	0.00575197	1.13986	0.276183	0.537115
245196_at	F12A21.12 similar to pectate lyase like protein emb|CAB41931.1; similar to ESTs dbj|AV519656.1, and dbj|AV563083.1;supported by full-length cDNA: Ceres:94849.	At1g67750	---	---	73.1251	101.145	68.4536	41.368	-1.38318	0.121324	0.47385	1.65474	0.0233026	0.108744	2.445	0.000551802	0.0133596	1.06824	0.740959	0.726479
247937_at	Ca2+-transporting ATPase-like protein (emb|CAB79748.1)	At5g57110	ACA8 (AUTOINHIBITED CA2+ -ATPASE, ISOFORM 8); calcium-transporting ATPase/ calmodulin binding / protein self-association	ACA8	56.291	28.2064	54.1335	76.8227	1.99568	0.0149539	0.13932	-1.41914	0.178304	0.381809	-2.7236	0.00136724	0.0230127	1.03985	0.876107	0.754856
263600_at	hypothetical protein predicted by genscan and genefinder	At2g16390	DRD1 (DEFECTIVE IN RNA-DIRECTED DNA METHYLATION 1); ATP binding / DNA binding / helicase/ nucleic acid binding	DRD1	15.3327	14.0988	13.6763	19.3388	1.08752	0.424148	0.802297	-1.41404	0.00479936	0.0366845	-1.37167	0.00848594	0.0681506	1.12112	0.281291	0.540515
251450_at	squamosa promoter binding protein-like 12	At3g60030	SPL12 (squamosa promoter-binding protein-like 12); transcription factor	SPL12	124.867	139.49	97.6925	170.2	-1.1171	0.311003	0.721315	-1.74221	0.000158569	0.00342086	-1.22017	0.0809493	0.251618	1.27816	0.0364213	0.249725
257868_at	unknown protein	At3g25070	RIN4 (RPM1 INTERACTING PROTEIN 4); protein binding	RIN4	67.2477	81.6434	39.6608	83.5398	-1.21415	0.160699	0.545577	-2.10646	7.71169e-05	0.00204433	-1.02328	0.862801	0.691804	1.69547	0.00142739	0.0663566
262609_at	unknown protein ;supported by full-length cDNA: Ceres:1505.	At1g13930	---	---	2602.99	2516.02	2835.04	4025.34	1.03459	0.714637	0.893603	-1.41975	0.002064	0.0204963	-1.59993	0.000194268	0.00705512	-1.08923	0.364948	0.58864
262878_at	hypothetical protein predicted by genemark.hmm; supported by full-length cDNA: Ceres: 19759.	At1g64770	NDF2 (NDH-DEPENDENT CYCLIC ELECTRON FLOW 1)	NDF2	442.597	408.913	480.936	294.695	1.0824	0.430026	0.804961	1.63194	0.000241918	0.00462388	1.38754	0.00514853	0.0505582	-1.08661	0.408167	0.609115
259415_at	hypothetical protein contains similarity to hepatocellular carcinoma-associated antigen 59 GI:7158847 from [Homo sapiens]; supported by cDNA: gi_13937156_gb_AF372932.1_AF372932	At1g02330	---	---	11.6677	9.57833	9.26231	12.8837	1.21819	0.138375	0.506523	-1.39098	0.0205448	0.100169	-1.34509	0.0339797	0.157416	1.25976	0.0876798	0.350374
264579_at	Expressed protein ; supported by full-length cDNA: Ceres: 108558.	At1g05205	---	---	40.3681	26.1804	45.9942	48.1165	1.54192	0.00218527	0.0430972	-1.04616	0.696787	0.662382	-1.83791	0.000136445	0.00575197	-1.13937	0.270149	0.5323
251575_at	putative protein basic leucine zipper transcription activator shoot-forming PKSF1 - Paulownia kawakamii, EMBL:AF046934;supported by full-length cDNA: Ceres:34553.	At3g58120	BZIP61; DNA binding / transcription activator/ transcription factor	BZIP61	6.31307	6.98504	6.79421	13.5261	-1.10638	0.480071	0.826939	-1.99066	0.000283242	0.00511609	-1.93638	0.000402112	0.0111079	-1.07621	0.606381	0.688473
251155_at	putative protein outer envelope membrane protein E 6.7 - chloroplast Spinacia oleracea, PIR:A35958; supported by cDNA: gi_15724349_gb_AF412115.1_AF412115	At3g63160	---	---	600.249	545.844	514.221	789.966	1.09972	0.458047	0.818356	-1.53624	0.00437641	0.0342801	-1.44722	0.0109262	0.0795331	1.16737	0.23522	0.507613
248432_at	putative protein similar to unknown protein (gb|AAB68039.1);supported by full-length cDNA: Ceres:1076.	At5g51390	---	---	6.84025	6.26273	6.98351	8.93784	1.09222	0.28701	0.699907	-1.27985	0.00851354	0.0552062	-1.42715	0.000654517	0.0147022	-1.02094	0.798167	0.739865
264508_at	putative phytochrome A similar to GB:AAA21351; supported by cDNA: gi_14517371_gb_AY039520.1_	At1g09570	PHYA (PHYTOCHROME A); G-protein coupled photoreceptor/ protein histidine kinase/ red or far-red light photoreceptor/ signal transducer	PHYA	21.7785	32.6154	22.1292	76.1229	-1.49759	0.0619609	0.329201	-3.43993	3.24748e-05	0.00109174	-2.33396	0.000917309	0.0182889	-1.0161	0.936739	0.765176
245124_at	small nuclear ribonucleoprotein U1A identical to GB:Z49991; supported by cDNA: gi_15450590_gb_AY052663.1_	At2g47580	U1A (SPLICEOSOMAL PROTEIN U1A); RNA binding / nucleic acid binding / nucleotide binding	U1A	52.8494	66.685	90.6187	75.2275	-1.26178	0.0363262	0.240077	1.20458	0.0842593	0.251137	-1.1281	0.24725	0.431117	-1.71462	0.000125959	0.0260098
256430_at	DREB2B transcription factor identical to dehydration response element binding transcription factor DREB2B GB:BAA33795 [Arabidopsis thaliana]; supported by cDNA: gi_3738231_dbj_AB007791.1_AB007791	At3g11020	DREB2B (DRE/CRT-BINDING PROTEIN 2B); DNA binding / transcription activator/ transcription factor	DREB2B	21.512	17.9376	24.5965	36.7843	1.19919	0.213612	0.622954	-1.49539	0.0126686	0.0723777	-2.05064	0.000192893	0.00703618	-1.14353	0.352329	0.583373
245602_at	Expressed protein ;supported by cDNA: Ceres:30129; supported by cDNA: gi:15028002	At4g14270	---	---	45.1559	76.0135	123.52	620.713	-1.68341	0.0672165	0.344078	-5.02513	3.55425e-05	0.0011668	-8.1654	2.37952e-06	0.000472778	-2.7354	0.00202742	0.0768638
263739_at	putative CONSTANS-like B-box zinc finger protein ; supported by cDNA: gi_16974588_gb_AY060570.1_	At2g21320	---	---	316.924	321.045	362.438	160.074	-1.01302	0.948955	0.921286	2.26424	0.00124269	0.0141458	2.00565	0.00391515	0.0436159	-1.14363	0.50982	0.654101
251257_at	ADP-ribosylation factor-like protein ADP-ribosylation factor 1 - Arabidopsis thaliana, PIR:S28875;supported by full-length cDNA: Ceres:14909.	At3g62290	ATARFA1E (ADP-ribosylation factor A1E); GTP binding / phospholipase activator/ protein binding	ATARFA1E	829.368	890.667	696.191	1318.17	-1.07391	0.607194	0.869965	-1.89351	0.000427558	0.0067286	-1.48008	0.0127178	0.0868625	1.19128	0.218729	0.496165
259271_at	Expressed protein ; supported by full-length cDNA: Ceres: 105104.	At3g01170	---	---	32.8073	21.964	20.7921	23.1445	1.49369	0.00583375	0.0785109	-1.11314	0.393399	0.545662	-1.05375	0.673319	0.639958	1.57787	0.00248018	0.0842145
249303_at	putative protein strong similarity to unknown protein (pir||T13026)	At5g41460	---	---	46.9009	31.7962	75.0495	29.4395	1.475	0.0109571	0.116308	2.5493	8.33853e-06	0.000453893	1.08005	0.565747	0.600899	-1.60024	0.00334952	0.0930604
246343_at	putative protein	At3g56720	---	---	66.4453	50.1334	54.968	80.9208	1.32546	0.101521	0.430013	-1.47212	0.031101	0.133435	-1.61412	0.0104628	0.0776712	1.20885	0.256429	0.522466
255403_at	putative GH3-like protein similar to soybean GH3 auxin-inducible protein, GenBank accession number X60033; supported by cDNA: gi_16649142_gb_AY059941.1_	At4g03400	DFL2 (DWARF IN LIGHT 2)	DFL2	105.178	71.4975	46.0914	64.5029	1.47105	0.0437744	0.268217	-1.39946	0.0737279	0.231782	1.10846	0.560959	0.59998	2.28195	0.000380627	0.0404228
256755_at	calmodulin, putative similar to GB:P07463 from [Paramecium tetraurelia] (Cell 62 (1), 165-174 (1990))	At3g25600	---	---	27.6177	24.0277	27.4973	41.3181	1.14941	0.305904	0.717011	-1.50263	0.00833682	0.0545455	-1.71962	0.00119111	0.0210714	1.00437	0.973823	0.772454
257076_at	unknown protein	At3g19680	---	---	37.2018	26.8236	21.8048	47.0075	1.38691	0.234332	0.649196	-2.15592	0.0119085	0.0694391	-1.75247	0.0522157	0.199107	1.7062	0.062781	0.305702
246114_at	seed imbitition protein-like seed imbitition protein Sip1 - Hordeum vulgare, EMBL:M77475	At5g20250	DIN10 (DARK INDUCIBLE 10); hydrolase, hydrolyzing O-glycosyl compounds	DIN10	19.4078	34.4789	20.3914	71.9007	-1.77655	0.00400712	0.0636262	-3.52603	4.00183e-06	0.000299225	-2.08535	0.000653079	0.0147022	-1.05068	0.767877	0.733057
255652_at	putative protein	At4g00950	MEE47 (maternal effect embryo arrest 47); transcription factor	MEE47	8.37605	9.75308	8.75517	15.8803	-1.1644	0.175373	0.570462	-1.81381	9.18999e-05	0.00233052	-1.62823	0.000531515	0.0130993	-1.04526	0.68332	0.709767
262094_at	SAR DNA binding protein, putative similar to SAR DNA binding protein GB:BAA31260 GI:3288883 from [Oryza sativa];supported by full-length cDNA: Ceres:31447.	At1g56110	NOP56 (Arabidopsis homolog of nucleolar protein Nop56)	NOP56	241.41	105.116	271.668	61.7825	2.2966	0.000143691	0.00810557	4.39712	3.82954e-07	7.23917e-05	1.70135	0.00472458	0.048295	-1.12536	0.461415	0.633636
261958_at	peptide transporter, putative predicted by genemark.hmm; supported by cDNA: gi_15810442_gb_AY056260.1_	At1g64500	---	---	45.5076	76.8211	40.6569	23.506	-1.68808	0.0626249	0.330663	1.72965	0.0527995	0.188227	3.26815	0.000513999	0.0128222	1.11931	0.667817	0.706307
258001_at	AIG2-like protein similar to AIG2 protein GB:P54121 from [Arabidopsis thaliana];supported by full-length cDNA: Ceres:32718.	At3g28950	---	---	29.8799	23.2591	21.5666	28.5735	1.28465	0.0715733	0.355688	-1.32489	0.0462949	0.173355	-1.22849	0.130876	0.320438	1.38547	0.0241565	0.208852
253309_at	male sterility 2-like protein male sterility protein 2, Brassica napus, gb:X99922; supported by cDNA: gi_16323106_gb_AY057657.1_	At4g33790	CER4 (ECERIFERUM 4); fatty acyl-CoA reductase (alcohol-forming)/ oxidoreductase, acting on the CH-CH group of donors	CER4	20.2429	40.2943	25.0931	17.1915	-1.99053	0.0187493	0.160703	1.45966	0.163369	0.363714	2.34391	0.00556064	0.0530566	-1.23959	0.416267	0.613712
250158_at	putative protein	At5g15190	---	---	13.6257	10.042	26.143	64.7212	1.35687	0.313065	0.723516	-2.47566	0.00832634	0.0545195	-6.44505	2.56149e-05	0.00205894	-1.91866	0.0434091	0.263729
251591_at	carboxyl terminal protease - like protein carboxyl terminal protease, Nostoc punctiforme, AF022823	At3g57680	---	---	20.3686	17.523	14.5409	19.6324	1.16239	0.18809	0.591258	-1.35015	0.0160517	0.0854178	-1.12038	0.312955	0.477704	1.40078	0.00840256	0.130084
259577_at	unknown protein	At1g35340	---	---	108.696	177.628	139.525	137.263	-1.63416	0.00149128	0.0340237	1.01645	0.895378	0.713012	1.29402	0.0546908	0.203653	-1.28363	0.0616436	0.303576
247140_at	putative protein similar to unknown protein (gb AAD20127.1); supported by full-length cDNA: Ceres: 11225.	At5g66250	---	---	20.1306	20.3264	12.5303	22.9025	-1.00955	0.946928	0.921208	-1.82777	0.00103195	0.012422	-1.12694	0.417976	0.535284	1.60655	0.00562825	0.112566
247954_at	beta-galactosidase (emb|CAB64740.1) ; supported by cDNA: gi_15451017_gb_AY054589.1_	At5g56870	BGAL4 (beta-galactosidase 4); beta-galactosidase	BGAL4	8.5641	10.2313	7.31704	14.5399	-1.19461	0.170105	0.562355	-1.98695	9.19068e-05	0.00233052	-1.42106	0.0133195	0.0893435	1.17044	0.221135	0.497999
245971_at	putative protein ; supported by cDNA: gi_4103242_gb_AF022368.1_AF022368	At5g20730	NPH4 (NON-PHOTOTROPHIC HYPOCOTYL); DNA binding / transcription activator/ transcription factor/ transcription regulator	NPH4	80.6483	59.6058	44.8758	58.6955	1.35303	0.0466947	0.278981	-1.30793	0.0727929	0.230181	1.01551	0.912457	0.704834	1.79712	0.00095826	0.0584734
250516_at	putative protein predicted proteins, Arabidopsis thaliana and Drosophila melanogaster	At5g09620	---	---	221.927	165.003	205.81	224.949	1.34497	0.00716322	0.0893282	-1.09301	0.355043	0.524807	-1.36324	0.00542554	0.0522819	1.07836	0.430704	0.620077
253167_at	calmodulin-domain protein kinase CDPK isoform 5 (CPK5) ; supported by cDNA: gi_1399272_gb_U31834.1_ATU31834	At4g35310	CPK5 (calmodulin-domain protein kinase 5); ATP binding / calcium ion binding / calmodulin-dependent protein kinase/ kinase/ protein kinase/ protein serine/threonine kinase	CPK5	188.679	115.732	127.339	128.241	1.63034	0.00132089	0.0317658	-1.00705	0.953711	0.725806	-1.1081	0.405546	0.529161	1.48167	0.00596025	0.115425
258635_at	unknown protein	At3g08020	---	---	17.9678	17.5012	16.8216	23.4956	1.02667	0.76664	0.903426	-1.39672	0.00209091	0.0207145	-1.34249	0.00494773	0.0495243	1.06815	0.461385	0.633636
259347_at	putative GAR1 protein similar to GB:P28007 from [Saccharomyces cerevisiae]; supported by full-length cDNA: Ceres: 10984.	At3g03920	---	---	193.628	115.842	342.625	113.131	1.6715	0.00344157	0.0581929	3.02862	3.74682e-06	0.000288345	1.02397	0.871339	0.694093	-1.7695	0.00163174	0.0698555
261191_at	starch synthase, putative similar to starch synthase GI:21613 from [Solanum tuberosum];supported by full-length cDNA: Ceres:7714.	At1g32900	---	---	1993.95	737.171	1103.81	106.202	2.70453	0.00925499	0.104775	10.3933	7.80936e-06	0.000434048	6.94119	5.17079e-05	0.00332973	1.80623	0.0921669	0.35862
257880_at	AMP-binding protein, putative contains Pfam profile: PF00501 AMP-binding enzyme; similar to acyl-CoA synthetase GB:CAB54055 [Pseudomonas putida]	At3g16910	AAE7 (ACYL-ACTIVATING ENZYME 7); AMP binding / acetate-CoA ligase	AAE7	115.172	71.2597	140.935	39.8377	1.61624	0.0249834	0.190396	3.53763	1.69025e-05	0.000720829	1.78871	0.00903568	0.070773	-1.22368	0.305257	0.554257
261139_at	homeodomain protein, putative similar to homeodomain protein GI:7239157 from (Malus domestica)	At1g19700	BEL10 (BEL1-LIKE HOMEODOMAIN 10); DNA binding / transcription factor	BEL10	18.68	26.835	27.0881	21.8197	-1.43656	0.0225604	0.179043	1.24145	0.145841	0.342531	1.22985	0.162689	0.355657	-1.45011	0.0198751	0.192659
252010_at	hypothetical protein ; supported by cDNA: gi_15450654_gb_AY052695.1_	At3g52740	---	---	98.9723	106.166	110.686	58.6608	-1.0727	0.687046	0.888262	1.88688	0.00261858	0.0238929	1.80985	0.00415942	0.0451772	-1.11836	0.522783	0.657446
248581_at	putative protein strong similarity to unknown protein (pir||T04010)	At5g49900	---	---	40.4254	27.057	50.7108	65.2574	1.49406	0.0248489	0.189782	-1.28688	0.134676	0.328153	-2.41186	9.77746e-05	0.00487656	-1.25443	0.17516	0.458178
264957_at	F-box protein family, AtFBL5 contains similarity to F-box protein FBL2 GI:6063090 from [Homo sapiens];supported by full-length cDNA: Ceres:3549.	At1g77000	SKP2B; ubiquitin-protein ligase	SKP2B	28.9445	25.9831	31.2698	57.1704	1.11404	0.540903	0.853711	-1.82816	0.00394904	0.0319169	-2.20025	0.00053732	0.0131536	-1.08034	0.660397	0.704665
267199_at	hypothetical protein predicted by genefinder	At2g30990	---	---	19.431	12.0716	18.0513	23.9976	1.60964	0.0228409	0.180184	-1.32941	0.14608	0.342759	-1.98794	0.00258875	0.0346168	1.07643	0.695432	0.713944
258871_at	putative 26S proteosome regulatory subunit	At3g03060	---	---	39.4806	23.1146	35.0954	13.7303	1.70804	0.000112392	0.00693486	2.55614	3.38404e-07	6.90941e-05	1.68347	0.000144319	0.00590757	1.12491	0.248961	0.517228
245096_at	putative cysteine proteinase inhibitor B (cystatin B) ;supported by full-length cDNA: Ceres:11739.	At2g40880	ATCYSA (CYSTATIN A); cysteine-type endopeptidase inhibitor	ATCYSA	608.986	634.157	474.845	993.218	-1.04135	0.814016	0.908207	-2.09168	0.000791506	0.0102532	-1.5662	0.0199375	0.114439	1.28249	0.164434	0.449306
263134_at	dTDP-glucose 4,6-dehydratase, putative similar to dTDP-glucose 4,6-dehydratase GI:5921157 from [Streptomyces avermitilis]; supported by cDNA: gi_14596090_gb_AY042833.1_	At1g78570	RHM1 (RHAMNOSE BIOSYNTHESIS 1); UDP-L-rhamnose synthase/ UDP-glucose 4,6-dehydratase/ catalytic	RHM1	407.76	388.962	491.046	262.981	1.04831	0.740847	0.897805	1.86728	0.000664821	0.00911951	1.47905	0.0152204	0.0970536	-1.2043	0.206524	0.4873
251022_at	putative protein Hsp70 binding protein HspBP1 - Homo sapiens, EMBL:AF093420	At5g02150	---	---	16.6045	18.3092	12.2445	29.3468	-1.10266	0.611883	0.871222	-2.39653	0.000481237	0.00731427	-1.60285	0.0264108	0.135909	1.35596	0.129516	0.409617
256969_at	unknown protein	At3g21080	---	---	9.73144	8.40333	8.8749	11.4468	1.15805	0.155335	0.53749	-1.28979	0.0215255	0.103209	-1.36217	0.00740244	0.062366	1.09651	0.360526	0.586756
263412_at	putative histone H2B ;supported by full-length cDNA: Ceres:14965.	At2g28720	---	---	98.4743	89.6325	77.6966	110.427	1.09865	0.399533	0.789654	-1.42126	0.00641388	0.0450451	-1.232	0.0758117	0.243799	1.26742	0.0473169	0.272515
260069_at	unknown protein	At1g73820	---	---	30.2894	19.6973	20.3834	20.7805	1.53774	0.00173008	0.0371777	-1.01949	0.862131	0.706438	-1.05499	0.631368	0.625767	1.48599	0.00312021	0.0910739
264482_at	sugar carrier protein, putative similar to sugar carrier protein GI:169735 from [Ricinus communis]	At1g77210	---	---	10.4045	12.3503	10.6172	20.8951	-1.18702	0.185464	0.586951	-1.96804	0.00010606	0.00254938	-1.69187	0.000920076	0.018299	-1.02045	0.871308	0.753629
264910_at	resistance protein, putative similar to resistance protein MG23 GI:9858478 from [Glycine max]	At1g61100	---	---	30.9039	30.7258	25.4309	43.6754	1.0058	0.965896	0.92192	-1.71766	0.0013619	0.0150487	-1.42156	0.0202099	0.115499	1.2153	0.165714	0.450317
251853_at	putative protein various Arabidopsis thaliana predicted proteins	At3g54790	---	---	36.4027	36.9448	31.4861	53.0311	-1.01501	0.906112	0.916917	-1.68473	0.00100827	0.0122117	-1.43542	0.011688	0.0826261	1.15633	0.259191	0.524341
249876_at	putative protein similar to unknown protein (emb|CAB75797.1); supported by cDNA: gi_15027882_gb_AY045798.1_	At5g23060	CaS (Calcium sensing receptor)	CaS	617.861	771.523	610.292	462.016	-1.24872	0.0908452	0.406777	1.32091	0.0395968	0.156542	1.66989	0.0010447	0.0195389	1.0124	0.9207	0.762853
264142_at	hypothetical protein predicted by genscan+	At1g78930	---	---	16.616	12.4875	28.1748	13.7064	1.33061	0.0183429	0.158119	2.0556	1.37748e-05	0.000628592	-1.09761	0.394191	0.524005	-1.69564	0.000260713	0.0361365
259298_at	putative disease resistance protein similar to Cf-2 disease resistance protein GB:AAC15780 from [Lycopersicon pimpinellifolium]	At3g05370	AtRLP31 (Receptor Like Protein 31); kinase/ protein binding	AtRLP31	12.1202	10.6127	7.88317	10.0223	1.14205	0.166877	0.556971	-1.27135	0.0203253	0.0993299	1.05891	0.53867	0.592735	1.53747	0.000405601	0.0421219
262753_at	putative 3-deoxy-D-manno-2-octulosonate-8-phosphate synthase similar to gb|Y14272 3-deoxy-D-manno-2-octulosonate-8-phosphate synthase from Pisum sativum	At1g16340	ATKDSA2; 3-deoxy-8-phosphooctulonate synthase	ATKDSA2	23.9112	24.0914	18.3339	28.0115	-1.00752	0.942034	0.920347	-1.52784	0.00111565	0.0131411	-1.16272	0.160677	0.35313	1.30421	0.021338	0.200068
259366_at	allene oxide cyclase, putative similar to allene oxide cyclase GI:8977961 from [Lycopersicon esculentum]; supported by cDNA: gi_16323064_gb_AY057636.1_	At1g13280	AOC4 (ALLENE OXIDE CYCLASE 4); allene-oxide cyclase	AOC4	20.31	19.6079	16.3379	23.4542	1.03581	0.721319	0.894794	-1.43557	0.00253152	0.0233542	-1.19618	0.0866689	0.261058	1.2431	0.0423822	0.261153
258250_at	putative delta 9 desaturase similar to delta 9 desaturase GB:BAA25180 [Arabidopsis thaliana];supported by full-length cDNA: Ceres:25205.	At3g15850	FAD5 (FATTY ACID DESATURASE 5); 16:0 monogalactosyldiacylglycerol desaturase/ oxidoreductase	FAD5	931.128	1613.76	903.875	1041.81	-1.73311	0.00010323	0.0065614	-1.15261	0.176293	0.379297	1.54892	0.000741562	0.0159408	1.03012	0.769387	0.733316
256460_at	60S ribosomal protein L30, putative similar to GI:6984132 from [Euphorbia esula]	At1g36240	---	---	9.62857	11.5529	10.4375	8.42811	-1.19986	0.0816295	0.383465	1.23841	0.0453281	0.170898	1.37076	0.00622273	0.0561259	-1.08401	0.41791	0.614126
248793_at	mutT domain protein-like ;supported by full-length cDNA: Ceres:38400.	At5g47240	atnudt8 (Arabidopsis thaliana Nudix hydrolase homolog 8); hydrolase	atnudt8	375.661	249.346	409.842	486.868	1.5066	0.0128849	0.128073	-1.18802	0.246528	0.446747	-1.95262	0.000426617	0.0114559	-1.09093	0.549863	0.667855
260655_at	pathogenesis-related protein 5 precursor, putative similar to SP:P28493 from [Arabidopsis thaliana]	At1g19320	---	---	7.16639	8.86737	8.53767	7.49209	-1.23735	0.0249938	0.190406	1.13958	0.143706	0.339708	1.18357	0.0661244	0.226003	-1.19136	0.0574793	0.293571
252026_at	serine protein kinase - like serine protein kinase SRPK1, Homo sapiens, PIR:S45337; supported by cDNA: gi_15010661_gb_AY045632.1_	At3g53030	SRPK4 (Ser/Arg-rich protein kinase 4); kinase/ protein kinase	SRPK4	52.4662	50.6563	43.806	69.4263	1.03571	0.776259	0.904875	-1.58486	0.00226192	0.0218155	-1.37056	0.0220728	0.122165	1.19765	0.160148	0.444651
252437_at	putative protein pectinesterase homolog - Pinus radiata,PIR2:T08112	At3g47380	---	---	18.3068	14.4689	13.1483	14.3455	1.26532	0.0106601	0.114095	-1.09112	0.288491	0.479689	1.00854	0.914971	0.705521	1.39242	0.00107791	0.0610826
252017_at	cytochrome P450 - like protein cytochrome P450 76A2, eggplant, PIR:S38534	At3g52970	CYP76G1; electron carrier/ heme binding / iron ion binding / monooxygenase/ oxygen binding	CYP76G1	9.01791	9.91978	10.8207	7.87649	-1.10001	0.362263	0.764571	1.3738	0.00788965	0.0524801	1.25942	0.0400589	0.171064	-1.19992	0.0945085	0.362982
247924_at	Expressed protein	At5g57655	---	---	10.6374	12.2293	15.6265	35.0372	-1.14966	0.408536	0.794692	-2.24216	0.000285418	0.00513348	-2.86501	2.42046e-05	0.00200149	-1.46903	0.0351884	0.245565
247867_at	SNF1 related protein kinase-like protein ; supported by cDNA: gi_14334389_gb_AY034100.1_	At5g57630	CIPK21 (CBL-interacting protein kinase 21); ATP binding / kinase/ protein kinase/ protein serine/threonine kinase	CIPK21	11.9364	8.79816	14.2275	26.6376	1.35669	0.203892	0.611	-1.87225	0.0167182	0.0874652	-3.02764	0.00033073	0.00989648	-1.19196	0.454807	0.630595
253923_at	hypothetical protein Arabidopsis thaliana chromosome II BAC T25N22 genomic sequence,PID:g3805764	At4g27060	TOR1 (TORTIFOLIA 1); microtubule binding	TOR1	33.9802	28.9453	27.1064	38.9012	1.17396	0.230968	0.645384	-1.43529	0.0143543	0.0789154	-1.34381	0.0377331	0.165732	1.25387	0.100173	0.370334
245694_at	EF - hand Calcium binding protein - like	At5g04170	---	---	85.0947	48.5545	48.3788	57.8551	1.75258	0.00860611	0.100708	-1.19585	0.340987	0.516595	-1.19155	0.350509	0.50028	1.75892	0.00828372	0.129595
252223_at	MYB -like protein DNA-binding protein MYB1, Petroselinum crispum, PIR:T15037	At3g49850	TRB3 (TELOMERE REPEAT BINDING FACTOR 3); DNA binding / double-stranded telomeric DNA binding / protein homodimerization/ single-stranded telomeric DNA binding / transcription factor	TRB3	12.7548	11.1301	13.7628	16.8744	1.14597	0.12563	0.483333	-1.22609	0.0294591	0.128395	-1.5161	0.000257558	0.0084424	-1.07903	0.377125	0.595034
246223_at	UDP-glucuronyltransferase-like protein	At4g36890	IRX14 (irregular xylem 14); transferase, transferring glycosyl groups / xylosyltransferase	IRX14	61.0734	82.5977	65.9527	55.6107	-1.35243	0.021738	0.175285	1.18592	0.163976	0.364155	1.48527	0.00465178	0.0479892	-1.07985	0.51751	0.657271
254214_at	putative potassium transport protein (TRH1) high-affinity potassium transport protein KUP1, Arabidopsis thaliana, EMBL:AC004165	At4g23640	TRH1 (TINY ROOT HAIR 1); potassium ion transmembrane transporter	TRH1	80.3202	51.1905	76.3772	84.2576	1.56899	0.00528468	0.0741935	-1.10312	0.477302	0.587061	-1.64592	0.00268948	0.035277	1.05156	0.713569	0.718691
249988_at	putative protein predicted proteins, Drosophila melanogaster;supported by full-length cDNA: Ceres:41525.	At5g18310	---	---	73.2884	59.6631	57.4876	100.398	1.22837	0.290767	0.703436	-1.74644	0.0107116	0.0645405	-1.68276	0.0156371	0.0987491	1.27486	0.216236	0.494299
261301_at	hypothetical protein predicted by genemark.hmm	At1g48570	---	---	127.288	108.073	94.5525	44.3831	1.17781	0.279846	0.693689	2.13039	0.000179437	0.00373177	2.43503	3.9361e-05	0.00280006	1.34624	0.0615168	0.303204
259130_at	putative ribosomal protein L39 similar to ribosomal protein L39 GB:P51424 [Arabidopsis thaliana];supported by full-length cDNA: Ceres:946.	At3g02190	---	---	177.633	159.204	258.687	150.19	1.11576	0.321766	0.731915	1.72241	0.000212778	0.0041961	1.06002	0.592788	0.610894	-1.4563	0.00376352	0.0972843
248434_at	mitochondrial heat shock 22 kd protein-like ; supported by full-length cDNA: Ceres: 268536.	At5g51440	---	---	11.6449	8.01873	31.8296	6.97544	1.45221	0.206444	0.613687	4.5631	0.000127755	0.00290175	1.14957	0.627386	0.624758	-2.73335	0.0034216	0.0937692
252565_at	actin depolymerizing factor 2 (ADF2) ; supported by full-length cDNA: Ceres: 99657.	At3g46000	ADF2 (ACTIN DEPOLYMERIZING FACTOR 2); actin binding	ADF2	185.586	146.108	167.303	264.872	1.27019	0.186036	0.587757	-1.58316	0.0190198	0.0950562	-1.81282	0.00422189	0.0455556	1.10928	0.555037	0.67039
246199_at	putative protein ;supported by full-length cDNA: Ceres:36845.	At4g36530	---	---	487.61	522.967	439.918	323.925	-1.0725	0.461068	0.818933	1.35811	0.00565686	0.0411187	1.61449	0.000184379	0.00684486	1.10841	0.284427	0.542834
251170_at	ATMRK1 ;supported by full-length cDNA: Ceres:253505.	At3g63260	ATMRK1; kinase/ protein serine/threonine/tyrosine kinase	ATMRK1	129.066	84.9123	95.9212	90.3197	1.51999	0.00039213	0.0149458	1.06202	0.505544	0.598585	-1.06368	0.494744	0.573883	1.34554	0.00508388	0.107445
256156_at	phosphoinositide specific phospholipase (AtPLC2) identical to phosphoinositide specific phospholipase (AtPLC2) GI:857374 [Arabidopsis thaliana]; supported by cDNA: gi_13430587_gb_AF360206.1_AF360206	At3g08510	ATPLC2 (PHOSPHOLIPASE C 2); phospholipase C	ATPLC2	340.43	294.585	483.953	624.049	1.15562	0.163163	0.550191	-1.28939	0.0222677	0.105501	-2.11828	4.02015e-06	0.000643499	-1.42163	0.00334611	0.0930604
246409_at	CRK1 protein, putative similar to CRK1 protein GI:7671528 from [Beta vulgaris]	At1g57700	---	---	11.4439	8.59368	9.30096	11.4996	1.33167	0.0359796	0.238833	-1.23638	0.106527	0.28787	-1.33814	0.0334293	0.156095	1.2304	0.113954	0.391043
265475_at	ferredoxin--nitrite reductase ; supported by cDNA: gi_15010613_gb_AY045608.1_	At2g15620	NIR1 (NITRITE REDUCTASE 1); ferredoxin-nitrate reductase/ nitrite reductase (NO-forming)	NIR1	1083.76	1004.49	1025.33	550.233	1.07896	0.580475	0.863115	1.86349	0.00048522	0.00732746	1.82559	0.000638956	0.0145418	1.05702	0.685897	0.710931
263382_at	putative anthranilate N-hydroxycinnamoyl/benzoyltransferase ;supported by full-length cDNA: Ceres:105546.	At2g40230	---	---	43.4167	31.5924	49.2256	54.7089	1.37428	0.00930836	0.105041	-1.11144	0.328075	0.508807	-1.73171	0.000158883	0.00635827	-1.13375	0.248557	0.517088
247952_at	salt-inducible protein-like	At5g57250	CYP71B10; electron carrier/ heme binding / iron ion binding / monooxygenase/ oxygen binding	CYP71B10	10.2186	11.5985	11.5354	8.66696	-1.13483	0.233158	0.647825	1.33089	0.0145846	0.0798151	1.33808	0.0131661	0.0887847	-1.12873	0.252771	0.520805
248176_at	putative protein contains similarity to unknown protein (gb|AAF64546.1); supported by cDNA: gi_14596026_gb_AY042801.1_	At5g54650	Fh5 (FORMIN HOMOLOGY5); actin binding	Fh5	16.0677	10.7257	13.5091	15.5724	1.49806	0.0101478	0.111168	-1.15273	0.308524	0.494798	-1.45188	0.0158237	0.0995407	1.1894	0.21852	0.496165
260877_at	unknown protein ; supported by full-length cDNA: Ceres: 100293.	At1g21500	---	---	398.451	707.409	177.953	610.839	-1.77536	0.00367934	0.060615	-3.43265	4.33879e-06	0.000309571	1.15802	0.380914	0.516974	2.23902	0.000267726	0.0361365
264935_at	hypothetical protein predicted by genemark.hmm	At1g61150	---	---	31.5176	28.0507	22.6957	31.9395	1.12359	0.319173	0.729919	-1.40729	0.00970863	0.0603413	-1.13863	0.269326	0.449381	1.3887	0.0121606	0.153701
263981_at	unknown protein ;supported by full-length cDNA: Ceres:102453.	At2g42870	PAR1 (PHY RAPIDLY REGULATED 1)	PAR1	6.36507	6.85113	7.50217	13.0643	-1.07636	0.544407	0.854656	-1.7414	0.000446318	0.00693893	-1.90688	0.000118297	0.00534367	-1.17865	0.188061	0.47222
251818_at	vacuolar protein sorting protein 33a-like protein vacuolar protein sorting protein 33a, Rattus norvegicus ,PIR2:JC5720; supported by cDNA: gi_13898890_gb_AF357527.1_AF357527	At3g54860	vacuolar protein sorting protein, putative	ATVPS33	27.0756	31.1499	29.3073	53.5469	-1.15048	0.239748	0.655119	-1.82709	0.000154892	0.00336754	-1.719	0.000392778	0.0110323	-1.08242	0.498412	0.649664
256978_at	phosphoribosyamidoimidazole-succinocarboxamide synthase, putative similar to PHOSPHORIBOSYLAMIDOIMIDAZOLE-SUCCINOCARBOXAMIDE SYNTHASE GB:P38025 from [Arabidopsis thaliana];supported by full-length cDNA: Ceres:35508.	At3g21110	PUR7 (PURIN 7); phosphoribosylaminoimidazolesuccinocarboxamide synthase	PUR7	19.8292	18.699	25.8486	13.696	1.06045	0.685679	0.887694	1.88732	0.000653368	0.00901205	1.36526	0.0471965	0.188016	-1.30358	0.0845925	0.344757
246209_at	BEL1-like homeobox 2 protein (BLH2) ; supported by cDNA: gi_15215856_gb_AY050459.1_	At4g36870	BLH2 (BEL1-LIKE HOMEODOMAIN 2); DNA binding / transcription factor	BLH2	31.2341	30.4966	28.4408	44.9978	1.02418	0.843716	0.912132	-1.58216	0.00204025	0.0203206	-1.4755	0.00619523	0.0560005	1.09821	0.444643	0.625831
263277_at	hypothetical protein predicted by genscan	At2g14110	---	---	13.2291	11.5794	9.78898	13.9365	1.14257	0.286388	0.699504	-1.42369	0.0114831	0.0677526	-1.20364	0.146141	0.338089	1.35146	0.026153	0.215416
267057_at	hypothetical protein predicted by genscan	At2g32500	---	---	217.353	224.234	202.996	136.504	-1.03165	0.772033	0.904294	1.4871	0.00243809	0.0228826	1.64268	0.000431957	0.0115242	1.07073	0.52793	0.65941
248381_at	fructokinase 1 ; supported by cDNA: gi_13878052_gb_AF370289.1_AF370289	At5g51830	---	---	30.3559	16.178	24.4334	24.7879	1.87637	0.00166505	0.0361856	-1.01463	0.928974	0.720121	-1.5322	0.0187469	0.110426	1.24253	0.194452	0.478277
251235_at	putative protein lysophospholipase homolog - Oryza sativa, PIR:T02661	At3g62860	---	---	28.0116	33.1656	31.8982	68.453	-1.184	0.270329	0.685108	-2.14593	0.00018135	0.00374752	-2.06398	0.000287162	0.00912255	-1.13878	0.39174	0.601821
256114_at	unknown protein ; supported by cDNA: gi_13358195_gb_AF325003.2_AF325003	At1g16850	---	---	35.3718	10.4258	24.5993	42.1892	3.39275	0.0148923	0.139014	-1.71506	0.236335	0.437737	-4.04662	0.00687535	0.0593188	1.43793	0.418133	0.614126
267005_at	unknown protein ; supported by cDNA: gi_14334607_gb_AY034977.1_	At2g34460	---	---	659.321	659.309	631.417	412.039	1.00005	0.999871	0.925109	1.53239	0.00142213	0.0155806	1.60004	0.000670296	0.0148743	1.0442	0.687899	0.711524
260287_at	unknown protein contains two Kelch motifs; supported by full-length cDNA: Ceres: 32885.	At1g80440	---	---	16.8872	44.8446	22.7369	198.258	-2.65548	0.00556417	0.0765925	-8.71958	6.06357e-06	0.000379032	-4.42097	0.000230586	0.0078238	-1.34637	0.329152	0.568598
253871_at	protochlorophyllide reductase precursor ;supported by full-length cDNA: Ceres:36741.	At4g27440	PORB (PROTOCHLOROPHYLLIDE OXIDOREDUCTASE B); oxidoreductase/ protochlorophyllide reductase	PORB	634.893	1420.79	573.233	2949.26	-2.2377	0.00181986	0.0386318	-5.14466	2.67929e-06	0.000235201	-2.07557	0.00362231	0.0416481	1.10769	0.627159	0.695392
260296_at	putative disease resistance protein similar to disease resistance protein (RPP1-WsC) GB:AAC72979 [Arabidopsis thaliana]	At1g63750	---	---	9.27937	8.58395	10.2419	15.612	1.08101	0.538404	0.85221	-1.52432	0.00469332	0.0361045	-1.81874	0.000336163	0.0100227	-1.10373	0.437819	0.622584
266758_at	unknown protein	At2g46920	POL (poltergeist); protein serine/threonine phosphatase	POL	25.3889	16.8836	28.1623	28.8987	1.50376	0.0022587	0.0439701	-1.02615	0.813404	0.693372	-1.71164	0.000252869	0.00832179	-1.10924	0.351145	0.582657
256038_at	hypothetical protein similar to polygalacturonase-like protein GI:10177371 from [Arabidopsis thaliana]	At1g19170	---	---	34.1282	25.2601	18.7952	22.7591	1.35089	0.0282818	0.206294	-1.2109	0.140125	0.33516	1.10989	0.407105	0.529855	1.81555	0.000307594	0.0390171
266687_at	putative arginine N-methyltransferase	At2g19670	PRMT1A (PROTEIN ARGININE METHYLTRANSFERASE 1A); protein-arginine N-methyltransferase	PRMT1A	39.6078	21.9988	59.5655	19.913	1.80045	0.000453993	0.0164609	2.99082	1.01007e-06	0.000125408	1.10475	0.441943	0.547069	-1.50365	0.00649071	0.119406
250054_at	potassium-dependent sodium-calcium exchanger - like protein potassium-dependent sodium-calcium exchanger (NCKX2), Rattus norvegicus, EMBL:AF021923	At5g17860	CAX7 (calcium exchanger 7); calcium:sodium antiporter/ cation:cation antiporter	CAX7	48.8626	28.3478	23.8461	30.8517	1.72368	0.0170385	0.151326	-1.29379	0.217354	0.421135	-1.08833	0.676838	0.641681	2.04908	0.00325252	0.0927123
258791_at	hevein-like protein precursor (PR-4) identical to hevein-like protein precursor GB:P43082 [Arabidopsis thaliana], similar to wound-induced protein (WIN2) precursor GB:P09762 [Solanum tuberosum]; Pfam HMM hit: chitin_binding proteins;supported by full-length cDNA: Ceres:8793.	At3g04720	PR4 (PATHOGENESIS-RELATED 4); chitin binding	PR4	126.942	42.2789	101.829	149.128	3.00277	0.0104756	0.113247	-1.46441	0.317308	0.500458	-3.52736	0.00453833	0.0476298	1.24662	0.558114	0.671677
261019_at	unknown protein ; supported by cDNA: gi_15028364_gb_AY045985.1_	At1g26470	---	---	164.658	112.253	257.904	112.238	1.46679	0.00446534	0.0675979	2.29776	5.27424e-06	0.000346424	1.00019	0.999067	0.722641	-1.56623	0.00147265	0.0672247
267028_at	putative WRKY-type DNA binding protein	At2g38470	WRKY33; transcription factor	WRKY33	18.2872	15.6434	13.5731	24.2961	1.169	0.408971	0.794963	-1.78999	0.00737858	0.049812	-1.5531	0.0320395	0.152075	1.34731	0.127598	0.407278
258797_at	auxin-induced protein identical to GB:AAB84353 (IAA16) [Arabidopsis thaliana]; early auxin-induced gene; member of a multigene family of early auxin-induced genes isolated from Arabidopsis using yeast two-hybrid system with IAA1;supported by full-length cDNA: Ceres:32727.	At3g04730	IAA16; transcription factor	IAA16	166.9	134.421	153.314	211.382	1.24163	0.128697	0.490081	-1.37871	0.0317957	0.135307	-1.57254	0.00489813	0.0492131	1.08858	0.535092	0.662003
248835_at	NBS/LRR disease resistance protein	At5g47250	---	---	43.6309	46.5375	30.9913	55.131	-1.06662	0.619816	0.873897	-1.77892	0.000587097	0.00837548	-1.18466	0.204971	0.395413	1.40784	0.0186162	0.18513
258901_at	putative protein phosphatase-2C similar to protein phosphatase-2C GB:AAC36699 from [Mesembryanthemum crystallinum]; supported by cDNA: gi_15215718_gb_AY050388.1_	At3g05640	---	---	45.8592	33.5339	50.9338	96.9481	1.36787	0.21049	0.6189	-1.90342	0.0180953	0.092285	-2.89173	0.000664217	0.0148129	-1.11066	0.665774	0.705682
248336_at	unknown protein ; supported by cDNA: gi_15146255_gb_AY049269.1_	At5g52420	---	---	128.153	128.535	171.611	96.3115	-1.00295	0.98386	0.924257	1.7818	0.00155341	0.0167024	1.33452	0.0669584	0.227251	-1.3391	0.0642027	0.308659
252561_at	histone H2B ;supported by full-length cDNA: Ceres:32930.	At3g45980	HTB9; DNA binding	HTB9	158.591	183.172	149.648	265.93	-1.15499	0.201271	0.607129	-1.77709	0.000136517	0.00305522	-1.45177	0.0041447	0.045047	1.05983	0.59655	0.684883
263875_at	unknown protein ;supported by full-length cDNA: Ceres:10672.	At2g21970	SEP2 (STRESS ENHANCED PROTEIN 2); chlorophyll binding	SEP2	126.77	266	153.009	191.102	-2.0982	7.27579e-05	0.00526111	-1.24897	0.108425	0.290747	1.3919	0.0237065	0.127235	-1.20694	0.168228	0.452888
255543_at	predicted protein of unknown function similar to bacterial tolB proteins but unclear if T7B11.13 is involved in viral transport	At4g01870	---	---	96.6098	37.8744	45.8604	29.6345	2.55079	4.82346e-06	0.000999795	1.54753	0.00388519	0.031618	1.27805	0.0699899	0.232796	2.10661	4.84429e-05	0.0175099
256092_at	Expressed protein ; supported by full-length cDNA: Ceres: 11938.	At1g20696	HMGB3 (HIGH MOBILITY GROUP B 3); DNA binding / chromatin binding / structural constituent of chromatin / transcription factor	HMGB3	391.373	265.944	302.109	435.698	1.47165	0.0595695	0.321004	-1.44214	0.0722532	0.229036	-1.63832	0.0206083	0.117247	1.29542	0.18959	0.473996
245848_at	putative protein predicted proteins - different species	At5g13480	FY; protein binding	FY	45.8938	48.0224	46.9137	29.9767	-1.04637	0.717248	0.894467	1.56501	0.0029982	0.0263126	1.60197	0.00209492	0.0305667	-1.02222	0.860353	0.751792
264637_at	allyl alcohol dehydrogenase, putative similar to allyl alcohol dehydrogenase GI:9758497 from [Arabidopsis thaliana]; supported by cDNA: gi_14335113_gb_AY037236.1_	At1g65560	---	---	28.6461	19.2437	19.0965	18.4017	1.48862	0.000704441	0.0214506	1.03776	0.68599	0.659875	1.04576	0.626038	0.624381	1.5001	0.000603461	0.0487116
262360_at	receptor protein kinase, putative similar to receptor protein kinase GI:1389566 from [Arabidopsis thaliana]	At1g73080	---	---	35.9425	21.4111	21.7814	20.7916	1.67869	0.00072885	0.0218161	1.04761	0.69796	0.662581	1.0298	0.806108	0.678999	1.65015	0.000951514	0.0584734
251121_at	putative protein ; supported by cDNA: gi_12034687_gb_AF283673.1_AF283673	At3g63420	AGG1 (Arabidopsis Ggamma-subunit 1); GTP binding	AGG1	26.6316	20.7592	17.1098	22.5264	1.2829	0.0786684	0.376606	-1.3166	0.0551741	0.192919	-1.08516	0.541662	0.59361	1.55652	0.0049247	0.106625
264799_at	putative violaxanthin de-epoxidase precursor (U44133) similar to EST gb|N37612; supported by cDNA: gi_1465734_gb_U44133.1_ATU44133	At1g08550	NPQ1 (NON-PHOTOCHEMICAL QUENCHING 1); violaxanthin de-epoxidase	NPQ1	95.7	167.457	94.4957	265.103	-1.74986	0.000392373	0.0149458	-2.80548	9.37198e-07	0.000121244	-1.58309	0.00185475	0.0281847	1.01274	0.915757	0.76167
259445_at	dioxygenase, putative similar to dioxygenase GI:1666096 from [Marah macrocarpus]	At1g02400	GA2OX6 (GIBBERELLIN 2-OXIDASE 6); gibberellin 2-beta-dioxygenase	GA2OX6	15.1097	8.41284	10.6708	13.1375	1.79608	0.0111608	0.11754	-1.23112	0.311711	0.496499	-1.56152	0.0422325	0.176542	1.41604	0.102085	0.372712
255679_at	putative acetyl CoA thioesterase	At4g00520	---	---	23.6944	29.3689	26.111	22.1807	-1.23949	0.0402607	0.25417	1.1772	0.106828	0.288127	1.32407	0.0107479	0.078774	-1.10199	0.320778	0.562767
249079_at	putative protein contains similarity to unknown protein (pir||T00959); supported by cDNA: gi_15450893_gb_AY054527.1_	At5g43930	---	---	19.4045	16.6809	18.297	22.1206	1.16327	0.0985716	0.423891	-1.20897	0.043917	0.16709	-1.3261	0.00562275	0.0534328	1.06053	0.501011	0.650741
265883_at	unknown protein	At2g42310	---	---	277.931	175.088	266.52	268.378	1.58735	0.00172033	0.0370436	-1.00696	0.953491	0.725806	-1.53281	0.00301535	0.0378933	1.04279	0.725629	0.721827
255940_at	prolyl endopeptidase, putative similar to prolyl endopeptidase GI:904213 from [Homo sapiens]	At1g20380	---	---	30.6825	25.7024	26.6777	33.5111	1.19374	0.103623	0.434207	-1.25616	0.0422634	0.163178	-1.3038	0.0212697	0.119607	1.15012	0.190004	0.474495
266168_at	putative protease inhibitor ;supported by full-length cDNA: Ceres:11662.	At2g38870	---	---	38.7489	29.4924	33.6342	57.3641	1.31386	0.198495	0.604144	-1.70553	0.0202094	0.0990179	-1.9451	0.00584047	0.0544659	1.15204	0.494383	0.647885
250304_at	elongation factor 1B alpha-subunit (emb|CAB64729.1)	At5g12110	---	---	53.0383	44.7392	44.5899	21.2974	1.1855	0.252345	0.668481	2.09368	0.000182429	0.00375671	2.10068	0.000175232	0.00664532	1.18947	0.24363	0.513726
247571_at	snap25a ;supported by full-length cDNA: Ceres:14562.	At5g61210	SNAP33 (SOLUBLE N-ETHYLMALEIMIDE-SENSITIVE FACTOR ADAPTOR PROTEIN 33); SNAP receptor/ protein binding	SNAP33	153.812	138.507	101.326	153.666	1.1105	0.435123	0.807286	-1.51662	0.00712731	0.0485853	-1.10952	0.439206	0.546354	1.51796	0.00702862	0.121841
258040_at	unknown protein ;supported by full-length cDNA: Ceres:40534.	At3g21190	---	---	142.827	109.409	165.892	68.7921	1.30541	0.105992	0.439486	2.41146	7.39549e-05	0.00198786	1.59047	0.00990342	0.0752931	-1.16147	0.346638	0.580459
249427_at	40S ribosomal protein S9-like 40S ribosomal protein S9 - Chlamydomonas sp.,EMBL:AU066528;supported by full-length cDNA: Ceres:41408.	At5g39850	---	---	36.6207	29.3614	78.6257	38.2243	1.24723	0.100849	0.428847	2.05694	7.05689e-05	0.00191493	-1.30184	0.0550569	0.204381	-2.147	4.06406e-05	0.0169864
245563_at	SNF1 like protein kinase ; supported by cDNA: gi_13249502_gb_AY007221.1_	At4g14580	CIPK4 (CBL-interacting protein kinase 4); ATP binding / kinase/ protein kinase/ protein serine/threonine kinase	CIPK4	24.5683	13.7628	15.7989	17.0224	1.78512	0.00368535	0.060615	-1.07744	0.655496	0.650316	-1.23684	0.216077	0.40585	1.55506	0.0183653	0.184352
252971_at	extensin - like protein proline-rich protein, Solanum tuberosum, AJ000997;supported by full-length cDNA: Ceres:2315.	At4g38770	PRP4 (PROLINE-RICH PROTEIN 4)	PRP4	1862.86	3141.98	3342.9	2897.41	-1.6865	0.00795488	0.0959781	1.15357	0.405558	0.552711	1.08435	0.634235	0.626487	-1.79417	0.00391528	0.0984893
258160_at	glutamine synthetase, putative similar to Gln synthetase GB:228456 from [Arabidopsis thaliana];supported by full-length cDNA: Ceres:5507.	At3g17820	ATGSKB6; copper ion binding / glutamate-ammonia ligase	GLN1.3	122.555	70.3777	75.176	84.2084	1.74139	0.00571798	0.0775136	-1.12015	0.509524	0.599871	-1.19652	0.303161	0.472083	1.63024	0.0121196	0.153623
245716_at	Expressed protein ; supported by cDNA: gi_15912292_gb_AY056424.1_	At5g08740	NDC1 (NAD(P)H dehydrogenase C1); NADH dehydrogenase	NDC1	113.372	168.369	100.64	94.5675	-1.48507	0.0044395	0.0674953	1.06418	0.596506	0.631598	1.7804	0.000246111	0.00818103	1.12656	0.317927	0.561892
254422_at	putative protein hypothetical protein YPL065w yeast, PIR2:S60925	At4g21560	VPS28-1 (VACUOLAR PROTEIN SORTING-ASSOCIATED PROTEIN 28 HOMOLOG 1); transporter	VPS28-1	45.5444	40.7418	37.1617	55.1056	1.11785	0.39514	0.786795	-1.48286	0.00846688	0.0550647	-1.35255	0.0333976	0.156035	1.22555	0.13272	0.412769
263729_at	hypothetical protein predicted by genemark.hmm	At1g60080	---	---	36.2614	30.0613	44.6843	25.501	1.20629	0.0669168	0.343369	1.75225	4.96169e-05	0.00150347	1.1788	0.102813	0.284787	-1.23226	0.0443121	0.26585
254938_at	putative oligopeptide transporter similar to C. albicans Opt1, GenBank accession number U60973 functional catalog ID=07.99; supported by cDNA: gi_15010733_gb_AY045668.1_	At4g10770	OPT7 (OLIGOPEPTIDE TRANSPORTER 7); oligopeptide transporter	OPT7	149.505	278.161	150.725	168.592	-1.86053	0.000329661	0.0132003	-1.11854	0.396239	0.547247	1.64991	0.00182013	0.0278125	-1.00815	0.950218	0.767485
252884_at	SEC14 - like protein phosphatidylinositol-phosphatidylcholine transfer protein SEC14, Yarrowia lipolytica, PIR2:S43745; supported by cDNA: gi_14335005_gb_AY037182.1_	At4g39170	---	---	69.8905	40.0387	87.8413	86.3759	1.74557	0.00128564	0.0311506	1.017	0.90312	0.714796	-2.15723	8.32341e-05	0.00451241	-1.25683	0.115942	0.392935
250096_at	putative protein similar to unknown protein (gb|AAF26109.1);supported by full-length cDNA: Ceres:99461.	At5g17190	---	---	279.522	137.512	284.908	242.716	2.03266	0.000200808	0.00980231	1.17388	0.265859	0.461888	-1.76503	0.00125207	0.0216846	-1.01932	0.891938	0.758258
261754_at	alpha-amylase, putative similar to alpha-amylase GI:7532799 from [ Malus domestica];supported by full-length cDNA: Ceres:119931.	At1g76130	AMY2 (ALPHA-AMYLASE-LIKE 2); alpha-amylase/ calcium ion binding / catalytic/ cation binding	AMY2	88.4571	73.4843	70.6961	32.1407	1.20375	0.242441	0.658314	2.19958	0.00018118	0.00374752	2.28633	0.000117519	0.00534186	1.25123	0.162791	0.448039
252433_at	putative protein putative hydrolyse - Arabidopsis thaliana, PID:g4191785;supported by full-length cDNA: Ceres:262295.	At3g47560	---	---	18.41	72.8163	25.5851	70.032	-3.95523	2.07236e-09	1.6108e-05	-2.73723	8.25154e-08	3.35249e-05	1.03975	0.680113	0.642348	-1.38973	0.00359747	0.094822
256405_at	calcium-dependent protein kinase similar to calcium-dependent protein kinase [Nicotiana tabacum] GI:3283996	At1g50700	CPK33; ATP binding / calcium ion binding / calmodulin-dependent protein kinase/ kinase/ protein kinase/ protein serine/threonine kinase	CPK33	8.10241	6.98342	7.35712	9.04123	1.16024	0.119608	0.47072	-1.22891	0.0380676	0.152657	-1.29467	0.0126724	0.0866964	1.1013	0.298746	0.550703
251850_at	F-box protein family, AtFBL17 contains similarity to F-box protein FBL2 GI:6010699 from [Rattus norvegicus]	At3g54650	FBL17; ubiquitin-protein ligase	FBL17	37.0366	28.2348	33.0831	15.3314	1.31174	0.0495323	0.28739	2.15786	3.8509e-05	0.00123869	1.84163	0.000318867	0.00969994	1.1195	0.383302	0.59824
267142_at	putative ammonium transporter	At2g38290	ATAMT2 (AMMONIUM TRANSPORTER 2); ammonium transmembrane transporter/ high affinity secondary active ammonium transmembrane transporter	ATAMT2	58.2254	47.9473	46.1226	57.2783	1.21435	0.0830265	0.387792	-1.24187	0.0564611	0.195826	-1.19462	0.109204	0.292387	1.26237	0.0422864	0.261153
256311_at	auxin response factor 6 (ARF6) identical to ARF6 [Arabidopsis thaliana] GI:4102600 (Science 276 (5320), 1865-1868 (1997)); supported by cDNA: gi_4102599_gb_AF013467.1_AF013467	At1g30330	ARF6 (AUXIN RESPONSE FACTOR 6); transcription factor	ARF6	23.1316	18.7863	18.9586	28.7646	1.2313	0.208506	0.616324	-1.5174	0.0201591	0.0988638	-1.53132	0.0180625	0.108226	1.22011	0.227934	0.502483
250001_at	tub family-like protein tubby-like protein - Lemna paucicostata, EMBL:AB023895	At5g18680	AtTLP11 (TUBBY LIKE PROTEIN 11); phosphoric diester hydrolase/ transcription factor	AtTLP11	55.2994	53.7478	56.4536	104.511	1.02887	0.863317	0.914692	-1.85127	0.00229014	0.0219613	-1.94446	0.00130215	0.0222711	-1.02087	0.900534	0.759775
252252_at	putative protein GTP-binding protein beta chain homolog, Nicotiana tabacum, PIR:T16970;supported by full-length cDNA: Ceres:33776.	At3g49180	RID3 (ROOT INITIATION DEFECTIVE 3); nucleotide binding	RID3	45.5128	35.5785	49.6369	25.7085	1.27924	0.033946	0.230578	1.93076	2.83196e-05	0.00099035	1.38392	0.00808878	0.0662189	-1.0906	0.418018	0.614126
253722_at	putative protein zinc finger transcription factor - Arabidopsis thaliana,PID:g2961542;supported by full-length cDNA: Ceres:16432.	At4g29190	---	---	134.105	137.66	105.477	432.078	-1.02655	0.941318	0.920347	-4.09634	0.00144919	0.0158151	-3.13866	0.00611185	0.0555377	1.27137	0.503106	0.651825
266797_at	unknown protein	At2g22840	AtGRF1 (GROWTH-REGULATING FACTOR 1); transcription activator	AtGRF1	15.5859	11.3808	11.8158	15.3533	1.36949	0.0499886	0.289402	-1.29939	0.0950218	0.269009	-1.34905	0.0602755	0.214783	1.31908	0.07934	0.335706
252387_at	aldose 1-epimerase - like protein aldose 1-epimerase, Nicotiana tabacum, PIR:T01933;supported by full-length cDNA: Ceres:119313.	At3g47800	---	---	14.7038	16.4629	16.6306	25.7744	-1.11964	0.191621	0.596229	-1.54981	0.000143712	0.00318226	-1.56561	0.00011669	0.00532948	-1.13105	0.157289	0.441649
261324_at	unknown protein	At1g44770	---	---	22.952	33.6208	19.2768	42.6526	-1.46483	0.00292006	0.0516511	-2.21263	4.26254e-06	0.000306473	-1.26863	0.0398927	0.170619	1.19066	0.117618	0.395032
246159_at	Expressed protein ; supported by full-length cDNA: Ceres: 99394.	At5g20935	---	---	80.0711	79.2583	64.3761	117.096	1.01027	0.948022	0.921208	-1.81893	0.00190954	0.0192823	-1.47742	0.0248581	0.13086	1.24381	0.179173	0.462388
250977_at	importin alpha - like protein importin alpha, Oryza sativa, EMBL:AB006788	At5g03070	IMPA-9 (IMPORTIN ALPHA ISOFORM 9); binding	IMPA-9	30.6646	17.8269	24.3385	21.4744	1.72013	0.000200157	0.00979991	1.13338	0.256011	0.45373	-1.20461	0.100957	0.281697	1.25992	0.0473785	0.272515
266175_at	NAM (no apical meristem)-like protein	At2g02450	ANAC035 (Arabidopsis NAC domain containing protein 35); transcription factor	ANAC035	20.3811	21.1922	25.0479	61.9462	-1.03968	0.861134	0.914656	-2.47318	0.00121549	0.0139361	-2.92326	0.000306964	0.0094564	-1.22888	0.363179	0.587726
247532_at	putative protein disease resistance protein kinase Pto, Lycopersiocon esculentum, PIR:A49332	At5g61560	---	---	9.84886	11.2175	8.86024	14.6151	-1.13897	0.187881	0.590955	-1.64952	0.000142343	0.00315611	-1.30288	0.0144703	0.0941892	1.11158	0.278775	0.538504
266734_at	hypothetical protein predicted by genefinder and genscan; supported by cDNA: gi_14532607_gb_AY039928.1_	At2g46900	---	---	37.0039	30.6109	29.9719	40.8671	1.20875	0.157287	0.540006	-1.36364	0.0292153	0.12766	-1.33508	0.0398275	0.170385	1.23461	0.119328	0.397057
258884_at	threonine dehydratase/deaminase (OMR1) identical to threonine dehydratase/deaminase (OMR1) GB:AAC97936, GB:AF096281 [Arabidopsis thaliana]; supported by cDNA: gi_3800877_gb_AF096281.1_AF096281	At3g10050	OMR1 (L-O-METHYLTHREONINE RESISTANT 1); L-threonine ammonia-lyase	OMR1	100.467	108.162	96.8237	57.0449	-1.0766	0.636177	0.876827	1.69732	0.00424945	0.0336791	1.89608	0.00109023	0.0199063	1.03763	0.812226	0.742445
247653_at	transcriptional coactivator - like protein transcriptional coactivator ALY, Mus musculus, EMBL:MMU89876;supported by full-length cDNA: Ceres:26907.	At5g59950	---	---	105.065	77.541	75.1448	95.2107	1.35497	0.04517	0.273433	-1.26706	0.107716	0.28945	-1.22787	0.157768	0.350663	1.39822	0.0295578	0.227624
267059_at	putative carboxymethylenebutenolidase ;supported by full-length cDNA: Ceres:2114.	At2g32520	---	---	160.12	209.485	222.075	203.104	-1.30832	0.011174	0.117604	1.0934	0.342724	0.517677	1.03141	0.738355	0.660995	-1.38695	0.00328421	0.0927326
263413_at	unknown protein ;supported by full-length cDNA: Ceres:111536.	At2g21240	BPC4 (BASIC PENTACYSTEINE 4); DNA binding / transcription factor	BPC4	61.3493	94.8305	67.1209	165.632	-1.54572	0.00288498	0.0512958	-2.46767	4.32244e-06	0.000309461	-1.74663	0.000433776	0.011554	-1.09407	0.46141	0.633636
246460_at	cellulose synthase catalytic subunit -like protein Ath-B, cellulose synthase catalytic subunit, Arabidopsis thaliana, EMBL:AF027174	At5g16910	CSLD2 (CELLULOSE-SYNTHASE LIKE D2); cellulose synthase/ transferase, transferring glycosyl groups	CSLD2	28.5951	28.6715	30.5347	52.9403	-1.00261	0.984946	0.924257	-1.73389	0.00167373	0.017426	-1.84656	0.000726453	0.0157185	-1.06776	0.643965	0.699782
261434_at	receptor-like serine/threonine kinase, putative similar to GB:AAC50043 from [Arabidopsis thaliana] (Plant Mol. Biol. 37 (4), 587-596 (1998))	At1g07650	---	---	37.9422	30.7256	30.0341	42.4624	1.23488	0.159396	0.542868	-1.41381	0.0294105	0.12825	-1.38199	0.0396564	0.169981	1.2633	0.122196	0.399405
252192_at	CASEIN KINASE II, ALPHA CHAIN 2 (CK II) ; supported by cDNA: gi_391604_dbj_D10247.1_ATHCK2B	At3g50000	CKA2 (CASEIN KINASE II, ALPHA CHAIN 2); kinase	CKA2	203.428	121.078	156.176	153.392	1.68014	0.00134115	0.0320513	1.01814	0.889531	0.712069	-1.26689	0.0855712	0.260064	1.30256	0.0580611	0.294658
246631_at	unknown protein ; supported by full-length cDNA: Ceres: 34587.	At1g50740	---	---	69.9971	55.5377	51.3383	70.9759	1.26029	0.12465	0.481404	-1.38247	0.0389859	0.154882	-1.27796	0.105502	0.288052	1.36335	0.0467186	0.271572
257074_at	unknown protein	At3g19660	---	---	16.0985	12.0713	17.9613	19.342	1.33362	0.00806958	0.0968376	-1.0769	0.434554	0.566183	-1.60231	0.00020591	0.00734477	-1.11567	0.254683	0.52172
256998_at	hypothetical protein predicted by genemark.hmm	At3g14180	---	---	22.3756	14.978	18.3404	18.1293	1.49406	0.00141425	0.0331967	1.01165	0.908585	0.715971	-1.21026	0.0760498	0.244131	1.22028	0.0659813	0.312544
252114_at	mucin -like protein hemomucin, Drosophila melanogaster, EMBL:DM42014;supported by full-length cDNA: Ceres:38956.	At3g51450	---	---	456.987	85.8347	354.986	178.543	5.3239	1.67154e-05	0.00211022	1.98816	0.0168057	0.0876956	-2.08009	0.0119235	0.0836198	1.28735	0.330854	0.570046
251338_at	putative protein VAP27, Nicotiana plumbaginifolia, EMBL:NPL251365;supported by full-length cDNA: Ceres:19714.	At3g60600	VAP (VESICLE ASSOCIATED PROTEIN); protein binding	VAP	171.363	141.181	109.566	144.487	1.21378	0.12894	0.49032	-1.31864	0.0377523	0.151902	-1.02342	0.849238	0.688496	1.56392	0.00252856	0.084321
264197_at	unknown protein Similar to hypothetical protein C34B7.2 gb|1729503 from C. elegans cosmid gb|Z83220	At1g22620	ATSAC1 (suppressor of actin 1); phosphatidylinositol-4,5-bisphosphate 5-phosphatase	ATSAC1	24.9694	24.9284	23.4533	40.1647	1.00165	0.990606	0.924554	-1.71254	0.00180704	0.0184697	-1.61121	0.00417813	0.0452612	1.06464	0.655116	0.703845
258041_at	Expressed protein ; supported by full-length cDNA: Ceres: 12996.	At3g21175	ZML1 (ZIM-LIKE 1); sequence-specific DNA binding / transcription factor/ zinc ion binding	ZML1	20.1829	16.5253	15.0146	18.0832	1.22134	0.0625657	0.330482	-1.20437	0.0805832	0.244381	-1.09427	0.374837	0.513645	1.34422	0.0100793	0.140829
258974_at	unknown protein similar to brahma associated protein GB:AAC28455 (Drosophila melanogaster), SWI SNF-related matrix-associated actin-dependent regulator of chromatin D1 GB:AAD23390 (Homo sapiens)	At3g01890	---	---	24.1061	26.7003	31.548	21.3132	-1.10761	0.430541	0.805155	1.48021	0.00826809	0.0542016	1.25276	0.096462	0.275399	-1.30871	0.0520755	0.282201
266051_at	rhodanese-like family protein	At2g40760	---	---	60.3398	45.1273	41.4222	47.0382	1.33711	0.0171982	0.152041	-1.13559	0.252533	0.45148	-1.04234	0.70227	0.650206	1.45674	0.00370376	0.0961594
250418_at	putative protein predicted proteins, Homo sapiens and Drosophila melanogaster	At5g11240	---	---	32.624	15.824	39.8033	11.7819	2.0617	7.14572e-05	0.00525	3.3783	3.10281e-07	6.49545e-05	1.34306	0.0355569	0.160856	-1.22005	0.137397	0.417989
258119_at	putative MAP kinase similar to GB:AAD52659 from [Oryza sativa]	At3g14720	ATMPK19; MAP kinase	MPK19	176.058	69.0366	220.934	47.2624	2.5502	4.30675e-05	0.0037914	4.67466	2.16268e-07	5.24426e-05	1.46071	0.0289603	0.143865	-1.25491	0.164529	0.449306
247288_at	non-phototropic hypocotyl 3 (gb|AAF05914.1) ; supported by cDNA: gi_6224711_gb_AF180390.1_AF180390	At5g64330	NPH3 (NON-PHOTOTROPIC HYPOCOTYL 3); protein binding / signal transducer	NPH3	82.5979	75.4561	72.5558	122.18	1.09464	0.570739	0.861507	-1.68391	0.00533771	0.0394502	-1.61919	0.00862851	0.0686946	1.13839	0.419542	0.615179
252278_at	NAC2-like protein NAC2 - Arabidopsis thaliana, EMBL:AF201456; supported by cDNA: gi_16604578_gb_AY059734.1_	At3g49530	anac062 (Arabidopsis NAC domain containing protein 62); transcription factor	anac062	12.6597	9.99072	9.69207	13.0851	1.26715	0.107049	0.441723	-1.35008	0.0470792	0.174958	-1.30972	0.0702469	0.233274	1.3062	0.0727473	0.32443
257113_at	cytochrome P450, putative contains Pfam profile: PF00067 cytochrome P450	At3g20130	CYP705A22; electron carrier/ heme binding / iron ion binding / monooxygenase/ oxygen binding	CYP705A22	11.0127	11.7234	11.361	18.9495	-1.06454	0.59346	0.866067	-1.66794	0.00065667	0.00902986	-1.61639	0.00108368	0.0198379	-1.03163	0.789491	0.737831
253136_at	putative protein leucine-rich protein - Helianthus annuus (common sunflower),PIR:T12704	At4g35470	---	---	47.0674	73.8224	45.0316	124.951	-1.56843	0.00863346	0.100875	-2.7748	1.01191e-05	0.000516161	-1.69265	0.00318546	0.038818	1.0452	0.765539	0.732557
259710_at	putative aminotransferase similar to kynurenine aminotransferase GB:S48737 [Rattus norvegicus], similar to aspartate aminotransferase GB:P53001 [Bacillus subtilis];supported by full-length cDNA: Ceres:35179.	At1g77670	---	---	93.5557	78.1627	83.7117	46.6998	1.19694	0.104345	0.435675	1.79251	8.25972e-05	0.00215331	1.67369	0.00025546	0.00839031	1.11759	0.299411	0.550721
254493_at	DAG-like protein DAG precursor, Antirrhinum majus, MNOS:S71747	At4g20020	---	---	120.195	104.932	193.688	100.753	1.14543	0.321914	0.731937	1.92242	0.000279457	0.00506968	1.04151	0.762709	0.668625	-1.61146	0.00321551	0.0923988
259769_at	RNA-binding protein MEI2, putative similar to GI:6650523 from [Arabidopsis thaliana]	At1g29400	AML5 (ARABIDOPSIS MEI2-LIKE PROTEIN 5); RNA binding / nucleic acid binding / nucleotide binding	AML5	63.6575	43.7405	53.1657	61.0921	1.45534	0.0134893	0.131419	-1.14907	0.308112	0.494541	-1.39665	0.0244314	0.129582	1.19736	0.192589	0.476867
259773_at	auxin-induced protein, putative similar to SP:P33083 from [Glycine max]	At1g29500	---	---	9.562	11.9848	8.30569	27.4099	-1.25338	0.376707	0.774883	-3.30013	0.000343463	0.00580488	-2.28705	0.00532251	0.0516818	1.15126	0.577746	0.678262
262198_at	pectin methylesterase (PMEU1), putative similar to pectin methylesterase (PMEU1) GI:1222551 from [Lycopersicon esculentum]; supported by cDNA: gi_13605622_gb_AF361637.1_AF361637	At1g53830	ATPME2; pectinesterase	ATPME2	8.25114	10.7242	7.3984	13.5172	-1.29972	0.0100508	0.110755	-1.82731	1.14717e-05	0.000560359	-1.26044	0.0196685	0.113529	1.11542	0.231248	0.504535
254693_at	bHLH protein - like bHLH protein, Arabidopsis thaliana, PATCHX:E255557	At4g17880	---	---	34.8755	36.6163	31.2511	11.9983	-1.04992	0.852274	0.913402	2.60463	0.0025956	0.0237882	3.05179	0.000825674	0.0171023	1.11598	0.675732	0.707304
248607_at	NaCl-inducible Ca2+-binding protein-like; calmodulin-like ; supported by cDNA: gi_13358217_gb_AF325028.2_AF325028	At5g49480	ATCP1 (Ca2+-binding protein 1); calcium ion binding	ATCP1	1132.45	283.393	930.358	91.4944	3.99567	6.616e-05	0.00498917	10.1684	2.99344e-07	6.38671e-05	3.09755	0.000407682	0.0111656	1.21718	0.424518	0.617479
255703_at	putative chalcone synthase similar to plant chalcone and stilbene synthases;supported by full-length cDNA: Ceres:21877.	At4g00040	---	---	27.1844	17.7389	22.9809	21.6041	1.53258	0.000544176	0.0184028	1.06373	0.518943	0.604181	-1.21789	0.0546343	0.203555	1.183	0.0950297	0.364183
261495_at	hypothetical protein predicted by genemark.hmm	At1g28410	---	---	25.7494	23.2654	21.1558	28.6424	1.10674	0.344132	0.749195	-1.35384	0.0118578	0.0693377	-1.23109	0.0656955	0.22507	1.21709	0.0799028	0.336963
250502_at	heat shock protein 70 (Hsc70-5) ; supported by cDNA: gi_6746589_gb_AF217458.1_AF217458	At5g09590	MTHSC70-2 (MITOCHONDRIAL HSP70 2); ATP binding	MTHSC70-2	255.735	131.397	235.965	59.4627	1.94628	0.00300093	0.0525967	3.96834	4.69075e-06	0.000324902	2.20974	0.000822364	0.0170715	1.08377	0.665939	0.705682
267138_s_at	similar to SOR1 from the fungus Cercospora nicotianae	At2g38210	ATPDX1.1 (pyridoxine biosynthesis 1.1); protein heterodimerization	PDX1.1	960.179	680.886	672.167	151.596	1.41009	0.262002	0.677573	4.43398	0.000224754	0.00437057	4.49155	0.000208324	0.00740253	1.4284	0.245422	0.51528
267101_at	putative peroxidase	At2g41480	---	---	12.9751	16.0627	16.1615	13.535	-1.23796	0.0527426	0.299512	1.19405	0.0998931	0.277549	1.18675	0.11093	0.295043	-1.24558	0.0471738	0.272515
262567_at	hypothetical protein contains similarity to receptor-like protein kinase GI:6979335 from [Oryza sativa]	At1g34300	---	---	29.8862	32.6358	28.6969	53.1067	-1.092	0.525812	0.846727	-1.85061	0.000565854	0.00817793	-1.62725	0.00329278	0.0395125	1.04144	0.768304	0.733135
259999_at	hypothetical protein predicted by genefinder	At1g68080	---	---	25.5394	20.7551	25.7203	30.8234	1.23051	0.0576891	0.314819	-1.19841	0.0923068	0.264494	-1.4851	0.00164696	0.0261101	-1.00708	0.944492	0.766668
[truncated: 21,858 more rows]
