# Supplementary material for: Acclimation of metabolism to light in A rabidopsis thaliana: the glucose 6‐phosphate/phosphate translocator GPT2 directs metabolic acclimation
Source: Plant Cell Environ. 2015 Jan 25;38(7):1404–17. doi: 10.1111/pce.12495 (PMC4949648; doi:10.1111/pce.12495)
Supplement: Supplementary file 3 — Table S2. Metabolite levels were obtained using GC‐EI‐TOF/MS on tissue from plants under acclimation conditions. [file PCE-38-1404-s003.xlsx]

## Sheet: Legend
Supplementary Table 2
Metabolite levels were obtained using GC-EI-TOF/MS on tissue from plants under acclimation conditions.
Metabolite levels were determined in plants grown for 8 weeks at low light (LL, 100μmol m-2 s-1, 8h light, 20oC/16h dark, 18oC) dark, 18oC).
or grown at LL and then transferred to high light (HL, 400μmol m-2 s-1, 8h light, 20oC/16h.

## Sheet: Raw Ws-4 & gpt2.2
	Metabolite	Metabolite Class	Chemical Identifier (PubChem CID)	Identification Level (*)	R.T. (s)	Retention Index	Quantification Mass	wild-type LL Day 0						gpt2 LL Day 0						wild-type HL Day 1						gpt2 HL Day 1						wild-type HL Day 3						gpt2 HL Day 3						wild-type HL Day 7
	γ-aminobutyric acid (GABA)	Amino acid	CID: 119	1	573.678	1539.1	160	0.0899447	0.127077	0.027665	0.0947825	0	0.107993	0.134477	0	0	0	0	0.0436425	0.158052	0.0287616	0.193633	0.182168	0	0.171708	0.0893885	0	0.0858887	0	0.0867317	0	0.134753	0.0524758	0.0981123	0	0.144132	0	0	0.170481	0.0197916	0.148422	0.147467	0	0.343961	0.165121	0.0804916	0.0560784	0.152682	0
	Alanine	Amino acid	CID: 602	1	496.728	1369.1	188	0.403269	0.296428	0.424825	0.454498	0.185702	0.327787	0.26645	0.293758	0.289971	0.577376	0.349876	0.366006	0.311092	0.561752	0.278403	0.136754	0.118294	0.106297	0.102322	0.194196	0.544482	0.569479	0.221305	0.503593	0.510262	0.380962	0.382122	0.657217	0.237942	0.438771	0.449404	0.109375	0.220271	0.193248	0.158648	0.498438	1.58318	0.801524	0.478004	0.338344	0.368689	0.3579
	Aspartic acid 3TMS	Amino acid	CID: 83887	2	576.728	1547.8	114	0.667229	0.323352	0.783781	0.497785	0.2278	0.434331	0.321115	0.411264	0.32327	0.752269	0.792774	0.56346	0.260065	0.606193	0.155966	0.0979164	0.0771385	0.0534496	0.0303243	0.347328	0.202719	0.236171	0.0764397	0.220931	0.539532	0.764774	0.339506	1.0497	0.200521	0.441453	0.357575	0.0891315	0.143008	0.132556	0.141935	0.389435	0.986994	0.483886	0.259685	0.188753	0.219825	0.197697
	Glycine 3TMS	Amino acid	CID: 750	1	473.778	1321.6	174	0.0977465	0.16148	0.0837932	0.275607	0.159026	0.162288	0.168377	0.113586	0.151233	0.113553	0	0.083215	0.344768	2.05302	0.386934	0.288644	0.36105	0.530389	1.83819	1.25782	1.37438	1.5284	2.22614	0	0.238723	0.225192	0.254812	0.11893	0.299717	0.165756	0.215922	0.411507	0.35203	0.252981	0.333002	0.197785	0.555437	0.640508	0.244359	0.499424	0.548835	0
	pyroglutamic acid/glutamic acid	Amino acid	CID: 7405 / CID: 611	1	630.178	1700.5	156	0.353125	0.258202	0.373798	0.18688	0.265127	0.22516	0.19273	0.179612	0.16993	0.323192	0.271276	0.27832	0.389474	0.460103	0.344057	0.31326	0.229115	0.193456	0.188498	0.148576	0.370146	0.20082	0.312779	0.226014	0.334357	0.280886	0.173083	0.409325	0.244866	0.346787	0.447914	0.212516	0.209431	0.283819	0.240097	0.307757	0.886217	0.290472	0.100553	0.205325	0.16064	0.180859
	Threonine 2TMS	Amino acid	CID: 205	1	495.378	1366.3	130	0.206224	0.264543	0.227189	0.281981	0.292151	0.24984	0.324395	0	0.307955	0.340701	0.229804	0.247858	0.334838	0.260821	0.28142	0.257172	0.258365	0.265889	0.27014	0.673002	0.310388	0.125147	0.311442	0.254323	0.223484	0	0.240694	0.102479	0.248435	0.242139	0.261445	0.202937	0.211779	0.227534	0.238946	0.22325	0.197049	0.167559	0.180874	0.334642	0.149692	0.327741
	3,5-Di-tert,-butyl-4-hydroxybenzoic acid ethyl ester	Organic acid	CID: 74180	2	602.278	1620.8	263	0.116609	0.123762	0.160329	0.116251	0.130868	0.116135	0.13845	0.104369	0.0958262	0.148097	0.141457	0.12991	0.0890671	0.152632	0.142519	0.134116	0.151653	0.112324	0.0815265	0.222017	0.106255	0.127964	0.0943222	0.102009	0.0835914	0.283503	0.149254	0.172934	0.124898	0.125062	0.111379	0.111556	0.0983062	0.0746108	0.13233	0.103501	0.121841	0.0744832	0.0745236	0.0604141	0.0659676	0.0649381
	Arabic acid	Organic acid	CID: 10264	2	606.028	1631.5	307	0.0442978	0.0507868	0.0463678	0.0137892	0.0659199	0.0461693	0.0740753	0.0165101	0.0234811	0.0327756	0.0157531	0.0647503	0.039919	0.0458507	0.0517217	0.0126528	0.0556065	0.0128908	0.044735	0.00824893	0.012163	0.00935093	0.0110536	0.0108258	0.0766874	0.0994516	0.0162159	0.0348384	0.0208969	0.0173241	0.074401	0.0596593	0.0205454	0.10374	0.0556105	0.0164682	0.251038	0.177182	0.0452098	0.242973	0.195609	0.070996
	Ascorbic acid 4TMS / Isoascorbic acid 4TMS	Organic acid	CID: 5785 / CID: 54675810	3	721.728	1976.7	332	0.0165302	0.0260268	0.00727326	0.0190446	0.0163781	0.0130372	0.00819617	0.00870922	0.0233688	0.000473621	0.0154356	0.00578843	0.0908388	0.138742	0.0674166	0.0848387	0.0849014	0.0452363	0.0290125	0.0950797	0.0742137	0.0553949	0.083007	0.0617573	0.0162922	0.0880238	0.0296356	0.0464581	0.0594059	0.0321356	0.0294536	0.0321406	0.0370015	0.00681941	0.0452411	0.050651	0.0706292	0.0746785	0.0810276	0.049716	0.0676101	0.0452485
	Citramalic acid 3TMS	Organic acid	CID: 439766	2	553.078	1485.7	101	0.0239745	0.0309897	0.0266786	0.0256865	0.0336911	0.0312659	0.0172844	0	0.0212882	0.0243149	0.0213108	0.0186074	0.020995	0.0340077	0.0165736	0.0182744	0.0210903	0.01435	0.0181658	0.0135443	0.0257046	0.0214008	0.0196129	0.0164902	0.0217719	0.0519121	0.0263348	0.0376436	0.0286627	0.0366953	0.0314196	0.0309299	0.0356467	0.0332026	0.026844	0.0336896	0.028515	0.0201183	0.0400307	0.0315458	0.0268237	0.0262683
	Citric acid 4TMS / Isocitric acid 4TMS	Organic acid	CID: 311 / CID: 1198	3	683.578	1853.1	245	0	0.0162222	0	0	0.0157161	0	0	0	0	0	0	0	0	0	0.0153378	0.0133271	0.0169898	0	0	0.0131629	0.0109948	0.00934358	0.0138722	0	0	0	0	0	0	0	0	0	0.0128563	0.00993225	0	0	0.0131231	0	0.00910807	0	0.00905751	0.00698779
	Dehydroascorbic acid	Organic acid	CID: 835	2	741.878	2047.8	173	0.882418	0.0158282	1.04885	0.0117837	0.0168765	0.00938829	0.0139931	0.0125385	0.019179	0.0113455	1.0029	0.950913	0.0251246	0.990441	0.023297	0.0277858	0.0316394	0.022877	0.0207712	1.05972	0.765287	0.0139738	0.0194436	0.0129713	0.0093366	1.9967	0.0101349	0.0133192	0.0149584	0.895348	0.800721	0.0214806	0.0132029	0.00574202	0.0247973	0.0124103	0.0122537	0.0127425	0.624506	0.0168853	0.0196659	0.0184416
	Dehydroascorbic acid dimer; L+ Ascorbic acid	Organic acid	CID: 835 / CID: 54675810	3	707.928	1928	173	0.176479	0.367143	0.189451	0.189941	0.329745	0.193517	0.283994	0.261696	0.368985	0.186271	0.201424	0.162275	0	0.296815	0.475916	0.601687	0.634484	0.478646	0.493239	0.305591	0.307457	0.309074	0.451713	0.331082	0.209769	0.381192	0.193342	0.232046	0.352045	0.185424	0.18111	0.462152	0.340099	0.140705	0.498278	0.319421	0.202487	0.253581	0.31086	0.457063	0.507526	0.443595
	Fumaric acid 2TMS	Organic acid	CID: 444972	1	517.128	1411.3	248	0.188584	0.296957	0	0.222213	0.319588	0.210829	0	0	0.252719	0.163098	0.172155	0.169228	0.197703	0.177419	0.265996	0.254275	0.279445	0.229925	0.186023	0.391371	0.159473	0.193292	0.203264	0.140946	0.15619	0.456422	0	0.175852	0.280765	0.214058	0.184274	0.294728	0.285663	0	0.271953	0.18134	0.154896	0.169418	0.349374	0.186294	0.206408	0.184412
	Glucuronic acid	Organic acid	CID: 441478	2	692.078	1877.4	292	0.0157017	0.0206655	0.0166383	0.0177755	0.0215076	0.0179682	0.0163416	0.0257529	0.0208699	0.0243327	0.0179531	0.0199821	0.0244274	0.0191984	0.0193127	0.0191996	0.0232835	0.0184735	0.0220035	0.018295	0.0168414	0.0140207	0.0226041	0.0165042	0.0132495	0.0327119	0.0175209	0.022975	0.0193563	0	0.0179675	0.0234095	0.0347266	0.0185541	0.0257828	0.0229186	0.0181679	0.0149745	0.0191913	0.0170279	0.0220083	0.0172455
	Glyceraldehyde	Organic acid	CID: 751	2	423.428	1217.4	220	0.0851355	0.0583187	0.115738	0.0595956	0.0367898	0.0464988	0.0393256	0.0497522	0.0335505	0.100625	0.136659	0.0833697	0.0289302	0.0879702	0.0416393	0.0354688	0.0284258	0.0228641	0.0276147	0.121176	0.0579153	0.0635696	0.0492945	0.094957	0.0470348	0.123806	0.0836655	0	0.0294555	0.0158393	0.0166404	0.0251642	0.0309171	0.0212594	0.0473424	0.0805698	0.0721881	0.0279584	0.0600363	0.0154116	0.0202511	0.022666
	Lactic acid	Organic acid	CID: 612	1	339.828	1044.5	117	0.683876	0.221897	0	0.325729	0.178089	0.179387	0.182264	0.171595	0.276538	0	0.392517	0.432016	0.244977	0	0.236296	0.188146	0.146665	0.175473	0.115265	0.588976	0.135196	0.0353821	0.136101	0	0.46459	1.35201	0.449627	0	0.189603	0.712963	0.189456	0.297986	0.195384	0.176024	0.232211	0	0	0.264463	0.460382	0.250205	0.264246	0.303849
	Malic acid 3TMS	Organic acid	CID: 525	1	568.278	1523.7	233	0.593511	0.612927	0.584322	0.418202	0.668993	0.393191	0.414031	0.343467	0.412445	0.639726	0.405988	0.405668	0.313384	0.620387	0.481666	0.398091	0.433924	0.369881	0.314571	0.577242	0.478878	0.317667	0.406471	0.497691	0.353888	0.845746	0.346988	0.628595	0.389967	0.00202278	0.56119	0.542541	0.500933	0.492203	0.566135	0.545015	0.746089	0.356029	0.26133	0.345849	0.328506	0.324718
	Malonic acid 2TMS	Organic acid	CID: 867	1	464.478	1302.4	233	0.0152412	0.0206217	0.0100312	0.0127477	0.0167337	0.0146729	0.0143565	0.0155675	0.0145903	0.000356169	0.011021	0.012083	0.0195555	0.0143617	0.0165084	0.0184588	0.0194352	0.0218406	0.0189057	0.0196648	0.01743	0.0139897	0.0232423	0.0194777	0.0171451	0.0329057	0.0125676	0.000575472	0.0169404	0.0192555	0.0161028	0.0201999	0.0241284	0.0253251	0.0165181	0.0266328	0.0161444	0.0307585	0.0415983	0.0362874	0.0304173	0.0306708
	Pyruvic acid 1TMS	Organic acid	CID: 1060	1	397.878	1164.6	174	0.0116381	0.0628706	0.0131102	0.0518269	0.0509673	0.0483785	0.0441619	0.0363128	0.0519806	0	0.0113517	0.00989694	0.0620018	0.0146983	0.0844515	0.0623077	0.0598023	0.0854467	0.0860849	0.0142927	0.0116481	0.084774	0.0835817	0	0.0685174	0.0186715	0.065147	0	0.0677766	0.0126876	0.00843472	0.0426366	0.0544441	0.041617	0.055224	0.0725404	0	0.102173	0.0134403	0.125637	0.104809	0.110668
	Transaconitic acid 3TMS / Citric acid 4TMS / Isocitric acid 4TMS	Organic acid	CID: 444212 / CID: 311 / CID: 1198	3	678.478	1838.5	276	1.10658	0.0718786	0.0692437	0.0613016	0.0854152	0.0634585	0	0.0621357	0.0536371	0.0509844	0.0793803	1.14254	0.0703261	0.120943	0.0822264	0.0801458	0.086819	0.0834783	0.0604893	0.879482	0.0580817	0.0629707	0.0688079	0.0517286	0.0543694	0.0396798	0.0589337	0.0565244	0.0770158	0.13413	0.0616241	0.0925585	0.0735623	0.0677303	0.0864065	0.0640722	0.0692034	0.0662096	1.74404	0.0529679	0.0652333	0.0544858
	1,6-anhydroglucose 3TMS	Sugar	CID: 2724705	1	655.878	1773.9	204	0.101517	0.127134	0.127244	0.125122	0.0984462	0.128836	0.139546	0.112051	0.19598	0.120535	0.12057	0.104707	0.239179	0.118324	0.169101	0.150868	0.166412	0.131209	0.122491	0.187042	0.121971	0.133684	0.176789	0.0823024	0.12036	0.234371	0.138625	0.07674	0.186227	0.112465	0.129827	0.127098	0.0999953	0.0669381	0.143385	0.0836582	0.0115691	0.00732722	0.0436335	0.00852924	0.00909149	0.00906547
	Allose / Mannose	Sugar	CID: 102288 / CID: 18950	3	666.328	1803.8	319	1.55136	1.58505	1.44962	0.0617184	2.18253	0.0331504	0.044182	1.47796	1.55998	1.60874	1.1253	1.38666	0.0346282	1.25309	0.0398005	1.13416	0.0475008	0.0318912	2.03806	1.82056	1.98332	1.87776	0.0460533	1.73792	1.76809	3.74534	2.14769	0	2.4753	2.10536	2.11513	2.24151	0.0671818	0.109414	1.99382	2.29003	0.363343	0.251351	4.96171	0	0	0.345051
	Cellobiose	Sugar	CID: 10712	2	916.178	2663	204	0.119281	0.131703	0.0905832	0.184885	0.178108	0.0900292	0.0897854	0.102644	0.195778	0.0880932	0.0723391	0.0841774	0.194621	0.109069	0.127177	0.137368	0.162597	0.15587	0.104698	0.09964	0.0829348	0.0904522	0.136128	0.0827321	0.0661945	0.318017	0.151609	0.0639868	0.157023	0.140458	0.0885836	0.170493	0.181469	0.132774	0.115502	0.119063	0.0287563	0.092961	0.221223	0.142622	0.208426	0.165198
	Fructose 5TMS	Sugar	CID: 5984	1	651.728	1762.1	217	0.320709	0.370349	0.397968	0.363893	0.326228	0.332228	0.36222	0.296418	0.478397	0.333839	0.380711	0.293222	0.675773	0.474641	0.52118	0.528182	0.572487	0.451342	0.400284	0.30698	0.375461	0.378837	0.618065	0.306467	0.322005	0.524727	0.388945	0.282888	0.518566	0.363475	0.399476	0.447558	0.406006	0.266641	0.456609	0.338897	0.0608475	0.0464176	0.0401942	0.0546817	0.0673869	0.0611908
	Fucose	Sugar	CID: 19466	2	633.678	1710.5	117	0.0568272	0.0608853	0.0654965	0.0469026	0.0643554	0.0517118	0.0492398	0	0.0548751	0.0931448	0.057091	0.0622587	0.0466826	0.0724099	0.0643751	0.0555622	0.0648469	0.0421857	0.0339224	0.0827764	0	0.0508121	0.052744	0	0.0401672	0	0.0497717	0.0861822	0.0478392	0	0	0.0506121	0.0455962	0.0392475	0.0524324	0.0539999	0.0705737	0.0557868	0.0422694	0.0403452	0.0696227	0.0370729
	Glucopyranose	Sugar	CID: 5793	2	736.878	2030.2	204	0.013791	0.0142665	0.0209585	0.0128308	0.0170557	0.0144478	0.0131781	0.00688176	0.0154563	0.0119437	0.020764	0	0.0203471	0.0205087	0.0161336	0.015653	0.0182358	0.0156411	0.0131603	0	0.0277547	0.00964796	0.0142462	0.0122158	0.0104343	0.0208552	0.0113323	0.0180304	0.0154168	0.0156535	0.0218352	0.00986613	0.0100798	0.00863352	0.0125985	0.0111326	0.0153086	0.0112528	0	0.0134503	0.0145538	0.0142157
	Lactose	Sugar	CID: 6134	2	867.178	2490	361	0.00599887	0.00721662	0.00650175	0.0055594	0.0130458	0.00709668	0.0105585	0.012679	0.0183883	0.0144697	0.00537949	0.00889477	0	0.00708031	0.00695151	0.00352452	0.0114134	0.00546634	0.0139609	0.0116794	0.0131055	0.00945121	0.0182078	0.0127996	0.0177359	0.0212037	0.0144985	0.016358	0.0230533	0.229995	0.0776919	0.0220234	0.035777	0.0361359	0.016528	0.0223861	0.0582696	0.0631637	0.147453	0.116018	0.146053	0.15508
	Lactose 8TMS	Sugar	CID: 6134	1	874.278	2515.1	361	0.0171472	0.00843318	0.00432143	0.0131033	0.0137151	0.0199306	0.00740629	0	0.0154566	0	0.0043221	0.00870531	0.00936795	0	0.00609045	0.00535381	0.0142659	0.0082169	0.0153335	0.00908495	0.0126382	0.0108311	0.0184778	0.00588624	0.0157278	0.0109738	0.0258822	0.0138585	0.0223062	0.0155086	0.0140728	0.0178426	0.0179692	0.0229629	0.0262704	0.0156563	0.0280789	0.0331551	0	0.0539777	0.0709566	0.0746505
	Maltose	Sugar	CID: 6255	2	905.778	2626.3	361	0.00163748	0	0.00123227	0.00357078	0	0.00149342	0.00218292	0.00256552	0.00568985	0.00301673	0.00170703	0.00250975	0.0022197	0.00164565	0.00229788	0.00124574	0.00257131	0.0012402	0.0012772	0.00330126	0.00134891	0.00155703	0.00214467	0.00161792	0.00136174	0.00603543	0.00317295	0.00181612	0.0026505	0.00325717	0.0024712	0.00107345	0.00262046	0.00385942	0.00202182	0.00225571	0.0031643	0.0088569	0.0183453	0.0154264	0.0211873	0.016266
	Maltose	Sugar	CID: 6255	1	900.278	2606.9	361	0.00893502	0.00675352	0.00632974	0.0181007	0.0145108	0.00727019	0.0107008	0.0138729	0.0311462	0.0154464	0.00776197	0.0124316	0.0104852	0.00599415	0.00723982	0.00609884	0.0136118	0.00716664	0.00775819	0.00432927	0.00754764	0.00792859	0.0113802	0.00738012	0.00794606	0.0276534	0.0150182	0.00957184	0.0134042	0.0156884	0.0117741	0.0151819	0.0147382	0.0201949	0.010724	0.0116174	0.0169869	0.0480567	0.0896125	0.0789178	0.115256	0.0868905
	Mannose / Glucose / Galactose	Sugar	CID: 18950 / CID: 5793 / CID: 6036	3	669.428	1812.7	319	1.302	1.58505	1.16802	1.60629	2.87635	1.52071	1.60009	1.47796	1.55998	1.60874	1.1253	1.63139	1.19713	1.44007	1.28025	1.13416	1.32536	1.41191	1.64381	1.42174	1.98332	1.87776	2.18951	1.54224	1.76809	4.24486	2.48951	1.82691	3.16145	2.10536	1.84535	2.86307	3.33313	2.07986	1.99382	2.53275	2.27894	2.81541	5.63334	3.03103	2.77921	2.72695
	Mannose / Glucose / Galactose	Sugar	CID: 18950 / CID: 5793 / CID: 6036	3	669.428	1812.7	160	0.254744	2.06185	0.202721	2.00624	2.18253	1.20709	1.16934	1.82712	1.9232	1.64642	0.326363	0.291682	0.906857	0.427757	1.76261	1.56357	1.85493	1.05542	1.64381	0.617694	2.14717	2.24873	2.02387	1.54224	0	0.71052	2.14769	1.91521	2.4753	0.56673	1.84535	2.24151	3.03072	2.30571	2.54758	0.81394	2.72391	2.64896	1.66792	2.59132	3.01623	3.1162
	Mannose / Glucose / Galactose	Sugar	CID: 18950 / CID: 5793 / CID: 6036	3	674.578	1827.4	319	0.44573	0.290916	0.365595	0.308217	0.452225	0.21235	0.39332	0.271715	0.575812	0.859893	0.189637	0.524267	0.29602	0.237981	0.23283	0.210197	0.256742	0.293902	0.304339	0.312351	0.501495	0.338504	0.655362	0.612581	0.610015	1.10938	0.618731	0	0.705657	0.805306	0.564074	0.657159	1.27758	0.486838	0.561855	1.07337	1.29142	1.24106	1.32447	1.40646	0	1.33945
	Mannose / Glucose / Galactose	Sugar	CID: 18950 / CID: 5793 / CID: 6036	3	674.578	1827.4	205	0.0566325	0.493892	0.0583993	0.528827	0.760765	0.379176	0.225118	0.491661	0.32065	0	0.0493967	0.0503725	0.176693	0	0.389953	0.353735	0.424038	0.185994	0.462826	0.0800399	0.731539	0.546208	0.429979	0.431816	0.405043	0.118361	0.410734	0	0.471032	0.0633701	0.382381	0.418441	0.908711	0.708546	0.36666	0.0558857	0	0	0.0965213	1.14525	0	0
	Melibiose	Sugar	CID: 11458	2	921.428	2681.5	204	0.04975	0.0746831	0.0520799	0.0550458	0.0698647	0.0525234	0.0873001	0.0787649	0.105703	0.0503857	0.0554005	0.0516591	0.107596	0.0549458	0.0745896	0.0701735	0.104033	0.0854405	0.0795438	0.0956377	0.0654574	0.0566985	0.0962055	0.0552091	0.0763335	0.168039	0.0825941	0.0370521	0.148424	0.0864569	0.0810123	0.125241	0.102831	0.0958236	0.0938675	0.0763057	0.0251129	0.046609	0.102549	0.0720544	0.0971887	0.0941387
	Melibiose	Sugar	CID: 11458	2	946.978	2771.7	204	0.116438	0.130506	0.0947821	0.0910346	0.222655	0.111444	0.262125	0.357082	0.418581	0.271197	0.143488	0.177811	0.155326	0.0809773	0.147084	0.0872043	0.174756	0.115065	0.155216	0.214883	0.167108	0.124622	0.231537	0.126188	0.216676	0.427484	0.148842	0.0949394	0.274301	0.181505	0.180108	0.178965	0.292117	0.414074	0.142737	0.157712	0.362486	0.620273	2.03495	1.47625	1.74324	1.74692
	Tagatose	Sugar	CID: 1101	2	664.978	1799.9	103	1.302	1.16857	1.16802	1.16241	1.63191	0.997442	1.08162	1.20975	1.3773	1.82499	1.41878	1.38666	0.905431	1.25309	1.35269	1.00919	1.47891	1.04123	1.64782	0.0287697	2.57049	1.9102	2.673	2.12524	1.59001	3.74534	1.69214	2.52647	1.85199	2.32747	1.66093	1.70496	2.47707	2.09529	1.59147	0	4.15245	3.56419	0.24254	4.44251	4.27313	3.8073
	Tagatose 5TMS	Sugar	CID: 1101	1	659.428	1784.1	307	0.986705	0.271485	0.846996	0.255783	0.358239	0.239021	0.255854	0.293318	0.324988	0.472006	1.00727	1.21076	0.216544	1.18002	0.289691	0.228238	0.312338	0.24534	0.410582	1.42117	0.675694	0.449769	0.600197	0.563139	0.362609	2.46749	0.372085	0.618412	0.408624	2.00314	0.383044	0.396797	0.585352	0.468548	0.348881	2.14706	0.911611	0.812287	3.36204	0.984932	0.972537	0.928183
	Trehalose	Sugar	CID: 7427	1	847.078	2419.1	361	0.958743	1.37176	0.758461	1.0966	1.11991	0.842783	0.942374	0.553003	0.928632	0.506709	0.728479	0.548675	1.75084	1.49958	1.61238	1.62396	1.62518	1.66083	2.15353	2.59095	1.8608	1.82674	2.53961	1.55404	0.766833	3.20346	1.50311	1.00187	2.18329	1.53671	1.17489	1.83593	1.70766	0.724751	1.76315	1.58162	0.014285	0.0107209	0.030422	0.0182375	0.033035	0.0252041
	Glycerol 3TMS	Sugar alcohol	CID: 753	1	441.728	1255.3	205	0.0973716	0.0944712	0.106209	0.116494	0.140273	0.132185	0.168045	0.203974	0.255141	0.426733	0.142581	0.185149	0.0620645	0.0820773	0.0890522	0.0586572	0.102629	0.0595727	0.0835871	0.119535	0.118413	0.0878356	0.0916289	0.108417	0.223863	0.224536	0.128988	0.389335	0.148804	0.168426	0.203164	0.145417	0.194381	0.282285	0.127254	0.165886	1.00437	0.75528	0.662049	0.927518	0.724676	0.843926
	Myo-inositol	Sugar alcohol	CID: 892	1	713.828	1948.8	217	1.55238	1.69617	1.54064	1.646	1.80359	1.65222	1.30681	1.35947	1.87472	1.67397	1.44028	1.47177	1.94713	1.77007	1.67822	1.76062	1.93469	1.62327	1.45523	1.09011	1.50326	1.29643	1.64634	1.39307	1.45341	3.58867	1.88075	0	1.95342	1.97231	1.60202	1.77433	0	1.70527	1.93582	1.70386	1.60068	1.71485	2.07157	1.77733	1.97966	1.67457
	Hexadecanoic acid 1TMS	Fatty acid	CID: 985	1	754.278	2091.6	313	0.128094	0.995545	0.155921	0.782424	0.913072	0.918023	0.935092	0.807139	0.793758	0.944035	0.133244	0.122261	0.756895	0.188973	1.18426	1.00511	1.32318	0.817286	0.66535	0.126992	0.136962	0.971647	0.797086	0.68177	0.658805	0.215847	1.02218	0.948042	0.885639	0.147568	0.107327	1.047	0.688569	0.585393	1.01837	0.761867	0.82926	0.618229	0.170488	0.442737	0.557152	0.522688
	Myristic acid 1TMS	Fatty acid	CID: 11005	1	696.928	1891.2	285	1.73897	2.11192	2.00557	1.87375	2.09003	1.95547	2.03776	1.63731	1.56708	1.77688	1.95715	1.88683	1.51546	1.88447	2.38948	2.16318	2.63609	1.88636	1.42724	3.15507	1.5219	2.03489	1.63042	1.31653	1.40522	4.43296	2.185	1.65051	2.08469	1.79742	1.66777	2.31863	1.49263	1.3072	2.16712	1.52106	1.45547	1.36014	1.39101	0.902584	1.07545	1.03056
	Octadecanoic acid 1TMS	Fatty acid	CID: 5281	1	807.328	2278.8	341	0.67971	0.737751	0.83425	0.55809	0.676122	0.666589	0.718086	0.623386	0.583168	0.76366	0.76306	0.742515	0.561806	0.793892	0.896235	0.752348	0.995856	0.594803	0.523116	0.881447	0.609401	0.710625	0.603347	0.545811	0.492078	1.40136	0.723549	0.752666	0.674082	0.66978	0.597994	0.785566	0.507633	0.47144	0.762969	0.598036	0.667532	0.475542	0.597804	0.350725	0.453582	0.423569
	Propanoic acid 2TMS	Fatty acid	CID: 1032	2	490.778	1356.8	189	0.13675	0.135392	0.128835	0.148231	0.145618	0.149692	0.174825	0.154312	0.19046	0.300338	0.145008	0.169089	0.092013	0.137652	0.117709	0.0952226	0.134337	0.0937417	0.101525	0.0914866	0.17211	0.177341	0.130914	0.117235	0.211233	0.155277	0.1767	0.924076	0.226583	0.220533	0.19577	0.167774	0.204072	0.252296	0.161927	0.186851	0.671344	0.309515	0.258225	0.426123	0.357774	0.400015
	Phosphate 4TMS	Other	CID: 1061	1	486.478	1347.9	299	0.49536	0.357017	0.668795	0.345052	0.299361	0.346517	0.632717	0.589217	0.556236	0.926422	0.866926	0.626528	0.607537	0.805327	0.684939	0.577815	0.689343	0.671723	0.614333	0.744263	0.825991	0.709959	0.649755	0.83052	0.473178	0.443611	0.395922	0.0261861	0.488604	0.448574	0.642545	0.70071	0.530212	0.536514	0.580699	0.700068	1.06142	0.368972	0.283051	0.256113	0.303359	0.271935
	Unknown sugar	NA	NA	3	717.878	1963.1	319	0.0376338	0.0548295	0.0425438	0.0456313	0.0629213	0.0443935	0.0451736	0.0453009	0.0556063	0.0456276	0.041805	0.0387197	0.0663411	0.0472428	0.0567303	0.0540815	0.0635922	0.0495687	0.0471481	0.0354234	0.0461976	0.0418175	0.0652298	0.0450781	0.0421349	0.0745304	0.0547478	0.0697872	0.0618415	0.0578745	0.0435864	0.0519471	0.0564393	0.048153	0.0557089	0.0494392	0.0606836	0.0470995	0.058978	0.0563173	0.061083	0.0734668
	Unknown sugar	NA	NA	3	726.478	1993.5	319	0.0249516	0.0299405	0.0184679	0.0298345	0.0360757	0.0235951	0.0212057	0.0199014	0.0312155	0.029628	0.0145312	0.0194219	0.0260299	0.0245395	0.0274763	0.0277465	0.0336722	0.0224539	0.0300298	0.0227979	0.0375355	0.0282033	0.0492408	0.0283021	0.0329762	0.0531549	0.0320101	0.0448643	0.0465308	0.040581	0.0316581	0.0385711	0.0492563	0.0450323	0.0362755	0.0394279	0.0843214	0.0627684	0.088016	0.097408	0.107575	0.100093
	Unknown sugar	NA	NA	3	756.978	2101.1	204	0.0180015	0.16729	0	0.14151	0.193853	0.152535	0.145254	0.159872	0.195021	0.148097	0.0137385	0	0.252753	0.025542	0.200073	0.1904	0.237958	0.169644	0.150103	0.0180961	0.0147792	0.127185	0.197174	0.146353	0.11039	0.0289583	0.138365	0.224311	0.150915	0.0199256	0.0136799	0.12498	0.117118	0.102988	0.144513	0.127908	0.208136	0.14703	0.0197452	0.195724	0.203137	0.212956
	Unknown sugar	NA	NA	3	763.528	2124.2	204	0.0153103	0.0253966	0.0171561	0.0217005	0.0286109	0.020693	0.0156203	0.0172619	0.0245302	0	0.018998	0.0181583	0.0344805	0.0249958	0.0270858	0.0282114	0.0350365	0.0218126	0.0170051	0.0189678	0.0228506	0.014244	0.025794	0.016853	0.0117977	0.0305334	0	0.0234382	0.0189097	0.0194098	0.0189388	0.0146256	0.0137899	0.0142842	0.0167854	0.0159965	0.0246443	0.0178479	0.031699	0.0231512	0.0267517	0.0284695
	Unknown sugar	NA	NA	3	782.178	2190	204	0.0510596	0	0.0536148	0.0845942	0.109304	0.0805857	0.163587	0.230753	0.263151	0.273234	0.0484293	0.0461129	0.0893618	0.0838965	0.0971418	0.0555141	0.16676	0.0582958	0.129274	0.097777	0.108072	0.123633	0.190333	0.127175	0.149637	0.0571022	0.0960221	0.254356	0.138463	0.0732913	0.0583481	0.103503	0.139151	0.199206	0.126315	0.102784	0.556834	0.404345	0.103346	0.548667	0.604413	0.613356
	Unknown	NA	NA	4	455.578	1284	221	0.113258	0.116114	0.141536	0.0960856	0.113936	0.108262	0.115011	0.104039	0.0920835	0.151653	0.15518	0.116425	0.0771049	0.141814	0.123561	0.106956	0.123516	0.0975489	0.0682265	0.154148	0.099312	0.123604	0.0844423	0.100419	0.0811513	0.213974	0.146211	0.163894	0.122218	0.133736	0.118068	0.105842	0.0886273	0.0752947	0.116288	0.102923	0.145456	0.0787026	0.064157	0.0638169	0.0686754	0.0692828
	Unknown	NA	NA	4	427.778	1226.4	144	0.0166064	0	0.0309374	0	0	0.0209179	0	0	0.0275188	0.052739	0	0	0.0156099	0	0	0	0	0.0181995	0	0	0.045031	0.0249457	0.0335227	0.0374284	0.0251879	0	0	0.0574397	0	0.0394164	0.047888	0	0.0308737	0.0487148	0.0363589	0.0315633	0.148977	0.064808	0.0435492	0.126046	0.0773049	0.0995907
	Unknown	NA	NA	4	989.378	2921.3	361	0.0410728	0.0542355	0.0250158	0.0510061	0.0681118	0.0292922	0.0383503	0.040088	0.0548283	0.0256609	0.0226277	0.0230802	0.0860429	0.0291167	0.0527949	0.0417319	0.0478182	0.056039	0.0341949	0.0621209	0.0268618	0.0270567	0.0492782	0.0247444	0.0166307	0.209311	0.050511	0.0178569	0.0590344	0.0414921	0.0299844	0.0513854	0.0645509	0.0421423	0.0439201	0.0366724	0	0.00300095	0.0215358	0.0072966	0.010022	0.00910323
	Unknown	NA	NA	4	482.778	1340.2	156	0.0485137	0.018949	0.0574495	0.0171969	0.0193053	0.0166212	0.0138519	0.0169636	0.0196646	0.0734457	0.0317083	0.0326274	0.0151664	0.0716587	0.0228068	0.0133608	0.020908	0.00881002	0.0097757	0.00950749	0.0309381	0.0227062	0.0181178	0.0423561	0.0216873	0.0220296	0.0174037	0.0837432	0.0147421	0.0297689	0.0255087	0	0.0176808	0.0112187	0.0144066	0.0406957	0.109426	0.0330079	0.01371	0.0291355	0	0.0249949
	Unknown	NA	NA	4	529.628	1437.2	228	0.278409	0.346591	0.347679	0.198736	0.31077	0.250712	0.341314	0.188145	0.270176	0	0.308499	0.269166	0.210043	0.319454	0.337781	0.314249	0.334839	0.241718	0.184082	0.26007	0.216957	0.247819	0.233304	0.23779	0.173197	0.351244	0.27548	0.379564	0.30432	0	0.23446	0.28573	0.244962	0.206456	0.296899	0.240009	0.263681	0.142687	0.123955	0.155219	0.162185	0.168968
	Unknown	NA	NA	4	551.828	1483.1	158	0.0272072	0.0328384	0.0433851	0.0229593	0.0398077	0.0506282	0.0332017	0.0515249	0.0678712	0	0.0464851	0	0	0.0372919	0.0207157	0.0105161	0.00877293	0.0109981	0.0295169	0.0359191	0.0719427	0.0494038	0.0417864	0.0784132	0.0880006	0.0768144	0.0578444	0	0.042392	0.0700093	0.0696493	0.0244998	0.0823293	0.07499	0.0283507	0	0.231053	0.201281	0.300216	0.297866	0.223987	0.260395
	Unknown	NA	NA	4	556.428	1492.6	89	0.0104244	0.003227	0.00809671	0.0109528	0.0175765	0.00889986	0.0109354	0.0105145	0.0190734	0.0237298	0.00793507	0.0127349	0.00310334	0.00340591	0.00324788	0	0	0.00424585	0	0	0.004456	0.00212642	0	0.00177494	0.0189877	0.0419842	0.0285377	0.0335473	0.0246317	0.032993	0.0351337	0.0138308	0.0252101	0.0644017	0.00712742	0.013913	0.0116738	0.00625011	0.00706994	0.0142202	0.00934964	0.0112889
	Unknown	NA	NA	4	577.678	1550.5	111	0.0261469	0.028428	0.039958	0.0290528	0.0314613	0.0277404	0.0334728	0.0280737	0.0222594	0.0332796	0.0360852	0.0311382	0.0201583	0.0378107	0.0300064	0.0301913	0.0292405	0.0247388	0.0184406	0.0510489	0.0240005	0.0301358	0.0193794	0.023672	0.0190338	0.0587902	0.0367414	0.042043	0.0279309	0.0293476	0.027559	0.0272084	0.0244086	0.0159448	0.0310358	0.0235688	0.031191	0.0193141	0.0159016	0.0156068	0.0172278	0.0151934
	Unknown	NA	NA	4	594.328	1598.1	190	0.0201705	0.0204649	0.0138589	0.0180235	0.0187988	0.0153307	0.0171384	0.0098988	0.0175092	0.0173135	0.0163856	0.0181621	0.0122979	0.0203243	0.0143713	0.0114978	0.0163829	0.013444	0.0117113	0.0141488	0.0149259	0.0142388	0.0119416	0.0249123	0.0121548	0.0291104	0.0205684	0.0249996	0.0152491	0.0242713	0.0147488	0.0106491	0.0178433	0.0143038	0.0153448	0.0329284	0.0108691	0.0120759	0.0205819	0.0156363	0.0153871	0.0139606
	Unknown	NA	NA	4	611.928	1648.4	158	0.0412845	0.0495666	0.0542776	0.0377203	0.0473266	0.047791	0.0506765	0.0406726	0.0709342	0.0741262	0.0639666	0.0561393	0.0512414	0.0590767	0.0566046	0.0552538	0.0588435	0.0546384	0.0515746	0.0648205	0.058552	0.0471558	0.0486271	0.0825801	0.0538102	0.0735462	0.0576871	0.0838623	0.0632778	0.0548481	0.0579727	0.050237	0.0511075	0.038594	0.0563587	0.0748302	0.0564632	0.0436597	0.03664	0.0568735	0.0457553	0
	Unknown	NA	NA	4	617.928	1665.5	174	0	0	0	0	0.0467144	0	0	0	0	0	0	0	0	0	0	0	0.0629003	0.0467849	0.0250411	0	0	0	0	0	0	0	0	0	0	0	0.00674676	0.0608398	0.0245057	0.0405059	0	0	0	0.00506381	0	0.0289803	0.020041	0.0277236
	Unknown	NA	NA	4	619.778	1670.8	292	0.00807062	0	0.00879121	0.00923071	0.0120975	0.00814098	0.00705604	0.00767822	0.00992613	0	0.00717985	0.007205	0.0103261	0.0100264	0.0104456	0.0101535	0.0115365	0.00980388	0.0072781	0.00809297	0.00713303	0.00673786	0	0.00776892	0.00672243	0	0.00761771	0.0108486	0.00834443	0.00840062	0.0078274	0.00846109	0.00856848	0	0.00985844	0	0	0.00722596	0.00719383	0.00933154	0.00907875	0.008873
	Unknown	NA	NA	4	619.778	1670.8	292	0.00807062	0	0.00879121	0.00923071	0.0120975	0.00814098	0.00705604	0.00767822	0.00992613	0	0.00717985	0.007205	0.0103261	0.0100264	0.0104456	0.0101535	0.0115365	0.00980388	0.0072781	0.00809297	0.00713303	0.00673786	0	0.00776892	0.00672243	0	0.00761771	0.0108486	0.00834443	0.00840062	0.0078274	0.00846109	0.00856848	0	0.00985844	0	0	0.00722596	0.00719383	0.00933154	0.00907875	0.008873
	Unknown	NA	NA	4	634.278	1712.2	217	0.055732	0.0474933	0.0590566	0.0501941	0.0763132	0.0532267	0.0516824	0.0764579	0.0770348	0.170655	0.0408877	0.0791283	0.0292585	0.0760815	0.0403354	0.0382353	0.042073	0.0206851	0.0290728	0.1156	0.0546343	0.0518981	0	0	0.0288296	0.050501	0.0227193	0.13118	0.028197	0.0326285	0.0228275	0.0461763	0.0500361	0.0317727	0.0259061	0.0662817	0.108393	0.117294	0.108634	0.0584462	0.0447146	0.0460216
	Unknown	NA	NA	4	638.628	1724.7	217	0.0545572	0.0364891	0.0504028	0.0442272	0.0536338	0	0.0505021	0.067533	0	0.154455	0	0.0741723	0.0251333	0.0702826	0.0326025	0	0.0322463	0.0172175	0.0190015	0.0910562	0	0.0384337	0.0317618	0.0382697	0.0287316	0.0374183	0	0.102795	0.0239168	0.0243737	0.0170012	0.0369136	0.0323339	0.0266178	0.0180146	0.0520195	0.0738462	0	0.0634238	0	0.0434412	0.0273728
	Unknown	NA	NA	4	643.078	1737.4	242	0.0106301	0.0110374	0.0137984	0.00882463	0.0104735	0.00982119	0.0139413	0	0.0092477	0.0143295	0.0132683	0.0104769	0.00823887	0.0115597	0.0142601	0.0118555	0.0154392	0.0114493	0.00794915	0	0.00923219	0.0111116	0.0113492	0.00843913	0.00715203	0.020012	0.0128236	0.0161763	0.0119004	0.0114467	0	0.0127199	0.0093118	0.0073822	0.0131832	0.00880091	0.012123	0.00675246	0.00598018	0.00635234	0.00673012	0.00641213
	Unknown	NA	NA	4	647.794	1750.8	205	0.0439124	0	0.0444375	0	0	0.0219158	0.0206384	0.0276308	0.0172304	0.053537	0.0502941	0.0355791	0.0304088	0.0588765	0	0.011839	0	0	0.00448069	0.0487821	0.0250265	0.0317978	0	0.0253079	0.0362717	0	0.0191322	0.0554508	0	0.0281474	0.0216821	0	0	0	0	0.0254254	0.0546964	0.0256704	0.0162054	0	0	0
	Unknown	NA	NA	4	650.144	1757.6	142	0	0	0	0.0306474	0	0	0	0	0	0.0576423	0	0.0398793	0	0	0	0	0	0	0	0	0	0	0	0	0.035303	0.144388	0	0.0594704	0	0.133585	0.072719	0	0.0349346	0.0411354	0	0.0703904	0.0719091	0.0276205	0.0468596	0	0	0
	Unknown	NA	NA	4	388.228	1144.6	104	0.0992531	0.270955	0.144075	0.313357	0.246614	0.570991	0.232141	0.441815	0.523719	0	0.127549	0.0944629	0.641364	0.157156	0.601029	0.283852	0.128851	0.798331	2.00229	0.0764238	3.04467	1.02736	1.7086	0	1.10712	0.158002	0.497278	0	0.58827	0.107605	1.36123	0.359873	0.91579	1.11597	0.669819	0.075191	0	0.622021	0.00627095	2.31317	0.988534	1.37346
	Unknown	NA	NA	4	657.878	1779.7	69	0.234173	0.123898	0.22168	0.0975605	0.125663	0.10926	0.116507	0.0977392	0.0955222	0.114337	0.236916	0.288841	0.0996705	0.301002	0.127704	0.100975	0.176154	0.0935083	0.0747298	0.365483	0.0775142	0.114259	0.0941659	0.0751047	0.0716271	0.601013	0.130016	0.12589	0.114027	0.492981	0.0853408	0.107872	0.0870421	0.0715375	0.114912	0.576379	0.092782	0.0629095	1.09421	0.0444384	0.0555302	0.053072
	Unknown	NA	NA	4	694.028	1882.9	217	0.0123591	0.00910192	0.012406	0.0126222	0.00867004	0.0166294	0.0081834	0.00808536	0.00967843	0.0245058	0.0157988	0.0118514	0.0102518	0.0185851	0.00923836	0.0162293	0.0120668	0.0131978	0.0184551	0.0160203	0.00949708	0.00843186	0.0136509	0.0168467	0.00755498	0.017155	0.0110326	0.0233775	0.0135796	0.0106006	0.00870609	0.0209661	0.028802	0.0095687	0.021508	0.0246061	0.0114912	0.0113505	0.0133995	0.0108717	0.0127347	0.0105373
	Unknown	NA	NA	4	740.828	2044.1	217	0.00738438	0.0178487	0.0109738	0.0160554	0.0195019	0.0202115	0.0234586	0.0157399	0.031536	0.0151842	0.00999785	0.0103354	0.0427903	0.0149776	0.0247996	0.0258815	0.029277	0.0253829	0.0302942	0.010141	0.0131173	0.0233216	0.0335256	0.0295829	0.0173576	0.0122887	0.0160861	0.0132341	0.0184973	0.0088602	0	0.0194654	0.017268	0.0125474	0.0243386	0.0264212	0	0	0.0114106	0	0	0
	Unknown	NA	NA	4	766.978	2136.4	244	0.0382876	0.0241624	0.0428618	0.0220199	0.0215338	0.0191448	0.0222751	0.0213438	0.0276663	0.0165252	0.0473552	0.0459856	0.0378431	0.0675395	0.0293726	0.0259273	0.0348876	0.0222512	0.0246602	0.0499288	0.0633773	0.0238161	0.030991	0.0233332	0.0192194	0.0829115	0.0202823	0.0237081	0.0238506	0.0511921	0.0510998	0.0207079	0.021708	0.0129989	0.0281301	0.0253906	0.0249654	0.0220739	0.0870268	0.0281512	0.0370075	0.032024
	Unknown	NA	NA	4	770.928	2150.3	244	0.134705	0.0616072	0.151894	0.0551709	0.0547038	0.0472123	0.0563436	0.0543499	0.0728554	0.0420059	0.18816	0.17092	0.10682	0.278246	0.0777227	0.0739035	0.0976922	0.0630807	0.0697287	0.196499	0.249645	0.0634181	0.0850453	0.0638282	0.0513119	0.292645	0.0525686	0.0617718	0.0644148	0.179082	0.184228	0.0554904	0.0598942	0.0354873	0.0777451	0.0683468	0.0661896	0.0616719	0.400217	0.0776785	0.100032	0.0871299
	Unknown	NA	NA	4	778.478	2177	205	0.0740282	0.201111	0.0718937	0.198248	0.172657	0.16057	0.189519	0.191203	0.2523	0.153112	0.112435	0.14906	0.407659	0.0817556	0.278489	0.251848	0.337986	0.223176	0.241268	0.103127	0.171411	0.251696	0.290799	0.268974	0.200899	0.173853	0.188744	0.239958	0.224924	0.111736	0.113933	0.181172	0.198543	0.111418	0.266841	0.264878	0.253864	0.244143	0.593028	0.287533	0.35173	0.309793
	Unknown	NA	NA	4	804.278	2268	204	0.0205325	0.0266257	0.0242083	0.0225315	0.0280632	0	0.0274788	0.0280005	0.0343447	0.0224235	0.0212451	0.0190371	0.0409375	0	0.0310976	0.0277377	0.034917	0.028717	0.0290548	0.0233976	0.0219296	0.0202671	0.0329179	0.024485	0.0153005	0.0271712	0.0182312	0.0251322	0.0247606	0.018418	0.0141606	0.0161594	0.0172258	0.0151854	0.0187019	0.0167713	0.0242094	0.0177524	0.0229574	0.0237386	0.025559	0.0269276
	Unknown	NA	NA	4	820.228	2324.3	204	0.0136776	0.021705	0.0159383	0.017918	0.0267297	0.0170263	0.0154222	0.0161947	0.0228267	0.0141128	0.0120262	0.0128682	0.0296614	0.0180775	0.0208359	0.0196473	0.0276466	0.0205452	0.0154544	0.0148325	0.0113768	0.011529	0.0221414	0.0137612	0.0112102	0.0296673	0.0181904	0.019875	0.0215134	0.0181561	0.0132557	0.0170638	0.0151976	0.0148938	0.0179003	0.013005	0.0177581	0.0143726	0.0213969	0.0200239	0.023518	0.0241109
	Unknown	NA	NA	4	826.128	2345.2	219	0.00944935	0	0.0119029	0	0.00163503	0	0.0123072	0.0137793	0.0180505	0.0123303	0.00981638	0.00942839	0	0.0136495	0	0.0156628	0.0188057	0.0151543	0.013658	0	0.00964775	0.00935733	0.0168969	0.011	0.00925131	0.0195737	0.0118261	0.0137604	0.0163933	0	0.00873529	0.0129531	0.0112936	0.0107051	0	0.00157775	0.0116704	0.0106471	0	0.0138492	0.00132747	0.0162443
	Unknown	NA	NA	4	826.778	2347.5	157	0.0127646	0.0216665	0.0116468	0.0205595	0.038034	0.0105558	0.0104939	0.00931191	0.0200619	0.0156471	0.007041	0.0116992	0.0179163	0.0114952	0.00985066	0.0159137	0.0146985	0.00996767	0.0119276	0.00906016	0.0101389	0.0106249	0.025174	0.010953	0.0053258	0.0126272	0.0123495	0.0132142	0.0117774	0.0103561	0.00877684	0.0122693	0.0248942	0.0142974	0.00733382	0.0175296	0.00758976	0.00792843	0.0108352	0.0122257	0.013215	0.0164887
	Unknown	NA	NA	4	832.878	2369	204	0.0110514	0.0145346	0.0118714	0.0116705	0.0153777	0.0104679	0.0174668	0.01755	0.0192417	0.016652	0.0137083	0.012305	0.0199113	0.0136047	0.0149791	0.0133313	0.019695	0.0165502	0.0162654	0.0155784	0.0146929	0.0131187	0.0181143	0.0124353	0.0109687	0.0215521	0.0119869	0.0162189	0.0198442	0.013545	0.0119706	0.0148504	0.0146848	0.0140883	0.0135261	0.0124407	0.0145029	0.0114143	0.0169285	0.0149124	0.017554	0.0176816
	Unknown	NA	NA	4	840.728	2396.7	204	0.023926	0.0342184	0.0263783	0.0298511	0.0422221	0.0270744	0.0278185	0.0297239	0.0400247	0.0253832	0.0220183	0.0212233	0.0494578	0.0299854	0.0331454	0.0329893	0.0446685	0.037168	0.0283454	0.0294915	0.0212413	0.0203959	0.039181	0.0229001	0.0202684	0.0524465	0.0282854	0.0283304	0.0389566	0.0300259	0.0217476	0.0300711	0.0289261	0.0262219	0.0286369	0.0234032	0.0235198	0.0241239	0.0364055	0.0333843	0.0406795	0.039993
	Unknown	NA	NA	4	857.578	2456.2	338	0.0105845	0.00944045	0.0130694	0.00688429	0.0129324	0.00794188	0.00942605	0.00803387	0.0123061	0.0155647	0	0.00813173	0.0109567	0.0134421	0.0107892	0.00935943	0.017723	0.0128697	0	0	0.0112409	0.00724374	0	0.0111871	0.00729077	0.0175927	0.00809634	0.0208764	0.0128682	0.0107931	0.00845549	0.0154526	0.0107085	0.011103	0.00979033	0.0104212	0.0264105	0.0134841	0.0274479	0.0163006	0.0200053	0.0207061
	Unknown	NA	NA	4	870.028	2500.1	204	0.00650348	0	0.00789236	0.00733628	0.0115186	0.00719038	0.00953623	0.0101724	0.0119461	0.00665072	0.00685505	0.00608638	0.0166757	0.00913422	0.0110296	0.0113893	0.0146357	0.012965	0.0124908	0.0246791	0.00784835	0.00775436	0.0144936	0.0113145	0.00526245	0.0104085	0.00586728	0.00783481	0.00947026	0.0235031	0.0239106	0.00839461	0.00674028	0.00637672	0.00637918	0.00550804	0.0124273	0.00990205	0.0159479	0.0146579	0.0164666	0.020031
	Unknown	NA	NA	4	979.828	2887.6	202	0.00379273	0.0124795	0.00823537	0.0084801	0.0125895	0.0267126	0	0.00662121	0.00254353	0.00205317	0.00307897	0.00799296	0.00365061	0.00906462	0.064503	0.0265785	0.00861009	0.0429012	0.028474	0.0537909	0.00779274	0	0.0156765	0.00163423	0.00894354	0.0653365	0.061538	0.00345812	0.0140942	0.0158637	0.0074106	0	0.00472057	0.00609633	0.0318908	0.0042884	0	0.00492507	0	0.0260781	0.0584625	0.00232556
	Unknown	NA	NA	4	432.078	1235.3	174	0.0687551	0.0811409	0.0677809	0.123713	0.091499	0.0969177	0.123252	0.146499	0.165221	0.145463	0.0953687	0.122183	0.0675528	0.044291	0.0744684	0.0376318	0.108523	0.0604612	0.0826024	0.0572287	0.111412	0.107457	0.105036	0.045248	0.178519	0.0725991	0.122454	0.0922475	0.143284	0.095942	0.12452	0.133177	0.131768	0.152898	0.106525	0.0433279	0.487909	0.448187	0.212644	0.476121	0.439506	0.525738
	Unknown	NA	NA	4	1027.73	3056.7	559	0.0121684	0.00846341	0.0140618	0.00531876	0.0100564	0.00861509	0.00783644	0.00641394	0.00750688	0.0205886	0.0102003	0.00921712	0.00652413	0.0144082	0.0127662	0.00844527	0.0100519	0.00598684	0.00601099	0.0123293	0.0104156	0.00827493	0.00685466	0.00962231	0.00588911	0.0182207	0.00874888	0.0141584	0.0095108	0.0099862	0.0097609	0.00973093	0.00700969	0.00633234	0	0.0102614	0	0.00588834	0.0126586	0.00584606	0.00757732	0.00668399
	Unknown	NA	NA	4	930.228	2712.6	441	0.139417	0.233505	0.11556	0.135544	0.20274	0.174876	0.260062	0.204379	0.244059	0.108855	0.14858	0.170316	0.170581	0.12733	0.265881	0.226582	0.384756	0.170002	0.176751	0.259541	0.133055	0.197425	0.253574	0.0915068	0.139904	0.426202	0.198666	0.0897205	0.284825	0.159229	0.152484	0.254461	0.19637	0.151134	0.199836	0.0922761	0	0.0931279	0.140091	0.107186	0.182345	0.174151
	Unknown	NA	NA	4	335.978	1036.5	131	0	0.182278	0	0.13088	0.160464	0.161351	0.19232	0.105485	0.157167	0	0	0	0.119796	0	0.1837	0.178674	0.194544	0.143377	0.100102	0.18138	0.110638	0.15034	0.134498	0	0.121681	0.301471	0.182714	0	0.151089	0	0.141457	0.161073	0.147666	0.124493	0.154244	0	0	0.0982484	0.097288	0.0961759	0.0941765	0.1082
	Unknown	NA	NA	4	528.178	1434.2	186	0.529058	0.649347	0.879488	0.398383	0.454738	0.43959	0.408786	0.431127	0.333343	0.727072	0.748807	0.622161	0.36528	0.716267	0.512746	0.405312	0.261779	0.216775	0.283302	0.834442	0.53403	0.530035	0.613951	0.751449	0.501594	1.25063	0.691317	0.827018	0.393475	1.27174	0.561929	0.319071	0.332574	0.263594	0.598505	0.61756	0.490604	0.24463	0.488676	0.232322	0.227561	0.24888
	Unknown	NA	NA	4	682.678	1850.5	302	0.0280813	0.0463328	0.0345924	0.038762	0.0581322	0.0387772	0.0292891	0.0228009	0.0305391	0.0294152	0.0209061	0.0278176	0.0223882	0.0150853	0.0168018	0.0177599	0.0144399	0.0142125	0.0129938	0.0094017	0.00443526	0.00567063	0.00536851	0.00618849	0.016794	0.0169053	0.0154217	0.0265603	0.0144403	0.0134516	0.0109458	0.0228124	0.017537	0.0111904	0.014719	0.0212485	0.00335559	0.00529137	0.00234133	0.00246672	0.00333838	0.00265917
	Unknown	NA	NA	4	386.228	1140.5	204	0.0700896	0.0645739	0.0994189	0.0813652	0.059827	0.0520766	0.0543191	0.0380214	0.0454622	0	0.109453	0.0829435	0.0441593	0	0.0642144	0.0571357	0.0403007	0.0101093	0.0723053	0.10503	0.165895	0.0703736	0.0611482	0	0.0563778	0.124854	0.0841656	0	0.0600324	0	0.0726097	0.0408786	0.0616455	0.0458792	0	0	0	0.0372684	0.0686505	0.0261911	0.0280079	0.0309623
[truncated: 6 more columns]

## Sheet: Mean & SD Ws-4 & gpt2.2
	Metabolite	Metabolite Class	Chemical Identifier (PubChem CID)	Identification Level (*)	R.T. (s)	Retention Index	Quantification Mass	wild-type LL Day 0						Mean	SD	gpt2 LL Day 0						Mean	SD	wild-type HL Day 1						Mean	SD	gpt2 HL Day 1						Mean	SD	wild-type HL Day 3						Mean	SD	gpt2 HL Day 3
	γ-aminobutyric acid (GABA)	Amino acid	CID: 119	1	573.678	1539.1	160	0.0899447	0.127077	0.027665	0.0947825	0	0.107993	0.0894923	0.0374355	0.134477	0	0	0	0	0.0436425	0.0890598		0.158052	0.0287616	0.193633	0.182168	0	0.171708	0.146865	0.0673134	0.0893885	0	0.0858887	0	0.0867317	0	0.0873363	0.00182658	0	0	0.0524758	0.0981123	0.134753	0.144132	0.107368	0.0416346	0	0
	Alanine	Amino acid	CID: 602	1	496.728	1369.1	188	0.403269	0.296428	0.424825	0.454498	0.185702	0.327787	0.348751	0.0997033	0.26645	0.293758	0.289971	0.577376	0.349876	0.366006	0.357239	0.114358	0.311092	0.561752	0.278403	0.136754	0.118294	0.106297	0.252098	0.174656	0.102322	0.194196	0.544482	0.569479	0.221305	0.503593	0.355896	0.205698	0.510262	0.380962	0.382122	0.657217	0.237942	0.438771	0.434546	0.141142	0.449404	0.109375
	Aspartic acid 3TMS	Amino acid	CID: 83887	2	576.728	1547.8	114	0.667229	0.323352	0.783781	0.497785	0.2278	0.434331	0.489046	0.208515	0.321115	0.411264	0.32327	0.752269	0.792774	0.56346	0.527359	0.209762	0.260065	0.606193	0.155966	0.0979164	0.0771385	0.0534496	0.208455	0.208376	0.0303243	0.347328	0.202719	0.236171	0.0764397	0.220931	0.185652	0.115136	0.539532	0.764774	0.339506	1.0497	0.200521	0.441453	0.555914	0.307881	0.357575	0.0891315
	Glycine 3TMS	Amino acid	CID: 750	1	473.778	1321.6	174	0.0977465	0.16148	0.0837932	0.275607	0.159026	0.162288	0.156657	0.0678074	0.168377	0.113586	0.151233	0.113553	0	0.083215	0.125993	0.0338088	0.344768	2.05302	0.386934	0.288644	0.36105	0.530389	0.660801	0.686806	1.83819	1.25782	1.37438	1.5284	2.22614	0	1.64499	0.391085	0.238723	0.225192	0.254812	0.11893	0.299717	0.165756	0.217188	0.0648913	0.215922	0.411507
	pyroglutamic acid/glutamic acid	Amino acid	CID: 7405 / CID: 611	1	630.178	1700.5	156	0.353125	0.258202	0.373798	0.18688	0.265127	0.22516	0.277049	0.0727574	0.19273	0.179612	0.16993	0.323192	0.271276	0.27832	0.235843	0.063332	0.389474	0.460103	0.344057	0.31326	0.229115	0.193456	0.321577	0.0993361	0.188498	0.148576	0.370146	0.20082	0.312779	0.226014	0.241139	0.0836283	0.334357	0.280886	0.173083	0.409325	0.244866	0.346787	0.298218	0.0834448	0.447914	0.212516
	Threonine 2TMS	Amino acid	CID: 205	1	495.378	1366.3	130	0.206224	0.264543	0.227189	0.281981	0.292151	0.24984	0.253655	0.0327646	0.324395	0	0.307955	0.340701	0.229804	0.247858	0.290143	0.0486709	0.334838	0.260821	0.28142	0.257172	0.258365	0.265889	0.276417	0.0299612	0.27014	0.673002	0.310388	0.125147	0.311442	0.254323	0.324074	0.184089	0	0.102479	0.223484	0.240694	0.242139	0.248435	0.211446	0.0616125	0.261445	0.202937
	3,5-Di-tert,-butyl-4-hydroxybenzoic acid ethyl ester	Organic acid	CID: 74180	2	602.278	1620.8	263	0.116609	0.123762	0.160329	0.116251	0.130868	0.116135	0.127326	0.0171882	0.13845	0.104369	0.0958262	0.148097	0.141457	0.12991	0.126352	0.0213312	0.0890671	0.152632	0.142519	0.134116	0.151653	0.112324	0.130385	0.0250671	0.0815265	0.222017	0.106255	0.127964	0.0943222	0.102009	0.122349	0.0511662	0.0835914	0.283503	0.149254	0.172934	0.124898	0.125062	0.15654	0.0689276	0.111379	0.111556
	Arabic acid	Organic acid	CID: 10264	2	606.028	1631.5	307	0.0442978	0.0507868	0.0463678	0.0137892	0.0659199	0.0461693	0.0445551	0.0170164	0.0740753	0.0165101	0.0234811	0.0327756	0.0157531	0.0647503	0.0378909	0.0253447	0.039919	0.0458507	0.0517217	0.0126528	0.0556065	0.0128908	0.0364402	0.019089	0.044735	0.00824893	0.012163	0.00935093	0.0110536	0.0108258	0.0160629	0.0141133	0.0766874	0.0994516	0.0162159	0.0348384	0.0208969	0.0173241	0.0442357	0.0353391	0.074401	0.0596593
	Ascorbic acid 4TMS / Isoascorbic acid 4TMS	Organic acid	CID: 5785 / CID: 54675810	3	721.728	1976.7	332	0.0165302	0.0260268	0.00727326	0.0190446	0.0163781	0.0130372	0.0163817	0.00623362	0.00819617	0.00870922	0.0233688	0.000473621	0.0154356	0.00578843	0.0103287	0.0080129	0.0908388	0.138742	0.0674166	0.0848387	0.0849014	0.0452363	0.085329	0.0310226	0.0290125	0.0950797	0.0742137	0.0553949	0.083007	0.0617573	0.0664108	0.0232373	0.0162922	0.0880238	0.0296356	0.0464581	0.0594059	0.0321356	0.0453252	0.025635	0.0294536	0.0321406
	Citramalic acid 3TMS	Organic acid	CID: 439766	2	553.078	1485.7	101	0.0239745	0.0309897	0.0266786	0.0256865	0.0336911	0.0312659	0.0287144	0.00380088	0.0172844	0	0.0212882	0.0243149	0.0213108	0.0186074	0.0171343	0.00874112	0.020995	0.0340077	0.0165736	0.0182744	0.0210903	0.01435	0.0208818	0.0069335	0.0181658	0.0135443	0.0257046	0.0214008	0.0196129	0.0164902	0.0191531	0.00418831	0.0217719	0.0519121	0.0263348	0.0376436	0.0286627	0.0366953	0.0338367	0.0107516	0.0314196	0.0309299
	Citric acid 4TMS / Isocitric acid 4TMS	Organic acid	CID: 311 / CID: 1198	3	683.578	1853.1	245	0	0.0162222	0	0	0.0157161	0	0.0159692		0	0	0	0	0	0			0	0	0.0153378	0.0133271	0.0169898	0	0.0152182	0.0018343	0	0.0131629	0.0109948	0.00934358	0.0138722	0	0.0118434	0.00206771	0	0	0	0	0	0	0	0	0	0
	Dehydroascorbic acid	Organic acid	CID: 835	2	741.878	2047.8	173	0.882418	0.0158282	1.04885	0.0117837	0.0168765	0.00938829	0.330857	0.494512	0.0139931	0.0125385	0.019179	0.0113455	1.0029	0.950913	0.335145	0.497385	0.0251246	0.990441	0.023297	0.0277858	0.0316394	0.022877	0.186861	0.393686	0.0207712	1.05972	0.765287	0.0139738	0.0194436	0.0129713	0.315361	0.471832	0.0093366	1.9967	0.0101349	0.0133192	0.0149584	0.895348	0.489966	0.818369	0.800721	0.0214806
	Dehydroascorbic acid dimer; L+ Ascorbic acid	Organic acid	CID: 835 / CID: 54675810	3	707.928	1928	173	0.176479	0.367143	0.189451	0.189941	0.329745	0.193517	0.241046	0.0842253	0.283994	0.261696	0.368985	0.186271	0.201424	0.162275	0.244107	0.0766265	0	0.296815	0.475916	0.601687	0.634484	0.478646	0.49751	0.132962	0.493239	0.305591	0.307457	0.309074	0.451713	0.331082	0.366359	0.0837524	0.209769	0.381192	0.193342	0.232046	0.352045	0.185424	0.25897	0.0853967	0.18111	0.462152
	Fumaric acid 2TMS	Organic acid	CID: 444972	1	517.128	1411.3	248	0.188584	0.296957	0	0.222213	0.319588	0.210829	0.247634	0.0572228	0	0	0.252719	0.163098	0.172155	0.169228	0.1893	0.0424473	0.197703	0.177419	0.265996	0.254275	0.279445	0.229925	0.234127	0.0400884	0.186023	0.391371	0.159473	0.193292	0.203264	0.140946	0.212395	0.0906442	0	0.15619	0.175852	0.214058	0.280765	0.456422	0.256657	0.121372	0	0.294728
	Glucuronic acid	Organic acid	CID: 441478	2	692.078	1877.4	292	0.0157017	0.0206655	0.0166383	0.0177755	0.0215076	0.0179682	0.0183762	0.00226923	0.0163416	0.0257529	0.0208699	0.0243327	0.0179531	0.0199821	0.0208721	0.00362313	0.0244274	0.0191984	0.0193127	0.0191996	0.0232835	0.0184735	0.0206492	0.00252746	0.0220035	0.018295	0.0168414	0.0140207	0.0226041	0.0165042	0.0183782	0.00334273	0	0.0132495	0.0175209	0.0193563	0.022975	0.0327119	0.0211627	0.00734528	0.0179675	0.0234095
	Glyceraldehyde	Organic acid	CID: 751	2	423.428	1217.4	220	0.0851355	0.0583187	0.115738	0.0595956	0.0367898	0.0464988	0.0670128	0.0288702	0.0393256	0.0497522	0.0335505	0.100625	0.136659	0.0833697	0.0738804	0.0403713	0.0289302	0.0879702	0.0416393	0.0354688	0.0284258	0.0228641	0.0408831	0.0239576	0.0276147	0.121176	0.0579153	0.0635696	0.0492945	0.094957	0.0690878	0.0336138	0	0.0470348	0.0158393	0.0294555	0.0836655	0.123806	0.0599602	0.0438249	0.0166404	0.0251642
	Lactic acid	Organic acid	CID: 612	1	339.828	1044.5	117	0.683876	0.221897	0	0.325729	0.178089	0.179387	0.317795	0.213278	0.182264	0.171595	0.276538	0	0.392517	0.432016	0.290986	0.118829	0.244977	0	0.236296	0.188146	0.146665	0.175473	0.198311	0.0415716	0.115265	0.588976	0.135196	0.0353821	0.136101	0	0.202184	0.220137	0	0.46459	0.712963	0.189603	0.449627	1.35201	0.633759	0.442143	0	0.297986
	Malic acid 3TMS	Organic acid	CID: 525	1	568.278	1523.7	233	0.593511	0.612927	0.584322	0.418202	0.668993	0.393191	0.545191	0.11226	0.414031	0.343467	0.412445	0.639726	0.405988	0.405668	0.436888	0.102879	0.313384	0.620387	0.481666	0.398091	0.433924	0.369881	0.436222	0.106706	0.314571	0.577242	0.478878	0.317667	0.406471	0.497691	0.432087	0.104996	0.353888	0.845746	0.346988	0.628595	0.389967	0.00202278	0.427868	0.286255	0.56119	0.542541
	Malonic acid 2TMS	Organic acid	CID: 867	1	464.478	1302.4	233	0.0152412	0.0206217	0.0100312	0.0127477	0.0167337	0.0146729	0.0150081	0.00359264	0.0143565	0.0155675	0.0145903	0.000356169	0.011021	0.012083	0.0113291	0.00563619	0.0195555	0.0143617	0.0165084	0.0184588	0.0194352	0.0218406	0.01836	0.00261248	0.0189057	0.0196648	0.01743	0.0139897	0.0232423	0.0194777	0.018785	0.00303208	0.0171451	0.0329057	0.0125676	0.000575472	0.0169404	0.0192555	0.016565	0.0104535	0.0161028	0.0201999
	Pyruvic acid 1TMS	Organic acid	CID: 1060	1	397.878	1164.6	174	0.0116381	0.0628706	0.0131102	0.0518269	0.0509673	0.0483785	0.0397986	0.0218203	0.0441619	0.0363128	0.0519806	0	0.0113517	0.00989694	0.0307408	0.0191879	0.0620018	0.0146983	0.0844515	0.0623077	0.0598023	0.0854467	0.0614514	0.0256686	0.0860849	0.0142927	0.0116481	0.084774	0.0835817	0	0.0560763	0.0393712	0	0.0186715	0.065147	0.0685174	0.0677766	0.0126876	0.04656	0.0282969	0.00843472	0.0426366
	Transaconitic acid 3TMS / Citric acid 4TMS / Isocitric acid 4TMS	Organic acid	CID: 444212 / CID: 311 / CID: 1198	3	678.478	1838.5	276	1.10658	0.0718786	0.0692437	0.0613016	0.0854152	0.0634585	0.242979	0.42316	0	0.0621357	0.0536371	0.0509844	0.0793803	1.14254	0.277736	0.483568	0.0703261	0.120943	0.0822264	0.0801458	0.086819	0.0834783	0.0873231	0.0173882	0.0604893	0.879482	0.0580817	0.0629707	0.0688079	0.0517286	0.196927	0.33443	0.0543694	0.0396798	0.0589337	0.0565244	0.0770158	0.13413	0.0701088	0.0335543	0.0616241	0.0925585
	1,6-anhydroglucose 3TMS	Sugar	CID: 2724705	1	655.878	1773.9	204	0.101517	0.127134	0.127244	0.125122	0.0984462	0.128836	0.11805	0.0140788	0.139546	0.112051	0.19598	0.120535	0.12057	0.104707	0.132231	0.033332	0.239179	0.118324	0.169101	0.150868	0.166412	0.131209	0.162516	0.042437	0.122491	0.187042	0.121971	0.133684	0.176789	0.0823024	0.13738	0.0387962	0.12036	0.234371	0.138625	0.07674	0.186227	0.112465	0.144798	0.0566611	0.129827	0.127098
	Allose / Mannose	Sugar	CID: 102288 / CID: 18950	3	666.328	1803.8	319	1.55136	1.58505	1.44962	0.0617184	2.18253	0.0331504	1.1439	0.887437	0.044182	1.47796	1.55998	1.60874	1.1253	1.38666	1.20047	0.591651	0.0346282	1.25309	0.0398005	1.13416	0.0475008	0.0318912	0.423511	0.597734	2.03806	1.82056	1.98332	1.87776	0.0460533	1.73792	1.58395	0.761164	0	3.74534	2.14769	1.76809	2.4753	2.10536	2.44836	0.767087	2.11513	2.24151
	Cellobiose	Sugar	CID: 10712	2	916.178	2663	204	0.119281	0.131703	0.0905832	0.184885	0.178108	0.0900292	0.132432	0.0413772	0.0897854	0.102644	0.195778	0.0880932	0.0723391	0.0841774	0.105469	0.0453045	0.194621	0.109069	0.127177	0.137368	0.162597	0.15587	0.147784	0.0300348	0.104698	0.09964	0.0829348	0.0904522	0.136128	0.0827321	0.0994308	0.0200301	0.0661945	0.318017	0.151609	0.0639868	0.157023	0.140458	0.149548	0.0925127	0.0885836	0.170493
	Fructose 5TMS	Sugar	CID: 5984	1	651.728	1762.1	217	0.320709	0.370349	0.397968	0.363893	0.326228	0.332228	0.351896	0.0304149	0.36222	0.296418	0.478397	0.333839	0.380711	0.293222	0.357468	0.0687018	0.675773	0.474641	0.52118	0.528182	0.572487	0.451342	0.537268	0.0800884	0.400284	0.30698	0.375461	0.378837	0.618065	0.306467	0.397683	0.114866	0.322005	0.524727	0.388945	0.282888	0.518566	0.363475	0.400101	0.100866	0.399476	0.447558
	Fucose	Sugar	CID: 19466	2	633.678	1710.5	117	0.0568272	0.0608853	0.0654965	0.0469026	0.0643554	0.0517118	0.0576965	0.00732708	0.0492398	0	0.0548751	0.0931448	0.057091	0.0622587	0.0633219	0.0173134	0.0466826	0.0724099	0.0643751	0.0555622	0.0648469	0.0421857	0.0576771	0.0116504	0.0339224	0.0827764	0	0.0508121	0.052744	0	0.0550637	0.0203176	0	0	0.0497717	0.0861822	0.0478392	0.0401672	0.0559901	0.020551	0	0.0506121
	Glucopyranose	Sugar	CID: 5793	2	736.878	2030.2	204	0.013791	0.0142665	0.0209585	0.0128308	0.0170557	0.0144478	0.0155584	0.00299564	0.0131781	0.00688176	0.0154563	0.0119437	0.020764	0	0.0136448	0.00506987	0.0203471	0.0205087	0.0161336	0.015653	0.0182358	0.0156411	0.0177532	0.00228247	0.0131603	0	0.0277547	0.00964796	0.0142462	0.0122158	0.015405	0.00711006	0.0104343	0.0208552	0.0113323	0.0180304	0.0154168	0.0156535	0.0152871	0.00394642	0.0218352	0.00986613
	Lactose	Sugar	CID: 6134	2	867.178	2490	361	0.00599887	0.00721662	0.00650175	0.0055594	0.0130458	0.00709668	0.00756986	0.00275629	0.0105585	0.012679	0.0183883	0.0144697	0.00537949	0.00889477	0.0117283	0.00452724	0	0.00708031	0.00695151	0.00352452	0.0114134	0.00546634	0.00683632	0.00290922	0.0139609	0.0116794	0.0131055	0.00945121	0.0182078	0.0127996	0.0132007	0.00290488	0.0177359	0.0212037	0.0144985	0.016358	0.0230533	0.229995	0.0538074	0.0863709	0.0776919	0.0220234
	Lactose 8TMS	Sugar	CID: 6134	1	874.278	2515.1	361	0.0171472	0.00843318	0.00432143	0.0131033	0.0137151	0.0199306	0.0127751	0.0056855	0.00740629	0	0.0154566	0	0.0043221	0.00870531	0.00441795	0.00180859	0.00936795	0	0.00609045	0.00535381	0.0142659	0.0082169	0.00865901	0.00352341	0.0153335	0.00908495	0.0126382	0.0108311	0.0184778	0.00588624	0.012042	0.00448804	0.0157278	0.0109738	0.0258822	0.0138585	0.0223062	0.0155086	0.0173762	0.00558976	0.0140728	0.0178426
	Maltose	Sugar	CID: 6255	2	905.778	2626.3	361	0.00163748	0	0.00123227	0.00357078	0	0.00149342	0.00198349	0.0010714	0.00218292	0.00256552	0.00568985	0.00301673	0.00170703	0.00250975	0.0029453	0.00141323	0.0022197	0.00164565	0.00229788	0.00124574	0.00257131	0.0012402	0.00187008	0.000571645	0.0012772	0.00330126	0.00134891	0.00155703	0.00214467	0.00161792	0.0018745	0.000762663	0.00136174	0.00603543	0.00317295	0.00181612	0.0026505	0.00325717	0.00304898	0.00164336	0.0024712	0.00107345
	Maltose	Sugar	CID: 6255	1	900.278	2606.9	361	0.00893502	0.00675352	0.00632974	0.0181007	0.0145108	0.00727019	0.0103167	0.00485723	0.0107008	0.0138729	0.0311462	0.0154464	0.00776197	0.0124316	0.0152266	0.00823809	0.0104852	0.00599415	0.00723982	0.00609884	0.0136118	0.00716664	0.00843274	0.00301513	0.00775819	0.00432927	0.00754764	0.00792859	0.0113802	0.00738012	0.00772067	0.00223984	0.00794606	0.0276534	0.0150182	0.00957184	0.0134042	0.0156884	0.0148804	0.00696082	0.0117741	0.0151819
	Mannose / Glucose / Galactose	Sugar	CID: 18950 / CID: 5793 / CID: 6036	3	669.428	1812.7	319	1.302	1.58505	1.16802	1.60629	2.87635	1.52071	1.6764	0.612537	1.60009	1.47796	1.55998	1.60874	1.1253	1.63139	1.50058	0.191619	1.19713	1.44007	1.28025	1.13416	1.32536	1.41191	1.29815	0.119365	1.64381	1.42174	1.98332	1.87776	2.18951	1.54224	1.7764	0.290497	1.76809	4.24486	2.48951	1.82691	3.16145	2.10536	2.59936	0.955764	1.84535	2.86307
	Mannose / Glucose / Galactose	Sugar	CID: 18950 / CID: 5793 / CID: 6036	3	669.428	1812.7	160	0.254744	2.06185	0.202721	2.00624	2.18253	1.20709	1.3192	0.912256	1.16934	1.82712	1.9232	1.64642	0.326363	0.291682	1.19736	0.735498	0.906857	0.427757	1.76261	1.56357	1.85493	1.05542	1.26186	0.55819	1.64381	0.617694	2.14717	2.24873	2.02387	1.54224	1.70392	0.600882	0	0.71052	2.14769	1.91521	2.4753	0.56673	1.56309	0.868545	1.84535	2.24151
	Mannose / Glucose / Galactose	Sugar	CID: 18950 / CID: 5793 / CID: 6036	3	674.578	1827.4	319	0.44573	0.290916	0.365595	0.308217	0.452225	0.21235	0.345839	0.0937421	0.39332	0.271715	0.575812	0.859893	0.189637	0.524267	0.469107	0.240812	0.29602	0.237981	0.23283	0.210197	0.256742	0.293902	0.254612	0.0346022	0.304339	0.312351	0.501495	0.338504	0.655362	0.612581	0.454105	0.157323	0	1.10938	0.618731	0.610015	0.705657	0.805306	0.769817	0.205572	0.564074	0.657159
	Mannose / Glucose / Galactose	Sugar	CID: 18950 / CID: 5793 / CID: 6036	3	674.578	1827.4	205	0.0566325	0.493892	0.0583993	0.528827	0.760765	0.379176	0.379615	0.278602	0.225118	0.491661	0.32065	0	0.0493967	0.0503725	0.22744	0.188121	0.176693	0	0.389953	0.353735	0.424038	0.185994	0.306083	0.116599	0.462826	0.0800399	0.731539	0.546208	0.429979	0.431816	0.447068	0.212713	0	0.118361	0.410734	0.405043	0.471032	0.0633701	0.293708	0.187974	0.382381	0.418441
	Melibiose	Sugar	CID: 11458	2	921.428	2681.5	204	0.04975	0.0746831	0.0520799	0.0550458	0.0698647	0.0525234	0.0589911	0.010536	0.0873001	0.0787649	0.105703	0.0503857	0.0554005	0.0516591	0.0715356	0.0226757	0.107596	0.0549458	0.0745896	0.0701735	0.104033	0.0854405	0.0827964	0.0203732	0.0795438	0.0956377	0.0654574	0.0566985	0.0962055	0.0552091	0.074792	0.018513	0.0763335	0.168039	0.0825941	0.0370521	0.148424	0.0864569	0.0998166	0.0489548	0.0810123	0.125241
	Melibiose	Sugar	CID: 11458	2	946.978	2771.7	204	0.116438	0.130506	0.0947821	0.0910346	0.222655	0.111444	0.12781	0.0486688	0.262125	0.357082	0.418581	0.271197	0.143488	0.177811	0.271714	0.104124	0.155326	0.0809773	0.147084	0.0872043	0.174756	0.115065	0.126735	0.0382889	0.155216	0.214883	0.167108	0.124622	0.231537	0.126188	0.169926	0.0447366	0.216676	0.427484	0.148842	0.0949394	0.274301	0.181505	0.223958	0.116705	0.180108	0.178965
	Tagatose	Sugar	CID: 1101	2	664.978	1799.9	103	1.302	1.16857	1.16802	1.16241	1.63191	0.997442	1.23839	0.215667	1.08162	1.20975	1.3773	1.82499	1.41878	1.38666	1.38318	0.252	0.905431	1.25309	1.35269	1.00919	1.47891	1.04123	1.17342	0.222744	1.64782	0.0287697	2.57049	1.9102	2.673	2.12524	1.82592	0.962299	1.59001	3.74534	1.69214	2.52647	1.85199	2.32747	2.2889	0.801822	0	1.70496
	Tagatose 5TMS	Sugar	CID: 1101	1	659.428	1784.1	307	0.986705	0.271485	0.846996	0.255783	0.358239	0.239021	0.493038	0.333786	0.255854	0.293318	0.324988	0.472006	1.00727	1.21076	0.594031	0.410653	0.216544	1.18002	0.289691	0.228238	0.312338	0.24534	0.412028	0.378019	0.410582	1.42117	0.675694	0.449769	0.600197	0.563139	0.686759	0.372746	0.362609	2.46749	0.372085	0.618412	0.408624	2.00314	1.03873	0.943048	0.383044	0.396797
	Trehalose	Sugar	CID: 7427	1	847.078	2419.1	361	0.958743	1.37176	0.758461	1.0966	1.11991	0.842783	1.02471	0.22046	0.942374	0.553003	0.928632	0.506709	0.728479	0.548675	0.701312	0.196818	1.75084	1.49958	1.61238	1.62396	1.62518	1.66083	1.62879	0.0811457	2.15353	2.59095	1.8608	1.82674	2.53961	1.55404	2.08761	0.416219	0.766833	3.20346	1.50311	1.00187	2.18329	1.53671	1.69921	0.885164	1.17489	1.83593
	Glycerol 3TMS	Sugar alcohol	CID: 753	1	441.728	1255.3	205	0.0973716	0.0944712	0.106209	0.116494	0.140273	0.132185	0.114501	0.0186775	0.168045	0.203974	0.255141	0.426733	0.142581	0.185149	0.23027	0.103446	0.0620645	0.0820773	0.0890522	0.0586572	0.102629	0.0595727	0.0756755	0.0183336	0.0835871	0.119535	0.118413	0.0878356	0.0916289	0.108417	0.10157	0.0159007	0.223863	0.224536	0.128988	0.389335	0.148804	0.168426	0.213992	0.0943454	0.203164	0.145417
	Myo-inositol	Sugar alcohol	CID: 892	1	713.828	1948.8	217	1.55238	1.69617	1.54064	1.646	1.80359	1.65222	1.6485	0.0971774	1.30681	1.35947	1.87472	1.67397	1.44028	1.47177	1.52117	0.214208	1.94713	1.77007	1.67822	1.76062	1.93469	1.62327	1.78567	0.131959	1.45523	1.09011	1.50326	1.29643	1.64634	1.39307	1.39741	0.19035	0	3.58867	1.88075	1.45341	1.95342	1.97231	2.16971	0.820944	0	1.77433
	Hexadecanoic acid 1TMS	Fatty acid	CID: 985	1	754.278	2091.6	313	0.128094	0.995545	0.155921	0.782424	0.913072	0.918023	0.648847	0.398616	0.935092	0.807139	0.793758	0.944035	0.133244	0.122261	0.622588	0.388363	0.756895	0.188973	1.18426	1.00511	1.32318	0.817286	0.879283	0.400309	0.66535	0.126992	0.136962	0.971647	0.797086	0.68177	0.563301	0.351563	0.658805	0.215847	1.02218	0.948042	0.885639	0.147568	0.646348	0.380473	0.107327	1.047
	Myristic acid 1TMS	Fatty acid	CID: 11005	1	696.928	1891.2	285	1.73897	2.11192	2.00557	1.87375	2.09003	1.95547	1.96262	0.140241	2.03776	1.63731	1.56708	1.77688	1.95715	1.88683	1.8105	0.184043	1.51546	1.88447	2.38948	2.16318	2.63609	1.88636	2.07917	0.401587	1.42724	3.15507	1.5219	2.03489	1.63042	1.31653	1.84768	0.686518	1.40522	4.43296	2.185	1.65051	2.08469	1.79742	2.2593	1.1022	1.66777	2.31863
	Octadecanoic acid 1TMS	Fatty acid	CID: 5281	1	807.328	2278.8	341	0.67971	0.737751	0.83425	0.55809	0.676122	0.666589	0.692085	0.0908946	0.718086	0.623386	0.583168	0.76366	0.76306	0.742515	0.698979	0.0770414	0.561806	0.793892	0.896235	0.752348	0.995856	0.594803	0.765823	0.168382	0.523116	0.881447	0.609401	0.710625	0.603347	0.545811	0.645625	0.132596	0.492078	1.40136	0.723549	0.752666	0.674082	0.66978	0.785585	0.314991	0.597994	0.785566
	Propanoic acid 2TMS	Fatty acid	CID: 1032	2	490.778	1356.8	189	0.13675	0.135392	0.128835	0.148231	0.145618	0.149692	0.140753	0.00832228	0.174825	0.154312	0.19046	0.300338	0.145008	0.169089	0.189005	0.0568053	0.092013	0.137652	0.117709	0.0952226	0.134337	0.0937417	0.111779	0.0209933	0.101525	0.0914866	0.17211	0.177341	0.130914	0.117235	0.131768	0.0359264	0.211233	0.155277	0.1767	0.924076	0.226583	0.220533	0.319067	0.297665	0.19577	0.167774
	Phosphate 4TMS	Other	CID: 1061	1	486.478	1347.9	299	0.49536	0.357017	0.668795	0.345052	0.299361	0.346517	0.418684	0.13936	0.632717	0.589217	0.556236	0.926422	0.866926	0.626528	0.699674	0.156203	0.607537	0.805327	0.684939	0.577815	0.689343	0.671723	0.672781	0.0790783	0.614333	0.744263	0.825991	0.709959	0.649755	0.83052	0.729137	0.0891485	0.473178	0.443611	0.395922	0.0261861	0.488604	0.448574	0.379346	0.175876	0.642545	0.70071
	Unknown sugar	NA	NA	3	717.878	1963.1	319	0.0376338	0.0548295	0.0425438	0.0456313	0.0629213	0.0443935	0.0479922	0.00922098	0.0451736	0.0453009	0.0556063	0.0456276	0.041805	0.0387197	0.0453722	0.00568907	0.0663411	0.0472428	0.0567303	0.0540815	0.0635922	0.0495687	0.0562594	0.0075689	0.0471481	0.0354234	0.0461976	0.0418175	0.0652298	0.0450781	0.0468157	0.00997354	0.0421349	0.0745304	0.0547478	0.0697872	0.0618415	0.0578745	0.0601527	0.0115016	0.0435864	0.0519471
	Unknown sugar	NA	NA	3	726.478	1993.5	319	0.0249516	0.0299405	0.0184679	0.0298345	0.0360757	0.0235951	0.0271442	0.00612388	0.0212057	0.0199014	0.0312155	0.029628	0.0145312	0.0194219	0.0226506	0.00645038	0.0260299	0.0245395	0.0274763	0.0277465	0.0336722	0.0224539	0.0269864	0.00382005	0.0300298	0.0227979	0.0375355	0.0282033	0.0492408	0.0283021	0.0326849	0.00939919	0.0329762	0.0531549	0.0320101	0.0448643	0.0465308	0.040581	0.0416862	0.00819529	0.0316581	0.0385711
	Unknown sugar	NA	NA	3	756.978	2101.1	204	0.0180015	0.16729	0	0.14151	0.193853	0.152535	0.134638	0.0680886	0.145254	0.159872	0.195021	0.148097	0.0137385	0	0.132396	0.0821895	0.252753	0.025542	0.200073	0.1904	0.237958	0.169644	0.179395	0.0813948	0.150103	0.0180961	0.0147792	0.127185	0.197174	0.146353	0.108948	0.0752743	0.11039	0.0289583	0.138365	0.224311	0.150915	0.0199256	0.112144	0.0777165	0.0136799	0.12498
	Unknown sugar	NA	NA	3	763.528	2124.2	204	0.0153103	0.0253966	0.0171561	0.0217005	0.0286109	0.020693	0.0214779	0.00497227	0.0156203	0.0172619	0.0245302	0	0.018998	0.0181583	0.0189138	0.0091776	0.0344805	0.0249958	0.0270858	0.0282114	0.0350365	0.0218126	0.0286038	0.00524427	0.0170051	0.0189678	0.0228506	0.014244	0.025794	0.016853	0.0192858	0.00428266	0	0.0305334	0.0117977	0.0234382	0.0189097	0.0194098	0.0208177	0.00686012	0.0189388	0.0146256
	Unknown sugar	NA	NA	3	782.178	2190	204	0.0510596	0	0.0536148	0.0845942	0.109304	0.0805857	0.0758316	0.0241196	0.163587	0.230753	0.263151	0.273234	0.0484293	0.0461129	0.170878	0.10314	0.0893618	0.0838965	0.0971418	0.0555141	0.16676	0.0582958	0.0918283	0.040386	0.129274	0.097777	0.108072	0.123633	0.190333	0.127175	0.129377	0.0322673	0.149637	0.0571022	0.0960221	0.254356	0.138463	0.0732913	0.128145	0.0715337	0.0583481	0.103503
	Unknown	NA	NA	4	455.578	1284	221	0.113258	0.116114	0.141536	0.0960856	0.113936	0.108262	0.114865	0.0149172	0.115011	0.104039	0.0920835	0.151653	0.15518	0.116425	0.122399	0.0255999	0.0771049	0.141814	0.123561	0.106956	0.123516	0.0975489	0.11175	0.022833	0.0682265	0.154148	0.099312	0.123604	0.0844423	0.100419	0.105025	0.0302981	0.0811513	0.213974	0.146211	0.163894	0.122218	0.133736	0.143531	0.0443295	0.118068	0.105842
	Unknown	NA	NA	4	427.778	1226.4	144	0.0166064	0	0.0309374	0	0	0.0209179	0.0228206	0.00735252	0	0	0.0275188	0.052739	0	0	0.0401289		0.0156099	0	0	0	0	0.0181995	0.0169047		0	0	0.045031	0.0249457	0.0335227	0.0374284	0.035232	0.00835813	0	0	0	0.0574397	0.0251879	0.0394164	0.0406813	0.016163	0	0.047888
	Unknown	NA	NA	4	989.378	2921.3	361	0.0410728	0.0542355	0.0250158	0.0510061	0.0681118	0.0292922	0.044789	0.0162282	0.0383503	0.040088	0.0548283	0.0256609	0.0226277	0.0230802	0.0341059	0.012711	0.0860429	0.0291167	0.0527949	0.0417319	0.0478182	0.056039	0.0522573	0.0190895	0.0341949	0.0621209	0.0268618	0.0270567	0.0492782	0.0247444	0.0373762	0.0151042	0.0166307	0.209311	0.050511	0.0178569	0.0590344	0.0414921	0.065806	0.072363	0.0299844	0.0513854
	Unknown	NA	NA	4	482.778	1340.2	156	0.0485137	0.018949	0.0574495	0.0171969	0.0193053	0.0166212	0.0296726	0.018303	0.0138519	0.0169636	0.0196646	0.0734457	0.0317083	0.0326274	0.0313769	0.0220159	0.0151664	0.0716587	0.0228068	0.0133608	0.020908	0.00881002	0.0254518	0.0232019	0.0097757	0.00950749	0.0309381	0.0227062	0.0181178	0.0423561	0.0222336	0.0127672	0.0216873	0.0220296	0.0174037	0.0837432	0.0147421	0.0297689	0.0315625	0.0260685	0	0.0255087
	Unknown	NA	NA	4	529.628	1437.2	228	0.278409	0.346591	0.347679	0.198736	0.31077	0.250712	0.288816	0.0582398	0.341314	0.188145	0.270176	0	0.308499	0.269166	0.27546	0.0660055	0.210043	0.319454	0.337781	0.314249	0.334839	0.241718	0.293014	0.0537007	0.184082	0.26007	0.216957	0.247819	0.233304	0.23779	0.230004	0.026728	0	0.351244	0.27548	0.379564	0.30432	0.173197	0.296761	0.0800044	0.23446	0.28573
	Unknown	NA	NA	4	551.828	1483.1	158	0.0272072	0.0328384	0.0433851	0.0229593	0.0398077	0.0506282	0.0361377	0.010395	0.0332017	0.0515249	0.0678712	0	0.0464851	0	0.0497707	0.025484	0	0.0372919	0.0207157	0.0105161	0.00877293	0.0109981	0.0176589	0.0119284	0.0295169	0.0359191	0.0719427	0.0494038	0.0417864	0.0784132	0.0511637	0.0198309	0	0.0768144	0.0578444	0.0880006	0.042392	0.0700093	0.0670121	0.0175768	0	0.0244998
	Unknown	NA	NA	4	556.428	1492.6	89	0.0104244	0.003227	0.00809671	0.0109528	0.0175765	0.00889986	0.00986286	0.00467085	0.0109354	0.0105145	0.0190734	0.0237298	0.00793507	0.0127349	0.0141538	0.00600318	0.00310334	0.00340591	0.00324788	0	0	0.00424585	0.00350074	0.000511875	0	0	0.004456	0.00212642	0	0.00177494	0.00278579	0.00145708	0.0189877	0.0419842	0.0285377	0.0335473	0.0246317	0.032993	0.0301136	0.00796634	0.0351337	0.0138308
	Unknown	NA	NA	4	577.678	1550.5	111	0.0261469	0.028428	0.039958	0.0290528	0.0314613	0.0277404	0.0304646	0.00496635	0.0334728	0.0280737	0.0222594	0.0332796	0.0360852	0.0311382	0.0307181	0.00493305	0.0201583	0.0378107	0.0300064	0.0301913	0.0292405	0.0247388	0.028691	0.00593093	0.0184406	0.0510489	0.0240005	0.0301358	0.0193794	0.023672	0.0277796	0.0121322	0.0190338	0.0587902	0.0367414	0.042043	0.0279309	0.0293476	0.0356478	0.0138053	0.027559	0.0272084
	Unknown	NA	NA	4	594.328	1598.1	190	0.0201705	0.0204649	0.0138589	0.0180235	0.0187988	0.0153307	0.0177745	0.0026606	0.0171384	0.0098988	0.0175092	0.0173135	0.0163856	0.0181621	0.0160679	0.00307634	0.0122979	0.0203243	0.0143713	0.0114978	0.0163829	0.013444	0.0147197	0.00323025	0.0117113	0.0141488	0.0149259	0.0142388	0.0119416	0.0249123	0.0153131	0.00488149	0.0121548	0.0291104	0.0205684	0.0249996	0.0152491	0.0242713	0.0210589	0.00638672	0.0147488	0.0106491
	Unknown	NA	NA	4	611.928	1648.4	158	0.0412845	0.0495666	0.0542776	0.0377203	0.0473266	0.047791	0.0463278	0.00593886	0.0506765	0.0406726	0.0709342	0.0741262	0.0639666	0.0561393	0.0594192	0.0127137	0.0512414	0.0590767	0.0566046	0.0552538	0.0588435	0.0546384	0.0559431	0.00293098	0.0515746	0.0648205	0.058552	0.0471558	0.0486271	0.0825801	0.058885	0.0133644	0.0538102	0.0735462	0.0576871	0.0838623	0.0632778	0.0548481	0.0645053	0.0119338	0.0579727	0.050237
	Unknown	NA	NA	4	617.928	1665.5	174	0	0	0	0	0.0467144	0	0.0467144		0	0	0	0	0	0	0		0	0	0	0	0.0629003	0.0467849	0.0548426		0.0250411	0	0	0	0	0	0.0250411		0	0	0	0	0	0	0	0	0	0
	Unknown	NA	NA	4	619.778	1670.8	292	0.00807062	0	0.00879121	0.00923071	0.0120975	0.00814098	0.0092662	0.00165368	0.00705604	0.00767822	0.00992613	0	0.00717985	0.007205	0.00780905	0.00120695	0.0103261	0.0100264	0.0104456	0.0101535	0.0115365	0.00980388	0.010382	0.000608761	0.0072781	0.00809297	0.00713303	0.00673786	0	0.00776892	0.00740217	0.000534054	0	0.00672243	0.00761771	0.0108486	0.00834443	0.00840062	0.00838676	0.00153493	0	0
	Unknown	NA	NA	4	619.778	1670.8	292	0.00807062	0	0.00879121	0.00923071	0.0120975	0.00814098	0.0092662	0.00165368	0.00705604	0.00767822	0.00992613	0	0.00717985	0.007205	0.00780905	0.00120695	0.0103261	0.0100264	0.0104456	0.0101535	0.0115365	0.00980388	0.010382	0.000608761	0.0072781	0.00809297	0.00713303	0.00673786	0	0.00776892	0.00740217	0.000534054	0	0.00672243	0.00761771	0.0108486	0.00834443	0.00840062	0.00838676	0.00153493	0	0
	Unknown	NA	NA	4	634.278	1712.2	217	0.055732	0.0474933	0.0590566	0.0501941	0.0763132	0.0532267	0.0570027	0.0102934	0.0516824	0.0764579	0.0770348	0.170655	0.0408877	0.0791283	0.0826409	0.0458915	0.0292585	0.0760815	0.0403354	0.0382353	0.042073	0.0206851	0.0411115	0.0189232	0.0290728	0.1156	0.0546343	0.0518981	0	0	0.0628014	0.0370178	0.0288296	0.050501	0.0227193	0.13118	0.028197	0.0326285	0.0490093	0.0413623	0.0228275	0.0461763
	Unknown	NA	NA	4	638.628	1724.7	217	0.0545572	0.0364891	0.0504028	0.0442272	0.0536338	0	0.039885	0.00753573	0.0505021	0.067533	0	0.154455	0	0.0741723	0.0866657	0.0462795	0.0251333	0.0702826	0.0326025	0	0.0322463	0.0172175	0.0354964	0.0204361	0.0190015	0.0910562	0	0.0384337	0.0317618	0.0382697	0.0437046	0.00912232	0	0.0374183	0.0287316	0.102795	0.0239168	0.0243737	0.043447	0.0336164	0.0170012	0.0369136
	Unknown	NA	NA	4	643.078	1737.4	242	0.0106301	0.0110374	0.0137984	0.00882463	0.0104735	0.00982119	0.0107642	0.00167541	0.0139413	0	0.0092477	0.0143295	0.0132683	0.0104769	0.0153159	0.00225718	0.00823887	0.0115597	0.0142601	0.0118555	0.0154392	0.0114493	0.0121338	0.0025097	0.00794915	0	0.00923219	0.0111116	0.0113492	0.00843913	0.00961624	0.00154525	0.00715203	0.020012	0.0128236	0.0161763	0.0119004	0.0114467	0.0132518	0.00439837	0	0.0127199
	Unknown	NA	NA	4	647.794	1750.8	205	0.0439124	0	0.0444375	0	0	0.0219158	0.0183776	0.0128541	0.0206384	0.0276308	0.0172304	0.053537	0.0502941	0.0355791	0.0341516	0.0151649	0.0304088	0.0588765	0	0.011839	0	0	0.0337081	0.0236917	0.00448069	0.0487821	0.0250265	0.0317978	0	0.0253079	0.027079	0.0159007	0	0	0.0191322	0.0554508	0.0362717	0.0281474	0.0347505	0.0154741	0	0
	Unknown	NA	NA	4	650.144	1757.6	142	0	0	0	0.0306474	0	0	0.0306474		0	0	0	0.0576423	0	0.0398793	0.0106243		0	0	0	0	0	0	0		0	0	0	0	0	0	0		0	0	0.144388	0.0594704	0.035303	0.133585	0.0931867	0.0539782	0	0
	Unknown	NA	NA	4	388.228	1144.6	104	0.0992531	0.270955	0.144075	0.313357	0.246614	0.570991	0.274207	0.166089	0.232141	0.441815	0.523719	0	0.127549	0.0944629	0.283937	0.190697	0.641364	0.157156	0.601029	0.283852	0.128851	0.798331	0.435097	0.2814	2.00229	0.0764238	3.04467	1.02736	1.7086	0	1.57187	1.10747	0	0.158002	0.497278	1.10712	0.58827	0.107605	0.491655	0.402176	1.36123	0.359873
	Unknown	NA	NA	4	657.878	1779.7	69	0.234173	0.123898	0.22168	0.0975605	0.125663	0.10926	0.152039	0.0598022	0.116507	0.0977392	0.0955222	0.114337	0.236916	0.288841	0.15831	0.0830775	0.0996705	0.301002	0.127704	0.100975	0.176154	0.0935083	0.149836	0.0801378	0.0747298	0.365483	0.0775142	0.114259	0.0941659	0.0751047	0.133543	0.114658	0.0716271	0.601013	0.130016	0.12589	0.114027	0.492981	0.255926	0.228973	0.0853408	0.107872
	Unknown	NA	NA	4	694.028	1882.9	217	0.0123591	0.00910192	0.012406	0.0126222	0.00867004	0.0166294	0.0119648	0.00288418	0.0081834	0.00808536	0.00967843	0.0245058	0.0157988	0.0118514	0.0130172	0.00632329	0.0102518	0.0185851	0.00923836	0.0162293	0.0120668	0.0131978	0.0132615	0.00357278	0.0184551	0.0160203	0.00949708	0.00843186	0.0136509	0.0168467	0.013817	0.00408006	0.00755498	0.017155	0.0110326	0.0233775	0.0135796	0.0106006	0.0138834	0.00565483	0.00870609	0.0209661
	Unknown	NA	NA	4	740.828	2044.1	217	0.00738438	0.0178487	0.0109738	0.0160554	0.0195019	0.0202115	0.0153293	0.00510321	0.0234586	0.0157399	0.031536	0.0151842	0.00999785	0.0103354	0.0177086	0.00834658	0.0427903	0.0149776	0.0247996	0.0258815	0.029277	0.0253829	0.0271848	0.00902839	0.0302942	0.010141	0.0131173	0.0233216	0.0335256	0.0295829	0.0233304	0.00969328	0.0173576	0.0122887	0.0160861	0.0132341	0.0184973	0.0088602	0.0143873	0.00360232	0	0.0194654
	Unknown	NA	NA	4	766.978	2136.4	244	0.0382876	0.0241624	0.0428618	0.0220199	0.0215338	0.0191448	0.0280017	0.00997417	0.0222751	0.0213438	0.0276663	0.0165252	0.0473552	0.0459856	0.0301919	0.0132525	0.0378431	0.0675395	0.0293726	0.0259273	0.0348876	0.0222512	0.0363035	0.0163293	0.0246602	0.0499288	0.0633773	0.0238161	0.030991	0.0233332	0.0360178	0.0167696	0.0192194	0.0829115	0.0202823	0.0237081	0.0238506	0.0511921	0.0368607	0.0255122	0.0510998	0.0207079
	Unknown	NA	NA	4	770.928	2150.3	244	0.134705	0.0616072	0.151894	0.0551709	0.0547038	0.0472123	0.0842155	0.0463129	0.0563436	0.0543499	0.0728554	0.0420059	0.18816	0.17092	0.0974391	0.0645792	0.10682	0.278246	0.0777227	0.0739035	0.0976922	0.0630807	0.116244	0.08097	0.0697287	0.196499	0.249645	0.0634181	0.0850453	0.0638282	0.121361	0.0809379	0.0513119	0.292645	0.0525686	0.0617718	0.0644148	0.179082	0.116966	0.0989819	0.184228	0.0554904
	Unknown	NA	NA	4	778.478	2177	205	0.0740282	0.201111	0.0718937	0.198248	0.172657	0.16057	0.146418	0.0589247	0.189519	0.191203	0.2523	0.153112	0.112435	0.14906	0.174605	0.0479878	0.407659	0.0817556	0.278489	0.251848	0.337986	0.223176	0.263486	0.110768	0.241268	0.103127	0.171411	0.251696	0.290799	0.268974	0.221213	0.0705398	0.200899	0.173853	0.188744	0.239958	0.224924	0.111736	0.190019	0.0452147	0.113933	0.181172
	Unknown	NA	NA	4	804.278	2268	204	0.0205325	0.0266257	0.0242083	0.0225315	0.0280632	0	0.0203269	0.00303556	0.0274788	0.0280005	0.0343447	0.0224235	0.0212451	0.0190371	0.0254216	0.00521495	0.0409375	0	0.0310976	0.0277377	0.034917	0.028717	0.0326814	0.00538109	0.0290548	0.0233976	0.0219296	0.0202671	0.0329179	0.024485	0.025342	0.0047559	0.0153005	0.0271712	0.0182312	0.0251322	0.0247606	0.018418	0.0215023	0.00478758	0.0141606	0.0161594
	Unknown	NA	NA	4	820.228	2324.3	204	0.0136776	0.021705	0.0159383	0.017918	0.0267297	0.0170263	0.0188325	0.00468326	0.0154222	0.0161947	0.0228267	0.0141128	0.0120262	0.0128682	0.0155751	0.00387436	0.0296614	0.0180775	0.0208359	0.0196473	0.0276466	0.0205452	0.0227356	0.0047271	0.0154544	0.0148325	0.0113768	0.011529	0.0221414	0.0137612	0.0148492	0.00394483	0.0112102	0.0296673	0.0181904	0.019875	0.0215134	0.0181561	0.0197687	0.0059896	0.0132557	0.0170638
	Unknown	NA	NA	4	826.128	2345.2	219	0.00944935	0	0.0119029	0	0.00163503	0	0.00383122	0.00581776	0.0123072	0.0137793	0.0180505	0.0123303	0.00981638	0.00942839	0.0126187	0.00313251	0	0.0136495	0	0.0156628	0.0188057	0.0151543	0.0158181	0.00216743	0.013658	0	0.00964775	0.00935733	0.0168969	0.011	0.012112	0.00316948	0	0.0195737	0.0118261	0.0137604	0.0163933	0.00925131	0.014161	0.00399995	0	0.0129531
	Unknown	NA	NA	4	826.778	2347.5	157	0.0127646	0.0216665	0.0116468	0.0205595	0.038034	0.0105558	0.0192045	0.0103522	0.0104939	0.00931191	0.0200619	0.0156471	0.007041	0.0116992	0.0123758	0.00472491	0.0179163	0.0114952	0.00985066	0.0159137	0.0146985	0.00996767	0.013307	0.00335729	0.0119276	0.00906016	0.0101389	0.0106249	0.025174	0.010953	0.0129797	0.00604804	0.0053258	0.0126272	0.0123495	0.0132142	0.0117774	0.0103561	0.0109417	0.00291776	0.00877684	0.0122693
	Unknown	NA	NA	4	832.878	2369	204	0.0110514	0.0145346	0.0118714	0.0116705	0.0153777	0.0104679	0.0124956	0.00198652	0.0174668	0.01755	0.0192417	0.016652	0.0137083	0.012305	0.016154	0.00261728	0.0199113	0.0136047	0.0149791	0.0133313	0.019695	0.0165502	0.0163453	0.00291344	0.0162654	0.0155784	0.0146929	0.0131187	0.0181143	0.0124353	0.0150342	0.00208993	0.0109687	0.0215521	0.0119869	0.0162189	0.0198442	0.013545	0.015686	0.00430132	0.0119706	0.0148504
	Unknown	NA	NA	4	840.728	2396.7	204	0.023926	0.0342184	0.0263783	0.0298511	0.0422221	0.0270744	0.0306117	0.0066861	0.0278185	0.0297239	0.0400247	0.0253832	0.0220183	0.0212233	0.0276986	0.00686448	0.0494578	0.0299854	0.0331454	0.0329893	0.0446685	0.037168	0.0379024	0.0076065	0.0283454	0.0294915	0.0212413	0.0203959	0.039181	0.0229001	0.0269259	0.00707031	0.0202684	0.0524465	0.0282854	0.0283304	0.0389566	0.0300259	0.0330522	0.0112125	0.0217476	0.0300711
	Unknown	NA	NA	4	857.578	2456.2	338	0.0105845	0.00944045	0.0130694	0.00688429	0.0129324	0.00794188	0.0101421	0.00254939	0.00942605	0.00803387	0.0123061	0.0155647	0	0.00813173	0.0106925	0.0032238	0.0109567	0.0134421	0.0107892	0.00935943	0.017723	0.0128697	0.0125233	0.00294865	0	0	0.0112409	0.00724374	0	0.0111871	0.00989058	0.00229239	0.00729077	0.0175927	0.00809634	0.0208764	0.0128682	0.0107931	0.0129196	0.00537811	0.00845549	0.0154526
	Unknown	NA	NA	4	870.028	2500.1	204	0.00650348	0	0.00789236	0.00733628	0.0115186	0.00719038	0.00674018	0.00198043	0.00953623	0.0101724	0.0119461	0.00665072	0.00685505	0.00608638	0.00854114	0.00247459	0.0166757	0.00913422	0.0110296	0.0113893	0.0146357	0.012965	0.0126383	0.00271379	0.0124908	0.0246791	0.00784835	0.00775436	0.0144936	0.0113145	0.0130968	0.00625671	0.00526245	0.0104085	0.00586728	0.00783481	0.00947026	0.0235031	0.0103911	0.00672423	0.0239106	0.00839461
	Unknown	NA	NA	4	979.828	2887.6	202	0.00379273	0.0124795	0.00823537	0.0084801	0.0125895	0.0267126	0.0120483	0.00788601	0	0.00662121	0.00254353	0.00205317	0.00307897	0.00799296	0.00445797	0.00267046	0.00365061	0.00906462	0.064503	0.0265785	0.00861009	0.0429012	0.0258847	0.0239044	0.028474	0.0537909	0.00779274	0	0.0156765	0.00163423	0.0214737	0.0206627	0.00894354	0.0653365	0.061538	0.00345812	0.0140942	0.0158637	0.0282057	0.0276575	0	0.0074106
	Unknown	NA	NA	4	432.078	1235.3	174	0.0687551	0.0811409	0.0677809	0.123713	0.091499	0.0969177	0.0883011	0.020942	0.123252	0.146499	0.165221	0.145463	0.0953687	0.122183	0.132998	0.024511	0.0675528	0.044291	0.0744684	0.0376318	0.108523	0.0604612	0.0654881	0.0252487	0.0826024	0.0572287	0.111412	0.107457	0.105036	0.045248	0.0848306	0.0281438	0.178519	0.0725991	0.122454	0.0922475	0.143284	0.095942	0.117508	0.0388104	0.12452	0.133177
	Unknown	NA	NA	4	1027.73	3056.7	559	0.0121684	0.00846341	0.0140618	0.00531876	0.0100564	0.00861509	0.00978065	0.00306946	0.00783644	0.00641394	0.00750688	0.0205886	0.0102003	0.00921712	0.0102939	0.00521553	0.00652413	0.0144082	0.0127662	0.00844527	0.0100519	0.00598684	0.00969707	0.00338054	0.00601099	0.0123293	0.0104156	0.00827493	0.00685466	0.00962231	0.00891795	0.00234508	0.00588911	0.0182207	0.00874888	0.0141584	0.0095108	0.0099862	0.0110857	0.00439326	0	0.00973093
	Unknown	NA	NA	4	930.228	2712.6	441	0.139417	0.233505	0.11556	0.135544	0.20274	0.174876	0.166941	0.0450745	0.260062	0.204379	0.244059	0.108855	0.14858	0.170316	0.189375	0.0578326	0.170581	0.12733	0.265881	0.226582	0.384756	0.170002	0.224189	0.0924309	0.176751	0.259541	0.133055	0.197425	0.253574	0.0915068	0.185309	0.0662115	0.139904	0.426202	0.198666	0.0897205	0.284825	0.159229	0.216425	0.121804	0.152484	0.254461
	Unknown	NA	NA	4	335.978	1036.5	131	0	0.182278	0	0.13088	0.160464	0.161351	0.158743	0.0211345	0.19232	0.105485	0.157167	0	0	0	0.151657	0.043679	0.119796	0	0.1837	0.178674	0.194544	0.143377	0.164018	0.0312875	0.100102	0.18138	0.110638	0.15034	0.134498	0	0.135391	0.0323932	0	0	0.182714	0.121681	0.151089	0.301471	0.189239	0.0788632	0	0.161073
	Unknown	NA	NA	4	528.178	1434.2	186	0.529058	0.649347	0.879488	0.398383	0.454738	0.43959	0.558434	0.180387	0.408786	0.431127	0.333343	0.727072	0.748807	0.622161	0.545216	0.177178	0.36528	0.716267	0.512746	0.405312	0.261779	0.216775	0.413026	0.182005	0.283302	0.834442	0.53403	0.530035	0.613951	0.751449	0.591201	0.193481	0.501594	1.25063	0.691317	0.827018	0.393475	1.27174	0.822628	0.371317	0.561929	0.319071
	Unknown	NA	NA	4	682.678	1850.5	302	0.0280813	0.0463328	0.0345924	0.038762	0.0581322	0.0387772	0.0407797	0.0103881	0.0292891	0.0228009	0.0305391	0.0294152	0.0209061	0.0278176	0.0267947	0.00396945	0.0223882	0.0150853	0.0168018	0.0177599	0.0144399	0.0142125	0.0167813	0.00307742	0.0129938	0.0094017	0.00443526	0.00567063	0.00536851	0.00618849	0.00734307	0.0032451	0.016794	0.0169053	0.0154217	0.0265603	0.0144403	0.0134516	0.0172622	0.00474707	0.0109458	0.0228124
	Unknown	NA	NA	4	386.228	1140.5	204	0.0700896	0.0645739	0.0994189	0.0813652	0.059827	0.0520766	0.0712252	0.0169695	0.0543191	0.0380214	0.0454622	0	0.109453	0.0829435	0.0660398	0.029649	0.0441593	0	0.0642144	0.0571357	0.0403007	0.0101093	0.0431839	0.0208574	0.0723053	0.10503	0.165895	0.0703736	0.0611482	0	0.0949505	0.0429947	0	0	0.0841656	0.124854	0.0600324	0.0563778	0.0813574	0.0315096	0	0
[truncated: 22 more columns]

## Sheet: Raw Col-0 & gpt2.1
	Metabolite	Metabolite Class	Chemical Identifier (PubChem CID)	Identification Level (*)	R.T. (s)	Retention Index	Quantification Mass	Col-0 LL Day 0						gpt2.1 LL Day 0						Col-0 HL Day 1						gpt2.1 HL Day 1						Col-0 HL Day 3						gpt2.1 HL Day 3						Col-0 HL Day 7
	Glycine 3TMS	Amino acid	CID: 750	1	473.778	1321.6	174	0.0557689	0.0855192	0	0.129821	0.121273	0.0519172	0.23416	0.279953	0.0666168	0.132426	0.20515	0.196024	0.907471	0.595326	0.582967	0.330418	0.716036	0.255319	0.15727	0.0857875	0.202996	0.140542	0.162165	0	0.160005	0.184847	0.62121	0.184594	0.226681	0.353662	0.242707	0.268449	0.437761	0	0.478562	0.222413	0.419451	0.557466	0.565351	0.401179	0.619877	0.666504
	Threonine 2TMS	Amino acid	CID: 205	1	495.378	1366.3	130	0	0.240386	0.243291	0.158492	0.251617	0.187033	0.431392	0.391101	0.174848	0.227515	0	0.366056	0.138876	0.327109	0.239153	0.27285	0.359941	0	0	0.0881287	0.254789	0.243835	0.217213	0	0	0.295709	0.510122	0.313145	0.329627	0.432542	0.274554	0.216576	0.0912239	0.284556	0.0806602	0.233893	0.32577	0.473869	0.215311	0.282979	0.402757	0.449291
	Alanine	Amino acid	CID: 602	1	496.728	1369.1	188	0.301631	0.223603	0.169635	0.105577	0.395726	0.34112	0.629591	0.0636823	0.336755	0.103761	0.570581	0.189908	0.503208	0.469879	0.219298	0.588564	0.280913	0.375042	0.359691	0.458042	0.41456	0.468651	0.338645	0.0863001	0.231672	0.393229	0.637104	0.262875	0.467126	0.318785	0.476271	0.0741564	0.18461	0.645873	0.127209	0.222068	0.60276	0.288785	1.07063	0.491727	0.308761	0.212835
	γ-aminobutyric acid (GABA)	Amino acid	CID: 119	1	573.678	1539.1	160	0	0.120033	0.127939	0.148467	0.108038	0	0.136386	0.21881	0.0620748	0.152554	0.137037	0	0.156975	0.111481	0.179496	0.122718	0.123959	0.0615856	0.0493988	0	0.151772	0	0	0.244066	0.166322	0.182752	0	0.150394	0.170514	0.214085	0.183846	0.19869	0.245536	0.171847	0	0.137846	0.149744	0	0.218158	0.190259	0.222043	0.171336
	Aspartic acid 3TMS	Amino acid	CID: 83887	2	576.728	1547.8	114	0	0.246354	0.184191	0.100553	0.563003	0.729816	0.631689	0	0.365671	0.00333486	0.578298	0.155335	0.260268	0.252393	0.114918	0.480037	0.127764	0.26954	0.293932	0.747838	0.304309	0.506194	0.238346	0.0728178	0.166455	0.310077	0.458359	0.204527	0.310537	0.221569	0.370593	0.0513795	0.127178	0.576917	0.0828389	0.011212	0.445394	0.201231	0.566296	0.281513	0.217106	0.164952
	pyroglutamic acid/glutamic acid	Amino acid	CID: 7405 / CID: 611	1	630.178	1700.5	156	0	0.215716	0.198391	0.11006	0.142271	0.233335	0.125293	0.201982	0.15221	0.156938	0.184043	0.196831	0.171771	0.192811	0.243833	0.240872	0.153589	0.347361	0.381599	0.453726	0.429108	0.594474	0.395909	0.252167	0.347871	0.204794	0.316451	0.239574	0.367491	0.231856	0.580832	0.223357	0.369741	0.426863	0.224584	0.243211	0.109648	0.0861828	0.244719	0.161737	0.108007	0.0858286
	Propanoic acid 2TMS	Fatty acid	CID: 1032	2	490.778	1356.8	189	0	0.157199	0.16227	0.229059	0.199377	0.156699	0.202107	0.245703	0.136853	0.156552	0.196427	0.196227	0.114054	0.0947575	0.105561	0.101168	0.0970849	0.0936781	0.124361	0	0.0798457	0.117133	0.0783568	0.0932381	0.128499	0.157135	0.331243	0.149741	0.211357	0.201683	0.165136	0.255652	0.260275	0.189543	0.233816	0.215284	0.410191	0.352084	0.402761	0.306245	0.389692	0.337736
	Myristic acid 1TMS	Fatty acid	CID: 11005	1	696.928	1891.2	285	0	1.77679	2.18461	2.42219	1.9916	2.34624	3.00693	2.25203	0	2.72082	2.76037	2.12934	3.08922	2.04716	0	3.06006	1.73396	1.97834	1.84455	2.7682	2.30144	2.17703	2.29458	3.03424	2.29043	3.02117	3.57194	2.51113	2.02002	2.84765	1.58404	1.95999	1.48983	1.62159	1.9056	1.48366	2.12894	1.84661	1.26022	1.44974	2.20543	1.52772
	Hexadecanoic acid 1TMS	Fatty acid	CID: 985	1	754.278	2091.6	313	0	0.783178	0.971304	1.17301	0.9286	0.148893	1.19794	1.10382	1.25471	1.2347	1.20255	0.953302	1.28316	0.94701	1.28814	0.177903	0.785625	0.132379	0.168012	1.43657	0.174695	1.16031	1.12613	1.35359	0.142531	1.33502	1.42924	0.156516	0.942006	1.36031	0.768688	0.848444	0.714066	0.769296	0.822839	0.684528	1.06107	0.855581	0.170968	0.137654	1.03741	0.657891
	Octadecanoic acid 1TMS	Fatty acid	CID: 5281	1	807.328	2278.8	341	0	0.564542	0.699845	0.868091	0.658053	0.881416	0.799756	0.834776	0.919049	0.908133	0.819007	0.679101	0.849812	0.695601	0.954899	0.990469	0.619988	0.77428	0.702404	1.12759	0.77452	0.923243	0.832575	1.05333	0.754808	0.925702	0.967765	0.772781	0.662212	0.979065	0.589482	0.632221	0.533328	0.565398	0.673847	0.527081	0.799865	0.696019	0.527022	0.515135	0.807406	0.524717
	Lactic acid	Organic acid	CID: 612	1	339.828	1044.5	117	0	0.166744	0.179198	0.0434465	0.417691	0.539376	0.873572	0.160241	0.358543	0.164418	1.25287	0.264066	0.377371	0.392904	0.216194	0.737738	0.191323	0	0	0.029627	0.523276	0	0.686829	0.182931	0.277195	0.320324	0.543671	0.22723	0.265408	0.368534	0.418674	0.190019	0.137011	0.432903	0.175681	0.148676	0	0.267304	0.358544	1.0939	0.200409	0.376184
	Pyruvic acid 1TMS	Organic acid	CID: 1060	1	397.878	1164.6	174	0	0.033616	0.0349813	0.0370205	0.0371164	0.00219359	0.0636569	0.0613503	0.0356267	0.0443986	0.058904	0.0545921	0.0699222	0	0.0577435	0.0131525	0.074025	0.00961512	0.0113875	0	0.0150369	0	0.0446099	0.0446722	0.010756	0.0702158	0.0816399	0.0129149	0.0517823	0.0869958	0.0527746	0.0465154	0.0635099	0.0597062	0.0345886	0.0362939	0.132681	0.105595	0.00961507	0.00848118	0.114816	0.106668
	Glyceraldehyde	Organic acid	CID: 751	2	423.428	1217.4	220	0	0.0245411	0.0507553	0.025145	0.0678916	0.135272	0.130832	0.0263617	0.143369	0.0287938	0.0906867	0.0313997	0.0745335	0.0674626	0.0505194	0.0730473	0.048857	0.146979	0.176798	0.15611	0.114044	0.164543	0.109449	0.0394881	0.0482102	0.119073	0.0767271	0.059463	0.0348218	0.0960288	0.0605664	0.0339559	0.0137995	0.0453876	0.0416847	0.0174589	0.261124	0.0294693	0.0510813	0.035075	0.046154	0.0345381
	Malonic acid 2TMS	Organic acid	CID: 867	1	464.478	1302.4	233	0	0.0174998	0.0148138	0.0146777	0.0136007	0.0120521	0.0104601	0.0210999	0.0151212	0.0112274	0.0120032	0.0104194	0.016143	0.0120465	0.0148715	0.0136098	0.0154497	0.0107975	0.015442	0.00807463	0.0168973	0.0178236	0.0156642	0.0141277	0.0172694	0.0144729	0.0168422	0.0136745	0.0230201	0.0181315	0.0182042	0.0216881	0.0306335	0.0176824	0.0255142	0.020904	0.0213081	0.0240447	0.0371438	0.0344545	0.0257357	0.0197569
	Fumaric acid 2TMS	Organic acid	CID: 444972	1	517.128	1411.3	248	0	0.185829	0.213868	0.2477	0.173372	0	0.200292	0	0.192627	0.189616	0.1925	0.174278	0	0.160243	0.321442	0.215598	0.20795	0	0.154857	0.214486	0.181728	0.183446	0.159267	0.256292	0.235631	0.24318	0.330782	0.259202	0.260052	0.26128	0.155523	0.247349	0	0.148565	0.283961	0.224761	0.176177	0.2037	0	0	0	0.190693
	Citramalic acid 3TMS	Organic acid	CID: 439766	2	553.078	1485.7	101	0	0.0292181	0	0.024855	0.0174216	0.0175333	0.0126238	0.0105795	0.0133057	0.0149334	0.010844	0.0125236	0.0219794	0.0214326	0.0151856	0.0241193	0.0157326	0.021339	0.0261727	0.0216567	0.019416	0.0330296	0.0177132	0.0220926	0.0251658	0.0181041	0.0514052	0.0256391	0.0281091	0.0236106	0.0253115	0.0377207	0.0237499	0.0162798	0.0368744	0.0400386	0.024577	0.0247154	0.0292707	0.0203241	0.0202124	0.0181783
	Malic acid 3TMS	Organic acid	CID: 525	1	568.278	1523.7	233	0	0.359259	0.42319	0.428911	0.356769	0.501939	0.350906	0.384765	0.364569	0.353011	0.405181	0.349527	0.458552	0.324637	0.57137	0.429877	0.382812	0.5683	0.448046	0.942185	0.391468	0.716762	0.377012	0.524656	0.537825	0.420873	0.649365	0.528306	0.611363	0.504262	0.436951	0.607364	0.731078	0.417091	0.557945	0.495644	0.815197	0.466319	0.629263	0.552881	0.596868	0.528285
	3,5-Di-tert,-butyl-4-hydroxybenzoic acid ethyl ester	Organic acid	CID: 74180	2	602.278	1620.8	263	0	0.103524	0.123564	0.13449	0.113716	0.144168	0.164773	0.122624	0.197773	0.17116	0.192512	0.129235	0.212194	0.126357	0.169654	0.200151	0.12392	0.159544	0.142882	0.234865	0.167913	0.175689	0.168937	0.195661	0.152976	0.194083	0.212077	0.170939	0.126116	0.203089	0.103485	0.105481	0.090527	0.1121	0.12332	0.0925319	0.153083	0.117461	0.0916192	0.0890513	0.149183	0.0953657
	Arabic acid	Organic acid	CID: 10264	2	606.028	1631.5	307	0	0.0579734	0.0615137	0.0639	0.0860164	0.0147789	0.0869742	0.0747314	0.0612762	0.0569633	0.0719948	0.0903705	0.0128897	0.0139852	0.0549864	0.0431392	0.0174278	0.0405913	0.0131358	0.0346541	0.010324	0.0100985	0.0309624	0.00909189	0.012081	0.0720202	0.0305149	0.0612132	0.0727516	0.0198199	0.0515329	0.0286117	0.104349	0.0217381	0.0848047	0.0868485	0.193252	0.0624899	0.24178	0.0543685	0.063382	0.221229
	Transaconitic acid 3TMS / Citric acid 4TMS / Isocitric acid 4TMS	Organic acid	CID: 444212 / CID: 311 / CID: 1198	3	678.478	1838.5	276	0	0.0602594	0.067797	0.0565611	0.0529433	0.461185	0.0429522	0.0700424	0.0535291	0.0531935	0.0549082	0.0530671	0.0820374	0.0601494	0.098399	0.0767366	0.0657214	1.40682	0.168809	0.0705999	0.074623	0.072536	0.0618832	0.0894848	0.0720281	0.0749068	0.0826409	0.0738121	0.0648002	0.0731829	0.0574114	0.0748212	0.0838145	0.0527495	0.0875493	0.0650954	1.73906	0.0810477	3.53923	0.067259	0.098172	0
	Citric acid 4TMS / Isocitric acid 4TMS	Organic acid	CID: 311 / CID: 1198	3	683.578	1853.1	245	0	0	0	0.00907329	0	0	0	0	0	0	0	0.00820076	0.012865	0.00958536	0	0	0	0	0.00891651	0.0160574	0.0122283	0	0	0.0157509	0	0	0	0.00949913	0	0	0	0.00991328	0	0.00828411	0	0.0099868	0.00905719	0.00783255	0	0.00765739	0.00977785	0
	Glucuronic acid	Organic acid	CID: 441478	2	692.078	1877.4	292	0	0.0120165	0.0121096	0.0136821	0.0103951	0.0107815	0.0142171	0.0174259	0.0119709	0.0128922	0.0127071	0.015669	0.0156325	0.0136329	0.0163369	0.0176166	0.0152647	0.0129184	0.0145272	0.0136628	0.0170487	0.019522	0.0113131	0.0177347	0.0135183	0.0163673	0.0252097	0.0148912	0.0153046	0.0222667	0.0188517	0.0237818	0.0246579	0.0122302	0.0289629	0.0239334	0.0144538	0.0151662	0.0125304	0.0103445	0.023243	0.0162904
	Dehydroascorbic acid dimer; L+ Ascorbic acid	Organic acid	CID: 835 / CID: 54675810	3	707.928	1928	173	0	0.263031	0.264162	0.38828	0.171394	0.189544	0.229842	0.322331	0.238789	0.487331	0.250617	0.371334	0.375671	0.289224	0.589277	0.45323	0.361524	0.260572	0.373488	0.243491	0.315785	0.39874	0.263537	0.422088	0.447425	0.380239	0.3202	0.493318	0.485059	0.58306	0.272777	0.234316	0.540304	0.232234	0.182027	0.341411	0.243959	0.375011	0.252669	0.227417	0.37883	0.40169
	Ascorbic acid 4TMS / Isoascorbic acid 4TMS	Organic acid	CID: 5785 / CID: 54675810	3	721.728	1976.7	332	0	0.00600091	0.00285335	0.00831884	0.00760408	0.00383293	0.0109339	0.0104298	0.022565	0.0528707	0.0150075	0.011333	0.160379	0.0668206	0.0491091	0.0796622	0.0725462	0.0901236	0.130611	0.0936954	0.129618	0.144938	0.108781	0.114088	0.0934567	0.103758	0.0393984	0.154516	0.0615293	0.136307	0.0502737	0.0213897	0.0265231	0.0276236	0.0167606	0.0330425	0.0980528	0.0670541	0.0443033	0.0472638	0.104727	0.0643842
	Dehydroascorbic acid	Organic acid	CID: 835	2	741.878	2047.8	173	0	0.0115157	0.0141418	0.020281	0.00795419	1.15067	0.0153725	0.0204121	0.00947193	0.0251459	0.0133104	0.0188114	0.0215579	0.0138262	0.0293097	0	0.017549	0.995899	0.930729	0.0172502	1.08762	0.0186081	0.0124534	0.0257482	1.03764	0.0185682	0.0239231	1.09858	0.0195313	0.0284834	0.0133182	0.0128377	0.0237432	0.0104696	0.0105758	0.0143496	0.0114628	0.0172503	0.659117	0.659747	0.0183886	0.0185626
	Phosphate 4TMS	Other	CID: 1061	1	486.478	1347.9	299	0	0.507206	0.483809	0.507252	0.390612	0.565388	0.508614	0.691633	0.306102	0.527475	0.571046	0.526981	0.811651	0.564664	1.05855	0.700363	0.618587	0.861545	0.64351	1.47491	0.660853	0.9904	0.74287	0.910181	0.590255	0.568596	0.546038	0.553259	0.60225	0.720669	0.653805	0.483782	0.436837	0.531933	0.552721	0.376225	0.444432	0.362329	0.446238	0.377403	0.466771	0.293379
	Fucose	Sugar	CID: 19466	2	633.678	1710.5	117	0	0.0546997	0.0545849	0.0549263	0	0.0679586	0	0.0514543	0.0548345	0.058939	0.0598443	0.0524091	0.0651853	0.0490907	0.0669901	0.0682393	0.044567	0.0594738	0.0588829	0.0837817	0.0539599	0.0794574	0.0568188	0.0633701	0.0560343	0.0648333	0.0781621	0.0591107	0.057217	0.0640615	0.0455756	0.0536049	0.0574016	0.04265	0	0.0470636	0	0.0553806	0.0475091	0.0362621	0.0644673	0.0498736
	Fructose 5TMS	Sugar	CID: 5984	1	651.728	1762.1	217	0	0.239919	0.194384	0.216613	0.163071	0.172713	0.294591	0.362328	0.221767	0.370255	0.328175	0.336374	0.483181	0.322901	0.410284	0.334667	0.443729	0.280761	0.482346	0.374607	0.427396	0.486219	0.363421	0.558654	0.340515	0.32725	0.588656	0.381768	0.296883	0.550629	0.419497	0.266171	0.301881	0.217839	0.291293	0.311219	0.0824239	0.100552	0.0532317	0.0501318	0.111526	0.0964647
	1,6-anhydroglucose 3TMS	Sugar	CID: 2724705	1	655.878	1773.9	204	0	0.0777631	0.0547892	0.0605475	0.0572994	0.130732	0.1027	0.0922164	0.0751819	0.125904	0.116647	0.114817	0.154363	0.108874	0.123603	0.118944	0.158338	0.12545	0.113392	0.0994359	0.149683	0.144701	0.111294	0.1708	0.106557	0.112968	0.1793	0.111358	0.0871968	0.184682	0.135815	0.0605198	0.0727528	0.0743806	0.071413	0.0990767	0.122137	0.013751	0.0682788	0.00781783	0.014144	0.0140958
	Tagatose 5TMS	Sugar	CID: 1101	1	659.428	1784.1	307	0	0.236593	0.263969	0.273337	0.290872	0.929846	0.388201	0.317938	0.226721	0.205348	0.278203	0.402867	0.34988	0.40681	0.35322	0.275534	0.44472	1.44508	1.35037	0.151018	0.199917	0.260792	0.163049	0.21435	0.278686	0.331049	1.00778	0.299951	0.663944	0.429323	0.29967	0.531397	0.818935	0.425394	0.596906	0.47498	5.25386	1.16689	0	0.778816	1.10647	1.40334
	Tagatose	Sugar	CID: 1101	2	664.978	1799.9	103	0	1.07423	1.2171	1.17228	1.30987	0.0397494	1.73692	1.44656	0.977689	0.858029	1.22661	1.77546	1.60771	1.69636	1.68805	1.18201	1.84661	1.53673	1.43747	0.634549	0.886544	1.12997	0.709101	0.92672	1.29743	1.53766	4.57171	1.32814	2.47488	1.91232	1.32884	2.4802	3.93116	1.91299	2.69861	2.15331	2.76046	4.65212	0	3.31668	4.74917	6.05438
	Allose / Mannose	Sugar	CID: 102288 / CID: 18950	3	666.328	1803.8	319	0	0.0381962	0.0459531	1.09036	0.0695146	1.07787	2.30718	0.0657302	0.0390459	0.031806	1.17983	0.0691823	1.32808	1.50865	2.01402	1.39952	1.6444	1.26359	1.6554	0.0187962	0.0187105	1.25121	0.985979	0.0248836	1.10654	0.0617116	0.116853	0.0438777	0.0688341	1.80772	1.42487	0	2.83826	1.80223	2.62237	0.0815012	3.03921	3.74328	2.56605	0.243877	0.284127	3.31332
	Mannose / Glucose / Galactose	Sugar	CID: 18950 / CID: 5793 / CID: 6036	3	669.428	1812.7	319	0	1.00548	1.65987	1.48612	1.32609	1.38478	1.74331	1.80292	1.09708	0.925712	1.17983	1.80904	1.32808	1.50865	1.38354	1.01659	1.6444	1.26359	1.43747	0.537568	1.14956	1.45323	0.71343	0.777341	1.56909	1.97453	4.8802	1.1177	2.32883	2.41587	1.66934	2.64676	3.18671	2.03696	3.16014	2.13565	2.76046	3.32305	2.20826	2.30675	3.77063	3.31332
	Mannose / Glucose / Galactose	Sugar	CID: 18950 / CID: 5793 / CID: 6036	3	669.428	1812.7	160	0	1.39272	1.21405	1.09036	1.66443	0.191713	1.74331	1.38973	1.40128	1.30139	1.62065	2.36298	1.8622	1.89049	1.38354	1.01659	0	0.308412	0.275551	0.772829	0.835815	1.25121	0.71343	1.09922	1.10654	1.44293	5.42023	1.59776	2.64327	1.80772	1.42487	3.08435	2.83826	1.80223	2.62237	0	0.867066	3.32305	1.18669	2.53083	3.33948	3.89547
	Mannose / Glucose / Galactose	Sugar	CID: 18950 / CID: 5793 / CID: 6036	3	674.578	1827.4	319	0	0.194377	0.382129	0.214848	0.482463	0.362189	0.309327	0.406531	0.216108	0.183035	0.21973	0.337441	0.36619	0.374544	0.274723	0.294293	0.431817	0.199574	0.411675	0.102113	0.225291	0.338366	0.206217	0.234195	0.309848	0.254188	1.37303	0.321966	0.452468	0.520114	0.394739	0.546562	1.24355	0.372495	0.69919	0.502991	1.22034	1.1136	0.944602	0.900692	0.735818	1.40049
	Mannose / Glucose / Galactose	Sugar	CID: 18950 / CID: 5793 / CID: 6036	3	674.578	1827.4	205	0	0.346638	0.226572	0.356105	0.257398	0.0517756	0.504261	0.262689	0.362846	0.306669	0.36361	0.536858	0.230284	0.244904	0.769694	0.176173	0.279708	0.0561834	0.0504711	0.188984	0.142804	0.215157	0.124052	0.14968	0.194719	0.39932	0.905312	0.20414	0.690636	0.336514	0.255139	0.80296	0.850949	0.559775	0.46756	0.746516	0.0744934	0.767042	0.0578149	0.636942	1.09959	1.01577
	Glucopyranose	Sugar	CID: 5793	2	736.878	2030.2	204	0	0.0125561	0.0107079	0.0146029	0.0124236	0.00900319	0.0113436	0.018913	0.0118333	0.0149443	0.0120064	0.0130051	0.0129663	0.0125217	0.0124385	0.0176163	0.00983765	0.0132533	0.0208323	0.0129467	0.0227322	0.016179	0.0108735	0.0150098	0.0139428	0.0109275	0.0146203	0.0110318	0.0118761	0.0168153	0.0126819	0.00892523	0.0251567	0.0108795	0.0130939	0.00976027	0.00985586	0.0115593	0	0	0.0110313	0.0115363
	Trehalose	Sugar	CID: 7427	1	847.078	2419.1	361	0	0.456475	0.423996	0.73535	0.242321	0.351997	0.577896	0.617623	0.557046	0.791859	0.60403	0.385619	1.61944	1.67882	1.5586	1.37052	2.21193	1.15334	1.20454	0.767229	1.33149	1.45784	1.02804	1.80282	1.59972	1.00364	2.14956	1.60671	1.51366	2.31435	1.08158	0.612763	0.819239	0.51622	1.28935	0.86632	0.0388414	0.0423631	0.0211189	0.0224015	0.0353431	0.0632658
	Lactose	Sugar	CID: 6134	2	867.178	2490	361	0	0.0101025	0.0162725	0.0146468	0.014281	0.0113001	0.023225	0.0227946	0.0198144	0.0170188	0.0168811	0.0308097	0.00816282	0.00925944	0.0150411	0.00622553	0.0182559	0.00622152	0.0144869	0.00144731	0.00410249	0.00728192	0.00723518	0.00608459	0.0136856	0.0161805	0.0524743	0.0147856	0.0288431	0.0224732	0.0198243	0.0562099	0.0870703	0.0316021	0.0719144	0.052961	0.0736347	0.109623	0.095713	0.0706259	0.112566	0.108866
	Lactose 8TMS	Sugar	CID: 6134	1	874.278	2515.1	361	0	0.00726676	0.0186565	0.0218879	0	0.00703798	0	0.0136355	0	0.0156725	0.0192998	0.0275688	0.0173335	0.0188777	0.0096509	0.0116616	0.029355	0.0124532	0	0.00872861	0.0129796	0.0142854	0.00564759	0.0214423	0.0175909	0.0177951	0.0431088	0.0103869	0.0263828	0.0378032	0.0212256	0.0350692	0.0526943	0.0233473	0	0.038425	0.0348385	0.0539788	0.040774	0.0306876	0.0500823	0.0540836
	Maltose	Sugar	CID: 6255	1	900.278	2606.9	361	0	0.00955888	0.0114806	0.0143445	0.013014	0.00941485	0.016594	0.013789	0.0111015	0.00893322	0.0108366	0.0188493	0.00871281	0.00967731	0.0108423	0.0063927	0.0166948	0.00801424	0.00921298	0.00259677	0.00443551	0.00559137	0.00523722	0.0110577	0.00998278	0.0231027	0.0185245	0.0139786	0.0146634	0.0232676	0.00832218	0.0255971	0.0477626	0.0168006	0.0314485	0.0384449	0.0375814	0.104367	0.0386226	0.0331286	0.0708945	0.0966538
	Maltose	Sugar	CID: 6255	2	905.778	2626.3	361	0	0.00178645	0.00240687	0.00332643	0.00261433	0.00184307	0.00347452	0.00314719	0.0032665	0.00180122	0.00321979	0.00370337	0.00175704	0	0	0.00143078	0.00395365	0.00170588	0.00181554	0	0	0.00105979	0.00124117	0	0.00193551	0.00465229	0.00343998	0.00304847	0.00212222	0.00394613	0.00135164	0.00551342	0.00991333	0	0.00632327	0.0082109	0.00780498	0.0195963	0.00741172	0.00641752	0.0127855	0.0193012
	Cellobiose	Sugar	CID: 10712	2	916.178	2663	204	0	0.102168	0.116052	0.136918	0.0750509	0.0772568	0.124896	0.139159	0.105281	0.101635	0.0940909	0.11977	0.175413	0.136654	0.155589	0.111027	0.238833	0.113333	0.152728	0.0721698	0.120403	0.138124	0.110784	0.276849	0.157002	0.252118	0.203613	0.234496	0.144453	0.335326	0.0913604	0.216246	0.328812	0.100953	0.190856	0.267333	0.0995271	0.231337	0.0833696	0.0764408	0.166547	0.205424
	Melibiose	Sugar	CID: 11458	2	921.428	2681.5	204	0	0.11003	0.108502	0.135341	0.085528	0.0751703	0.10008	0.133425	0.0967605	0.102028	0.0963119	0.113368	0.119972	0.111048	0.152516	0.104805	0.182415	0.0708667	0.0902593	0.0408358	0.111808	0.111753	0.0840157	0.17485	0.138312	0.131644	0.216397	0.156726	0.148739	0.22444	0.115506	0.14089	0.187877	0.103811	0.177166	0.188161	0.0772769	0.138217	0.0793879	0.0642232	0.133075	0.138669
	Melibiose	Sugar	CID: 11458	2	946.978	2771.7	204	0	0.222379	0.265767	0.23894	0.30738	0.18273	0.126915	0.335282	0.275434	0.110583	0.150532	0.302278	0.102079	0.155214	0.169665	0.10228	0.286872	0.10084	0.124242	0.0354409	0.0656082	0.0660486	0.0823325	0.132938	0.163713	0.242157	0.202329	0.240732	0.27904	0.402025	0.161661	0.381253	0.619274	0.295715	0.533199	0.467298	0.868075	1.71107	0.854536	0.648935	1.52749	1.64937
	Glycerol 3TMS	Sugar alcohol	CID: 753	1	441.728	1255.3	205	0	0.176975	0.204991	0.192157	0.33651	0.223289	0.28888	0.258338	0.165323	0.153947	0.223146	0.286543	0.111127	0.106272	0.119607	0.0927734	0.112497	0.103768	0.115006	0.0743374	0.0684184	0.10199	0.0657482	0.069825	0.12082	0.209062	0.428628	0.157731	0.265107	0.194229	0.169371	0.363803	0.392695	0.285688	0.317432	0.281432	0.887566	0.828104	1.03945	0.79942	0.798063	0.855626
	Myo-inositol	Sugar alcohol	CID: 892	1	713.828	1948.8	217	0	0.959091	0.955985	1.20341	1.08314	1.06016	1.15591	1.12168	0.9921	0.989801	0.999283	1.04041	1.41571	1.29617	1.32281	1.28235	1.22069	1.14891	1.34556	1.04407	1.07835	1.48569	0.834402	1.14756	1.42192	1.56685	2.48984	1.53429	1.47939	2.06734	1.24419	1.49025	1.96399	1.13185	1.38206	1.5466	1.43659	1.4941	1.46178	1.19368	1.49549	1.50133
	Unknown	NA	NA	4	335.978	1036.5	131	0	0.144327	0.146262	0.182309	0.165855	0	0.242175	0.15994	0.131367	0.215844	0.291172	0.179913	0.23959	0.157703	0.23696	0.265477	0.162641	0	0	0	0.202592	0	0.223388	0.231115	0.223362	0.241639	0.255698	0.260606	0.222551	0.282824	0.14315	0.151176	0.104747	0.144501	0.156063	0.112548	0	0.158023	0	0.1761	0.183661	0.153451
	Unknown	NA	NA	4	386.228	1140.5	204	0	0.0496865	0.0609654	0.0383169	0.0636875	0.0921944	0.13532	0.0262985	0.0560486	0.0374642	0.0955431	0.0534539	0.099605	0	0.0732842	0.0941651	0	0	0	0	0.102752	0	0.0859137	0.048807	0.0759355	0.116773	0.0851678	0.106665	0.0681748	0.180108	0.0749188	0.0375784	0.0274513	0.0748115	0.0621874	0.029089	0.20663	0.0489955	0.0612268	0.047074	0.0537188	0.063494
	Unknown	NA	NA	4	388.228	1144.6	104	0	0.910939	0.54478	0.279033	0.682997	0.0539951	0.189185	0.528952	0.332184	0.108379	0.213611	0.534504	0.114861	1.24763	0.15629	0.172615	1.02514	0.0813825	0.144277	0	0.35685	0	0.732234	0.137071	0.460116	0.205364	0.0875483	0.21179	0.458064	0.187538	1.29494	0.827633	0.374673	0.725466	0.674066	1.30606	0.0125091	0.925475	0.00967876	1.25858	0	1.54541
	Unknown	NA	NA	4	427.778	1226.4	144	0	0	0	0	0.0223735	0.0134552	0	0	0	0	0	0.032177	0	0.0206664	0.0195187	0.0142741	0.0320406	0	0	0	0	0	0.0166023	0.0152887	0	0	0	0	0	0	0.0268746	0.0290667	0.0349741	0	0	0.0295268	0.0531676	0.0959899	0.0988432	0.0558605	0.054466	0.0909196
	Unknown	NA	NA	4	432.078	1235.3	174	0	0.188193	0.214395	0.217509	0.287459	0.140821	0.277441	0.221715	0.076305	0.075165	0.212766	0.229966	0.13333	0.0942292	0.132726	0.0734449	0.124512	0.0614983	0.0806037	0	0.0587037	0.0412737	0.0553829	0.0673766	0.0916575	0.182718	0.412086	0.119089	0.20267	0.190938	0.135774	0.269621	0.32381	0.223416	0.26235	0.230474	0.384199	0.530215	0.528064	0.388464	0.467646	0.546284
	Unknown	NA	NA	4	455.578	1284	221	0	0.0970756	0.118524	0.130219	0.113784	0.1566	0.166683	0.113253	0.141437	0.139616	0.170341	0.115397	0.197797	0.121355	0.160759	0.170106	0.119255	0.158242	0.15194	0.24889	0.154941	0.175645	0	0.170747	0.144354	0.185426	0.206488	0.177492	0.140625	0.213863	0.101577	0.103958	0.0797275	0.109706	0.112063	0.0830153	0.167069	0.118312	0.100146	0.0896064	0.147233	0.0954361
	Unknown	NA	NA	4	482.778	1340.2	156	0	0.0112849	0.0111575	0.00831655	0.0159665	0.0321168	0.0201406	0.0136978	0.0088285	0.00767075	0.020267	0.0127541	0.0175636	0.0217148	0.0356652	0.0238269	0.0180288	0.0404365	0.0281798	0.114674	0.0199783	0.0734415	0.0203091	0.0195543	0.0165202	0.0184463	0.019941	0.0175268	0.0210478	0.0120734	0.0236555	0.0136414	0	0.0232535	0.0125118	0.0163532	0.0365043	0.0253845	0	0	0.0239054	0.0252378
	Unknown	NA	NA	4	528.178	1434.2	186	0	0.350455	0.478555	0.249102	0.552248	0.904475	0.691769	0.168296	0.670892	0.23646	0.820301	0.360601	0.663725	0.848227	0.601529	0.806615	0.636197	1.07702	1.11151	1.08832	0.750246	1.02728	0.684897	0	0.403565	0.761316	0.814605	0.615201	0.388817	1.15161	0.379385	0.275961	0.19384	0.494191	0.531097	0.214686	1.4635	0.309059	0.399727	0.329795	0.456574	0.541108
	Unknown	NA	NA	4	529.628	1437.2	228	0	0.260903	0.288142	0.322185	0.240106	0.34518	0.307827	0.267716	0.270394	0.363463	0.361731	0.31195	0.371129	0.235485	0.437933	0.371961	0.299862	0.343817	0.326453	0.494977	0.298187	0.401828	0.31951	0.423778	0.373356	0.372507	0.39793	0.470304	0.3495	0.542581	0.204695	0.268366	0.208709	0.204454	0.28928	0.213688	0.365187	0.274457	0.192871	0.167413	0.328012	0.248705
	Unknown	NA	NA	4	551.828	1483.1	158	0	0	0	0	0	0	0	0	0	0	0	0	0	0	0	0	0	0	0	0	0	0	0	0	0	0	0	0	0	0	0	0	0	0	0	0	0	0	0	0	0	0
	Unknown	NA	NA	4	556.428	1492.6	89	0	0.0126847	0.00761985	0.00992811	0	0.0113413	0.0194231	0.0144177	0.0112772	0.0045144	0.0115479	0.0125004	0.00999983	0.0125672	0.00407709	0	0.0187922	0.00711325	0.00659057	0	0.00235486	0.01158	0.00376285	0.0115126	0.0079225	0.0099877	0.056228	0.00918552	0.017291	0.0146976	0.0106427	0.0546638	0.0331775	0.00938346	0.0961094	0.0465852	0.0101583	0.0114476	0.0148427	0.0104076	0.0122224	0.0126158
	Unknown	NA	NA	4	577.678	1550.5	111	0	0.0223041	0.0293155	0.0317134	0.0282578	0.034422	0.0412301	0.0278875	0.0474429	0.0405763	0.0463483	0.0295835	0.0498089	0.0303389	0.0428164	0.0493841	0.0302368	0.0397402	0.0339215	0.0560967	0.041448	0.041238	0.0405085	0.0466997	0.0368098	0.0443179	0.0537142	0.0382394	0.0260768	0.0455246	0.0235737	0.0236152	0.019587	0.0249355	0.030018	0.0212722	0	0.0282469	0.0244327	0.0228326	0.0355475	0.0253469
	Unknown	NA	NA	4	594.328	1598.1	190	0	0.0111285	0.0101297	0.0107451	0.00946835	0.0119943	0.00844841	0	0.00876487	0.00740557	0.00782426	0	0	0.00928604	0.0126337	0.0128448	0.0104283	0.0153911	0.0148637	0.00808542	0.0110561	0.0190061	0.00842623	0	0	0.013562	0.0207069	0	0	0	0.0101904	0.0102256	0.0115115	0.00991004	0.0121229	0.0143117	0.0134098	0.0087292	0.0143266	0.0106267	0.00849922	0.00878465
	Unknown	NA	NA	4	611.928	1648.4	158	0	0	0	0	0	0	0	0	0	0	0	0	0	0	0	0	0.00313029	0	0	0	0	0	0	0.00330478	0.00188866	0	0.0144768	0	0	0	0	0	0.00186056	0	0	0	0	0	0	0	0	0
	Unknown	NA	NA	4	617.928	1665.5	174	0	0	0	0	0	0	0	0.097949	0	0.0539906	0	0.0321636	0	0	0	0	0	0	0	0	0	0	0	0	0	0	0.0372951	0	0	0	0	0.0863122	0.0869907	0	0.073661	0.0288986	0	0	0	0.00357042	0	0.0259262
	Unknown	NA	NA	4	619.778	1670.8	292	0	0.0131818	0.0148138	0.0146296	0.0126196	0.0144825	0.0139854	0.0150449	0.0129707	0.0142663	0.0136595	0.0136167	0.0201157	0.0161156	0.0175297	0.0183883	0.0173731	0.01515	0.0161269	0.0177175	0.0170441	0.021319	0.0131807	0.0224663	0.0160782	0.0194445	0.0207734	0.0181287	0.0169391	0.0203898	0.0135309	0.0147891	0.0167724	0.0119338	0.0155978	0.0153607	0.0166236	0.0165752	0.0133675	0.0113748	0.0179241	0.0199443
	Unknown	NA	NA	4	619.778	1670.8	292	0	0.0131818	0.0148138	0.0146296	0.0126196	0.0144825	0.0139854	0.0150449	0.0129707	0.0142663	0.0136595	0.0136167	0.0201157	0.0161156	0.0175297	0.0183883	0.0173731	0.01515	0.0161269	0.0177175	0.0170441	0.021319	0.0131807	0.0224663	0.0160782	0.0194445	0.0207734	0.0181287	0.0169391	0.0203898	0.0135309	0.0147891	0.0167724	0.0119338	0.0155978	0.0153607	0.0166236	0.0165752	0.0133675	0.0113748	0.0179241	0.0199443
	Unknown	NA	NA	4	634.278	1712.2	217	0	0.0492769	0.0450375	0.0439419	0.0844177	0.0659252	0.0359481	0.0225053	0.0363135	0.028406	0.0315346	0.0436474	0.0245722	0.0141176	0.0361493	0.0306477	0	0.0208519	0.0187818	0.0431506	0.013556	0.0281166	0.0189744	0.012384	0.0201269	0.018875	0	0.0176334	0.070698	0.029522	0.0223453	0.0302738	0.0639483	0.0209632	0.0390768	0.035038	0.0948798	0.0506154	0.0527439	0.0292924	0.0609073	0.0520071
	Unknown	NA	NA	4	638.628	1724.7	217	0	0.0452191	0.0356679	0	0.0755508	0.0611472	0.0308301	0.0182981	0.0222925	0.0198136	0.0262165	0.031486	0.0210657	0.012323	0.0279454	0.0234408	0.0168763	0.0158427	0.0140927	0.0421062	0.0113689	0.0252472	0.017164	0	0.0156086	0.0161923	0.0350218	0.0137032	0.0592153	0.0228622	0.0179719	0.022287	0.045373	0.0180527	0.0248376	0.0272084	0.0660356	0.0336383	0	0.0213114	0.0396034	0.0263522
	Unknown	NA	NA	4	643.078	1737.4	242	0	0.0100536	0.0118578	0.0131638	0.0101709	0.0135539	0.0132231	0.0114206	0.0132398	0.0160352	0.0164802	0.0144003	0.0152444	0	0.0172123	0.0170067	0.0119756	0.0137714	0.0123966	0.0187681	0.0137322	0.0164408	0.0146065	0.0181473	0.0146598	0.0149115	0.018249	0.014775	0.0117717	0.0212603	0.0099923	0.0105386	0.00975372	0.00989465	0.0121975	0.00932961	0.0139211	0.0109131	0.0082465	0.00792192	0.0143354	0.0104973
	Unknown	NA	NA	4	647.794	1750.8	205	0	0.0173759	0.0123068	0.00662332	0.0319252	0.0497939	0.0330174	0	0.0226692	0	0.0358057	0	0.0277593	0.0244042	0.0139932	0.0519321	0	0.0342158	0.0297813	0.0824094	0.0382684	0.0656089	0	0	0	0.0231927	0	0	0.022009	0	0.0296034	0	0	0.0457996	0	0	0.0225154	0	0.030041	0.014952	0	0
	Unknown	NA	NA	4	650.144	1757.6	142	0	0	0	0	0	0	0	0	0	0	0	0	0	0	0	0	0	0	0.0523122	0	0	0.0390026	0	0	0	0	0	0	0	0	0.0321565	0	0	0.0358297	0	0	0.0685704	0	0.0364621	0.0328552	0	0.0342308
	Unknown	NA	NA	4	657.878	1779.7	69	0	0.105358	0.111268	0.129064	0.108504	0.215111	0.168101	0.12411	0.156811	0.131186	0.165522	0.106131	0.186634	0.114344	0.171178	0.166105	0.111842	0.347589	0.320854	0.176617	0.138285	0.151107	0.137698	0.175374	0.13443	0.174585	0.224543	0.161536	0.112717	0.194295	0.091557	0.104086	0.092522	0.0937595	0.105272	0.0813364	1.12926	0.110947	0.925958	0.0661978	0.109211	0.0769127
	Unknown	NA	NA	4	682.678	1850.5	302	0	0.0289363	0.034184	0.0306269	0.0221966	0.026077	0.0225649	0.0357441	0.0232107	0.0226589	0.0300588	0.0322584	0.00733525	0.00368183	0.015188	0.0105177	0.00394926	0.00430178	0.00602959	0.0107066	0.00712166	0.00856626	0.00554679	0.0107117	0.00824794	0.00887361	0.0132879	0.00712268	0.012889	0.0125881	0.00486141	0.0078974	0.0213271	0.00843234	0.00730242	0.0150443	0.00410221	0.00342602	0.00320065	0.00258465	0.00421294	0
	Unknown	NA	NA	4	694.028	1882.9	217	0	0.00561372	0.00515488	0.00572652	0.0051609	0.00519936	0.0176687	0.00710523	0.0052022	0.00689087	0.00688497	0.00679578	0.0115413	0.00756829	0.00897066	0.014598	0.00962191	0.0122015	0.00810728	0.0144862	0.013867	0.0216991	0.00721503	0.022078	0.00806948	0.00868565	0.0159972	0.00943555	0.00878077	0.013407	0.015527	0.0105324	0.0116613	0.00647349	0.0108216	0.0105354	0.00877142	0.00802722	0.00836411	0.00624775	0.0173854	0.00758464
	Unknown sugar	NA	NA	3	717.878	1963.1	319	0	0.0362846	0.0421578	0.0531331	0.0362368	0.035025	0.0525364	0.0629022	0.0361241	0.050978	0.0501087	0.0515634	0.0532775	0.0543519	0.052033	0.0490065	0.0637329	0.040127	0.0468212	0.0422311	0.0443903	0.0561875	0.0345914	0.0560691	0.0472095	0.0514012	0.0800308	0.0565913	0.0570797	0.075179	0.0413789	0.0519381	0.0738692	0.0408262	0.0539673	0.0557413	0.0560473	0.0711709	0.0523616	0.0417172	0.0659886	0.0766181
	Unknown sugar	NA	NA	3	726.478	1993.5	319	0	0.0150769	0.016899	0.0205817	0.0172114	0.013549	0.0194294	0.0283244	0.0150861	0.0194395	0.019753	0.0204576	0.0213585	0.0185911	0.0259472	0.018306	0.0243471	0.0161604	0.0210102	0	0.0129001	0.0200333	0.0107045	0.0160804	0.019751	0.0180711	0.057324	0.0205883	0.0339184	0.0350619	0.0207498	0.040068	0.0539871	0.0249441	0.0329865	0.0371598	0.0478324	0.0551665	0.0635985	0.0437384	0.0578614	0.0495289
	Unknown	NA	NA	4	740.828	2044.1	217	0	0.0137115	0.00819809	0.0132218	0.00743592	0.00936357	0.0146086	0.0224232	0.0125253	0.0236876	0.0157809	0.0240842	0.0209728	0.0260939	0.023762	0.0216079	0.0296656	0.0126702	0.0167984	0	0.0143673	0.0192102	0.0173926	0.0215507	0.0207241	0.0126871	0.021395	0.0201284	0.0141241	0.0200662	0.0256147	0.0106386	0.0152751	0.0104093	0	0.0165745	0	0	0.0102252	0.0108657	0	0
	Unknown sugar	NA	NA	3	756.978	2101.1	204	0	0.138195	0.150589	0.199154	0.148866	0.0172403	0.175348	0.2564	0.13173	0.179185	0.167651	0.174702	0.18167	0.180667	0.205666	0.0200505	0.229153	0.0156026	0.021807	0.177984	0.0224658	0.206995	0.137505	0.233451	0.0178702	0.157707	0.209583	0.0187688	0.170667	0.237183	0.141995	0.131343	0.199159	0.137135	0.185397	0.120245	0.179349	0.226276	0.0171793	0.0147917	0.22006	0.234619
	Unknown sugar	NA	NA	3	763.528	2124.2	204	0	0.0149207	0.0170863	0.0231755	0.0164317	0.0164581	0.0201871	0.0420266	0.0155549	0.0237455	0.0213175	0.0238151	0.0214586	0.0191232	0.0235146	0.0303461	0.0246018	0.0214847	0.0308503	0.024234	0.0263397	0.0272711	0.0183655	0.0326745	0.0270798	0.0182401	0.0256176	0.0310962	0.021073	0.0295154	0.0199272	0.0181127	0.0256333	0.016691	0.0264903	0.0164975	0.0166106	0.0252456	0.0282285	0.0236761	0.0258289	0.0251088
	Unknown	NA	NA	4	766.978	2136.4	244	0	0.0180773	0.0208438	0.0266326	0.0164487	0.0413722	0.0256019	0.028804	0.0225707	0.0338476	0.0248943	0.0240642	0.0304984	0.0259112	0.0334187	0.0815167	0.0334807	0.0596271	0.0865757	0.0198642	0.0727471	0.0342029	0.0221863	0.0349538	0.0749109	0.0327514	0.0340982	0.0849663	0.0272858	0.0429642	0.0275555	0.0173176	0.02832	0.0244494	0.0176719	0.0222231	0.0240849	0.0378158	0.0772223	0.0663405	0.028495	0.0305729
	Unknown	NA	NA	4	770.928	2150.3	244	0	0.048684	0.0546282	0.0713892	0.0419421	0.148598	0.0714522	0.0775672	0.0597602	0.08919	0.0633565	0.062195	0.0834202	0.0726104	0.0865672	0.315349	0.0931429	0.223768	0.330433	0.0534438	0.267859	0.0944989	0.0591523	0.0928109	0.250672	0.0868124	0.105689	0.284708	0.0731194	0.119055	0.0779068	0.0501183	0.078202	0.0644452	0.0500473	0.0627871	0.0652807	0.0983418	0.318785	0.253458	0.079922	0.0850349
	Unknown	NA	NA	4	778.478	2177	205	0	0.160184	0.169415	0.226672	0.145	0.16919	0.264652	0.232235	0.206721	0.293804	0.223247	0.201766	0.305475	0.289145	0.294939	0.11591	0.333648	0.124371	0.128657	0.203121	0.0610973	0.370232	0.208077	0.302995	0.125136	0.306211	0.376043	0.159389	0.259152	0.385832	0.307552	0.15136	0.259113	0.256996	0.151479	0.213333	0.230009	0.335767	0.540405	0.437042	0.264233	0.299569
	Unknown sugar	NA	NA	3	782.178	2190	204	0	0.160741	0.197114	0.218037	0.269426	0.0392922	0.216273	0.293924	0.154041	0.132145	0.173597	0.22618	0.131703	0.133224	0.163536	0.0658667	0.171242	0.0608764	0.0642357	0.0707225	0.0564571	0.0925118	0.0679685	0.106145	0.0666973	0.1766	0.321432	0.0612907	0.200087	0.209701	0.140997	0.253224	0.325539	0.224798	0.275673	0.220046	0.600954	0.840728	0.196613	0.139354	0.742485	0.870129
	Unknown	NA	NA	4	804.278	2268	204	0	0.0220904	0.0245435	0.0326167	0.0219459	0.0220481	0.0256019	0.0400394	0.0218674	0.0281914	0.0240683	0.0264113	0.0264164	0.0244239	0.0312591	0.0260866	0.0352745	0.017543	0.0225258	0.0252454	0.0262226	0.0290401	0.019675	0.0416707	0.02033	0.0212197	0.028213	0.0204984	0.0233231	0.0310657	0.0183464	0.0155096	0	0.0185855	0.0278409	0.0170911	0.0181276	0.0251802	0.0177053	0.0143399	0.0250683	0.0277636
	Unknown	NA	NA	4	820.228	2324.3	204	0	0.0213773	0.0256336	0.0347694	0.0221998	0.0225852	0.0314632	0.0449828	0.0243732	0.0309067	0.0295124	0.00487757	0.0341325	0.0323168	0.0316418	0.0303544	0.0441832	0.0236691	0.0256643	0.0270922	0.0269658	0.0327537	0.0213576	0.0487389	0.0262716	0.029624	0.0387629	0.0343021	0.0281448	0.0448453	0.0190819	0.0242071	0.0359829	0.0200872	0.0379481	0.0279932	0.0332786	0.0479887	0.0241439	0.020998	0.0429901	0.0549449
	Unknown	NA	NA	4	826.128	2345.2	219	0	0.0170823	0.019836	0.0267432	0.0184012	0.0177781	0.0224856	0.031246	0.0177383	0	0.021058	0.0191965	0.0254373	0.0226927	0.0257394	0.0223176	0.0322541	0.0163027	0.0191641	0.0181449	0.0208075	0.0235245	0.0155614	0.0370616	0.0193476	0.0204838	0.0258834	0.0223686	0.0207349	0.0318329	0.0155502	0.0165377	0.0238511	0.0154172	0.0257708	0.0219098	0.0195805	0.0273869	0.0176125	0.0140891	0.0260493	0.0332278
	Unknown	NA	NA	4	826.778	2347.5	157	0	0.00725313	0.00914862	0.0117576	0.00753401	0.00865159	0.00992288	0.0478557	0.00430654	0.0174931	0.0200573	0.00928833	0.00612002	0.00974999	0.0115046	0.00951659	0.0140237	0.00775927	0.0142625	0.00963502	0.00920707	0.0151241	0.00693528	0.0210779	0.00779018	0.00364851	0.0104119	0.00408683	0.00834801	0.0133441	0.0039073	0.0109232	0.0135201	0.00625729	0.0076252	0.0189936	0.00863058	0.0111885	0.00674633	0.00717049	0.0101366	0.0143866
	Unknown	NA	NA	4	832.878	2369	204	0	0.00763417	0.0114787	0.0162721	0.00941091	0.00696383	0.0128333	0.0138786	0.0123267	0.0144805	0.0113439	0.0121261	0.01388	0.0126556	0.0175026	0.0127479	0.0161974	0.0104562	0.0109204	0.00820641	0.0113813	0.0125463	0.010018	0.0179277	0.012386	0.0142204	0.0200702	0.0112551	0.0131704	0.0209613	0.0105867	0.00835263	0.0146728	0.00937173	0.0145596	0.0135827	0.0106527	0.0171955	0.0114205	0.0103394	0.0155731	0.0164452
	Unknown	NA	NA	4	840.728	2396.7	204	0	0.0258861	0.0314362	0.0425612	0.0262463	0.0267291	0.036797	0.0495778	0.0301098	0.0346592	0.0318512	0.0311111	0.0405992	0.0349621	0.0420903	0.0357202	0.0510602	0.0258152	0.0315832	0.0248252	0.0325785	0.0379322	0.0267196	0.0584932	0.032161	0.0345429	0.0505909	0.0408013	0.0328329	0.0574364	0.0250623	0.0287249	0.0412897	0.0254368	0.0449949	0.0358303	0.0305644	0.0495713	0.0264548	0.0238591	0.04396	0.0524291
	Unknown	NA	NA	4	857.578	2456.2	338	0	0.00819169	0.00970349	0.0115053	0.00807572	0.0104096	0	0.0198947	0.00970019	0	0.012735	0.0113703	0.0147722	0.00972129	0.0139551	0.0123656	0.0115083	0.0139653	0.0136595	0.025904	0.0101975	0.0182921	0	0.0143333	0.0106937	0.0109248	0.0165646	0.0113535	0.00983592	0.0147513	0.00884824	0.0145182	0.0174888	0.00866815	0.017731	0.0126377	0.0150585	0.0157074	0.0165936	0.015745	0.0176532	0.0160246
	Unknown	NA	NA	4	870.028	2500.1	204	0	0.016658	0.0181324	0.021222	0.0147992	0.0159264	0.0136026	0.0211921	0.0104275	0.0119078	0.0126799	0.0128243	0.0158092	0.0149246	0.0234944	0.0170449	0.0240918	0.0104745	0.0138022	0.01604	0.0152515	0.0149072	0.013928	0.0210642	0.0105532	0.0133391	0.0134355	0.00999202	0.0118379	0.0185405	0.00959635	0.0081865	0.0144646	0.0096964	0.0178978	0.00951614	0.0168597	0.023754	0.0166857	0.0143525	0	0.0259114
	Unknown	NA	NA	4	930.228	2712.6	441	0	0.17645	0.312612	0.304019	0.0858542	0.211062	0.129264	0.2651	0.22803	0.283519	0.281578	0.280735	0.407379	0.120824	0.412274	0.270674	0.3176	0.207856	0.163826	0	0.230103	0.158591	0.2395	0.41352	0.200844	0.367186	0.321626	0.249078	0.192907	0.41469	0.170387	0.19603	0.245122	0.179088	0.306149	0.212472	0.197484	0.237796	0.121278	0.124525	0.266604	0.208907
	Unknown	NA	NA	4	979.828	2887.6	202	0	0.0141116	0.00503867	0.00224592	0.00227822	0.00190288	0.0140017	0.00586724	0.0110721	0.0299133	0.0403532	0.00353142	0.0334494	0.00381274	0.0678336	0.0212732	0.0866167	0.0031186	0.0554724	0.0598806	0.00759715	0.00371875	0.0163098	0.00646463	0.0325848	0.0272132	0.0318565	0.0370112	0.0318637	0.0405071	0	0.0128685	0.0141905	0.0114372	0.0212377	0.0145503	0.00708986	0.0234276	0.0028632	0	0.0182946	0.00840428
	Unknown	NA	NA	4	989.378	2921.3	361	0	0.0323702	0.036259	0.0375994	0.0138119	0.0199517	0.0221622	0.0223279	0.0529116	0.0257068	0.017286	0.0251462	0.0404572	0.047865	0.0363324	0.0287484	0.0926153	0.0266739	0.0448891	0	0.0377628	0.0302124	0.0364987	0.0785733	0.0444676	0.0633991	0.0383575	0.0850232	0.0396518	0.136338	0.0254952	0.0448354	0.0604066	0.0213081	0.0303539	0.0538369	0	0.0107628	0	0	0.00635723	0.0131125
	Unknown	NA	NA	4	1027.73	3056.7	559	0	0.00649853	0.00811958	0.00861497	0.00717495	0.0135802	0.00787104	0.0080894	0.0100668	0.00766214	0.0125066	0.00711057	0.0126999	0.00709722	0.0107283	0.0113654	0.0083102	0.01267	0.0108123	0	0.00885153	0.0162439	0.0129118	0.00960121	0.00794074	0.0101783	0.00998419	0.00863718	0.00691068	0.0108354	0.00855765	0.00702701	0.00983927	0.00754444	0.0106612	0.00792722	0.0113966	0.00854956	0.010158	0.00747774	0.00891945	0.00803415
[truncated: 6 more columns]

## Sheet: Mean and SD Col-0 & gpt2.1
	Metabolite	Metabolite Class	Chemical Identifier (PubChem CID)	Identification Level (*)	R.T. (s)	Retention Index	Quantification Mass	Col-0 LL Day 0						Mean	StDev	gpt2.1 LL Day 0						Mean	StDev	Col-0 HL Day 1						Mean	StDev	gpt2.1 HL Day 1						Mean	StDev	Col-0 HL Day 3						Mean	StDev	gpt2.1 HL Day 3
	Glycine 3TMS	Amino acid	CID: 750	1	473.778	1321.6	174	0.0557689	0.0855192	0	0.129821	0.121273	0.0519172	0.0740498	0.0485374	0.23416	0.279953	0.0666168	0.132426	0.20515	0.196024	0.185722	0.07581	0.907471	0.595326	0.582967	0.330418	0.716036	0.255319	0.56459	0.241773	0.15727	0.0857875	0.202996	0.140542	0.162165	0	0.124793	0.0719859	0.160005	0.184847	0.62121	0.184594	0.226681	0.353662	0.2885	0.177096	0.242707	0.268449
	Threonine 2TMS	Amino acid	CID: 205	1	495.378	1366.3	130	0	0.240386	0.243291	0.158492	0.251617	0.187033	0.180136	0.0955962	0.431392	0.391101	0.174848	0.227515	0	0.366056	0.265152	0.163437	0.138876	0.327109	0.239153	0.27285	0.359941	0	0.222988	0.133524	0	0.0881287	0.254789	0.243835	0.217213	0	0.133994	0.119661	0	0.295709	0.510122	0.313145	0.329627	0.432542	0.313524	0.174178	0.274554	0.216576
	Alanine	Amino acid	CID: 602	1	496.728	1369.1	188	0.301631	0.223603	0.169635	0.105577	0.395726	0.34112	0.256215	0.109532	0.629591	0.0636823	0.336755	0.103761	0.570581	0.189908	0.315713	0.240079	0.503208	0.469879	0.219298	0.588564	0.280913	0.375042	0.406151	0.14023	0.359691	0.458042	0.41456	0.468651	0.338645	0.0863001	0.354315	0.141115	0.231672	0.393229	0.637104	0.262875	0.467126	0.318785	0.385132	0.150451	0.476271	0.0741564
	γ-aminobutyric acid (GABA)	Amino acid	CID: 119	1	573.678	1539.1	160	0	0.120033	0.127939	0.148467	0.108038	0	0.0840797	0.0664453	0.136386	0.21881	0.0620748	0.152554	0.137037	0	0.11781	0.0763001	0.156975	0.111481	0.179496	0.122718	0.123959	0.0615856	0.126036	0.0404876	0.0493988	0	0.151772	0	0	0.244066	0.0742062	0.101984	0.166322	0.182752	0	0.150394	0.170514	0.214085	0.147345	0.0752657	0.183846	0.19869
	Aspartic acid 3TMS	Amino acid	CID: 83887	2	576.728	1547.8	114	0.495151	0.246354	0.184191	0.100553	0.563003	0.729816	0.386511	0.246236	0.631689	0	0.365671	0.00333486	0.578298	0.155335	0.289055	0.279285	0.260268	0.252393	0.114918	0.480037	0.127764	0.26954	0.25082	0.131601	0.293932	0.747838	0.304309	0.506194	0.238346	0.0728178	0.360572	0.235172	0.166455	0.310077	0.458359	0.204527	0.310537	0.221569	0.278587	0.10549	0.370593	0.0513795
	pyroglutamic acid/glutamic acid	Amino acid	CID: 7405 / CID: 611	1	630.178	1700.5	156	0.162178	0.215716	0.198391	0.11006	0.142271	0.233335	0.176992	0.0469829	0.125293	0.201982	0.15221	0.156938	0.184043	0.196831	0.169549	0.0297477	0.171771	0.192811	0.243833	0.240872	0.153589	0.347361	0.22504	0.0700679	0.381599	0.453726	0.429108	0.594474	0.395909	0.252167	0.41783	0.111226	0.347871	0.204794	0.316451	0.239574	0.367491	0.231856	0.284673	0.0679218	0.580832	0.223357
	Propanoic acid 2TMS	Fatty acid	CID: 1032	2	490.778	1356.8	189	0.135771	0.157199	0.16227	0.229059	0.199377	0.156699	0.173396	0.0342166	0.202107	0.245703	0.136853	0.156552	0.196427	0.196227	0.188978	0.0381224	0.114054	0.0947575	0.105561	0.101168	0.0970849	0.0936781	0.101051	0.00773478	0.124361	0	0.0798457	0.117133	0.0783568	0.0932381	0.0821557	0.04449	0.128499	0.157135	0.331243	0.149741	0.211357	0.201683	0.19661	0.0731621	0.165136	0.255652
	Myristic acid 1TMS	Fatty acid	CID: 11005	1	696.928	1891.2	285	2.32105	1.77679	2.18461	2.42219	1.9916	2.34624	2.17374	0.246593	3.00693	2.25203	0	2.72082	2.76037	2.12934	2.14492	1.10144	3.08922	2.04716	0	3.06006	1.73396	1.97834	1.98479	1.1298	1.84455	2.7682	2.30144	2.17703	2.29458	3.03424	2.40334	0.428211	2.29043	3.02117	3.57194	2.51113	2.02002	2.84765	2.71039	0.556845	1.58404	1.95999
	Hexadecanoic acid 1TMS	Fatty acid	CID: 985	1	754.278	2091.6	313	0.113551	0.783178	0.971304	1.17301	0.9286	0.148893	0.686422	0.447896	1.19794	1.10382	1.25471	1.2347	1.20255	0.953302	1.15784	0.112829	1.28316	0.94701	1.28814	0.177903	0.785625	0.132379	0.769037	0.513911	0.168012	1.43657	0.174695	1.16031	1.12613	1.35359	0.903219	0.578682	0.142531	1.33502	1.42924	0.156516	0.942006	1.36031	0.894271	0.601552	0.768688	0.848444
	Octadecanoic acid 1TMS	Fatty acid	CID: 5281	1	807.328	2278.8	341	0.828231	0.564542	0.699845	0.868091	0.658053	0.881416	0.75003	0.128608	0.799756	0.834776	0.919049	0.908133	0.819007	0.679101	0.826637	0.0869432	0.849812	0.695601	0.954899	0.990469	0.619988	0.77428	0.814175	0.145267	0.702404	1.12759	0.77452	0.923243	0.832575	1.05333	0.902277	0.16441	0.754808	0.925702	0.967765	0.772781	0.662212	0.979065	0.843722	0.131385	0.589482	0.632221
	Lactic acid	Organic acid	CID: 612	1	339.828	1044.5	117	0.379412	0.166744	0.179198	0.0434465	0.417691	0.539376	0.287645	0.186929	0.873572	0.160241	0.358543	0.164418	1.25287	0.264066	0.512285	0.449263	0.377371	0.392904	0.216194	0.737738	0.191323	0	0.319255	0.250137	0	0.029627	0.523276	0	0.686829	0.182931	0.23711	0.297511	0.277195	0.320324	0.543671	0.22723	0.265408	0.368534	0.333727	0.11373	0.418674	0.190019
	Pyruvic acid 1TMS	Organic acid	CID: 1060	1	397.878	1164.6	174	0.0086812	0.033616	0.0349813	0.0370205	0.0371164	0.00219359	0.0256015	0.0158078	0.0636569	0.0613503	0.0356267	0.0443986	0.058904	0.0545921	0.0530881	0.0109221	0.0699222	0	0.0577435	0.0131525	0.074025	0.00961512	0.0374097	0.0333816	0.0113875	0	0.0150369	0	0.0446099	0.0446722	0.0192844	0.0205431	0.010756	0.0702158	0.0816399	0.0129149	0.0517823	0.0869958	0.0523841	0.0336539	0.0527746	0.0465154
	Glyceraldehyde	Organic acid	CID: 751	2	423.428	1217.4	220	0.0813321	0.0245411	0.0507553	0.025145	0.0678916	0.135272	0.0641561	0.0415625	0.130832	0.0263617	0.143369	0.0287938	0.0906867	0.0313997	0.0752405	0.0537381	0.0745335	0.0674626	0.0505194	0.0730473	0.048857	0.146979	0.0768997	0.0360634	0.176798	0.15611	0.114044	0.164543	0.109449	0.0394881	0.126739	0.0507356	0.0482102	0.119073	0.0767271	0.059463	0.0348218	0.0960288	0.0723873	0.0313689	0.0605664	0.0339559
	Malonic acid 2TMS	Organic acid	CID: 867	1	464.478	1302.4	233	0.0162118	0.0174998	0.0148138	0.0146777	0.0136007	0.0120521	0.0148093	0.00191237	0.0104601	0.0210999	0.0151212	0.0112274	0.0120032	0.0104194	0.0133886	0.0041581	0.016143	0.0120465	0.0148715	0.0136098	0.0154497	0.0107975	0.0138197	0.00207281	0.015442	0.00807463	0.0168973	0.0178236	0.0156642	0.0141277	0.0146716	0.00347228	0.0172694	0.0144729	0.0168422	0.0136745	0.0230201	0.0181315	0.0172351	0.00330854	0.0182042	0.0216881
	Fumaric acid 2TMS	Organic acid	CID: 444972	1	517.128	1411.3	248	0.181619	0.185829	0.213868	0.2477	0.173372	0	0.167065	0.0862635	0.200292	0	0.192627	0.189616	0.1925	0.174278	0.158219	0.0779823	0	0.160243	0.321442	0.215598	0.20795	0	0.150872	0.128183	0.154857	0.214486	0.181728	0.183446	0.159267	0.256292	0.191679	0.0381267	0.235631	0.24318	0.330782	0.259202	0.260052	0.26128	0.265021	0.0338759	0.155523	0.247349
	Citramalic acid 3TMS	Organic acid	CID: 439766	2	553.078	1485.7	101	0.0104137	0.0292181	0	0.024855	0.0174216	0.0175333	0.0165736	0.0104186	0.0126238	0.0105795	0.0133057	0.0149334	0.010844	0.0125236	0.0124683	0.00161311	0.0219794	0.0214326	0.0151856	0.0241193	0.0157326	0.021339	0.0199648	0.00363631	0.0261727	0.0216567	0.019416	0.0330296	0.0177132	0.0220926	0.0233468	0.00553824	0.0251658	0.0181041	0.0514052	0.0256391	0.0281091	0.0236106	0.0286723	0.0116267	0.0253115	0.0377207
	Malic acid 3TMS	Organic acid	CID: 525	1	568.278	1523.7	233	0.389535	0.359259	0.42319	0.428911	0.356769	0.501939	0.409934	0.0544268	0.350906	0.384765	0.364569	0.353011	0.405181	0.349527	0.367993	0.0225094	0.458552	0.324637	0.57137	0.429877	0.382812	0.5683	0.455925	0.0992202	0.448046	0.942185	0.391468	0.716762	0.377012	0.524656	0.566688	0.221829	0.537825	0.420873	0.649365	0.528306	0.611363	0.504262	0.541999	0.0807954	0.436951	0.607364
	3,5-Di-tert,-butyl-4-hydroxybenzoic acid ethyl ester	Organic acid	CID: 74180	2	602.278	1620.8	263	0.149887	0.103524	0.123564	0.13449	0.113716	0.144168	0.128225	0.0179167	0.164773	0.122624	0.197773	0.17116	0.192512	0.129235	0.163013	0.0313691	0.212194	0.126357	0.169654	0.200151	0.12392	0.159544	0.165303	0.0365912	0.142882	0.234865	0.167913	0.175689	0.168937	0.195661	0.180991	0.0313508	0.152976	0.194083	0.212077	0.170939	0.126116	0.203089	0.176547	0.0328777	0.103485	0.105481
	Arabic acid	Organic acid	CID: 10264	2	606.028	1631.5	307	0.0189954	0.0579734	0.0615137	0.0639	0.0860164	0.0147789	0.0505296	0.0278807	0.0869742	0.0747314	0.0612762	0.0569633	0.0719948	0.0903705	0.0737184	0.0133608	0.0128897	0.0139852	0.0549864	0.0431392	0.0174278	0.0405913	0.0305033	0.0179717	0.0131358	0.0346541	0.010324	0.0100985	0.0309624	0.00909189	0.0180445	0.0115736	0.012081	0.0720202	0.0305149	0.0612132	0.0727516	0.0198199	0.0447335	0.0271669	0.0515329	0.0286117
	Transaconitic acid 3TMS / Citric acid 4TMS / Isocitric acid 4TMS	Organic acid	CID: 444212 / CID: 311 / CID: 1198	3	678.478	1838.5	276	0.0512907	0.0602594	0.067797	0.0565611	0.0529433	0.461185	0.125006	0.164799	0.0429522	0.0700424	0.0535291	0.0531935	0.0549082	0.0530671	0.0546154	0.00871442	0.0820374	0.0601494	0.098399	0.0767366	0.0657214	1.40682	0.298311	0.543223	0.168809	0.0705999	0.074623	0.072536	0.0618832	0.0894848	0.089656	0.0397965	0.0720281	0.0749068	0.0826409	0.0738121	0.0648002	0.0731829	0.0735619	0.00571949	0.0574114	0.0748212
	Citric acid 4TMS / Isocitric acid 4TMS	Organic acid	CID: 311 / CID: 1198	3	683.578	1853.1	245	0	0	0	0.00907329	0	0	0.00151221	0.00370415	0	0	0	0	0	0.00820076	0.00136679	0.00334795	0.012865	0.00958536	0	0	0	0	0.00374173	0.00588871	0.00891651	0.0160574	0.0122283	0	0	0.0157509	0.00882551	0.00731611	0	0	0	0.00949913	0	0	0.00158319	0.003878	0	0.00991328
	Glucuronic acid	Organic acid	CID: 441478	2	692.078	1877.4	292	0.00973481	0.0120165	0.0121096	0.0136821	0.0103951	0.0107815	0.0114533	0.00143106	0.0142171	0.0174259	0.0119709	0.0128922	0.0127071	0.015669	0.014147	0.00207152	0.0156325	0.0136329	0.0163369	0.0176166	0.0152647	0.0129184	0.0152337	0.00173082	0.0145272	0.0136628	0.0170487	0.019522	0.0113131	0.0177347	0.0156348	0.00301035	0.0135183	0.0163673	0.0252097	0.0148912	0.0153046	0.0222667	0.0179263	0.00468685	0.0188517	0.0237818
	Dehydroascorbic acid dimer; L+ Ascorbic acid	Organic acid	CID: 835 / CID: 54675810	3	707.928	1928	173	0.169021	0.263031	0.264162	0.38828	0.171394	0.189544	0.240905	0.0841274	0.229842	0.322331	0.238789	0.487331	0.250617	0.371334	0.316708	0.100113	0.375671	0.289224	0.589277	0.45323	0.361524	0.260572	0.38825	0.119678	0.373488	0.243491	0.315785	0.39874	0.263537	0.422088	0.336188	0.0734438	0.447425	0.380239	0.3202	0.493318	0.485059	0.58306	0.45155	0.0922144	0.272777	0.234316
	Ascorbic acid 4TMS / Isoascorbic acid 4TMS	Organic acid	CID: 5785 / CID: 54675810	3	721.728	1976.7	332	0.0110287	0.00600091	0.00285335	0.00831884	0.00760408	0.00383293	0.00660647	0.00302089	0.0109339	0.0104298	0.022565	0.0528707	0.0150075	0.011333	0.0205233	0.0164879	0.160379	0.0668206	0.0491091	0.0796622	0.0725462	0.0901236	0.0864401	0.0387247	0.130611	0.0936954	0.129618	0.144938	0.108781	0.114088	0.120288	0.0183263	0.0934567	0.103758	0.0393984	0.154516	0.0615293	0.136307	0.098161	0.0435416	0.0502737	0.0213897
	Dehydroascorbic acid	Organic acid	CID: 835	2	741.878	2047.8	173	1.12366	0.0115157	0.0141418	0.020281	0.00795419	1.15067	0.388036	0.580348	0.0153725	0.0204121	0.00947193	0.0251459	0.0133104	0.0188114	0.0170874	0.00555278	0.0215579	0.0138262	0.0293097	0	0.017549	0.995899	0.17969	0.399976	0.930729	0.0172502	1.08762	0.0186081	0.0124534	0.0257482	0.348735	0.513992	1.03764	0.0185682	0.0239231	1.09858	0.0195313	0.0284834	0.37112	0.540239	0.0133182	0.0128377
	Phosphate 4TMS	Other	CID: 1061	1	486.478	1347.9	299	0.532561	0.507206	0.483809	0.507252	0.390612	0.565388	0.497805	0.059396	0.508614	0.691633	0.306102	0.527475	0.571046	0.526981	0.521975	0.124922	0.811651	0.564664	1.05855	0.700363	0.618587	0.861545	0.769227	0.180726	0.64351	1.47491	0.660853	0.9904	0.74287	0.910181	0.903786	0.311889	0.590255	0.568596	0.546038	0.553259	0.60225	0.720669	0.596844	0.0643183	0.653805	0.483782
	Fucose	Sugar	CID: 19466	2	633.678	1710.5	117	0.0540083	0.0546997	0.0545849	0.0549263	0	0.0679586	0.0476963	0.0239754	0	0.0514543	0.0548345	0.058939	0.0598443	0.0524091	0.0462469	0.0229067	0.0651853	0.0490907	0.0669901	0.0682393	0.044567	0.0594738	0.0589244	0.00994143	0.0588829	0.0837817	0.0539599	0.0794574	0.0568188	0.0633701	0.0660452	0.0125228	0.0560343	0.0648333	0.0781621	0.0591107	0.057217	0.0640615	0.0632365	0.00813798	0.0455756	0.0536049
	Fructose 5TMS	Sugar	CID: 5984	1	651.728	1762.1	217	0.171184	0.239919	0.194384	0.216613	0.163071	0.172713	0.192981	0.0301469	0.294591	0.362328	0.221767	0.370255	0.328175	0.336374	0.318915	0.0546635	0.483181	0.322901	0.410284	0.334667	0.443729	0.280761	0.379254	0.0784666	0.482346	0.374607	0.427396	0.486219	0.363421	0.558654	0.448774	0.0746269	0.340515	0.32725	0.588656	0.381768	0.296883	0.550629	0.414284	0.123978	0.419497	0.266171
	1,6-anhydroglucose 3TMS	Sugar	CID: 2724705	1	655.878	1773.9	204	0.0462922	0.0777631	0.0547892	0.0605475	0.0572994	0.130732	0.0712373	0.0309307	0.1027	0.0922164	0.0751819	0.125904	0.116647	0.114817	0.104578	0.0185783	0.154363	0.108874	0.123603	0.118944	0.158338	0.12545	0.131595	0.0200571	0.113392	0.0994359	0.149683	0.144701	0.111294	0.1708	0.131551	0.0276175	0.106557	0.112968	0.1793	0.111358	0.0871968	0.184682	0.130344	0.0410832	0.135815	0.0605198
	Tagatose 5TMS	Sugar	CID: 1101	1	659.428	1784.1	307	0.210794	0.236593	0.263969	0.273337	0.290872	0.929846	0.367568	0.276905	0.388201	0.317938	0.226721	0.205348	0.278203	0.402867	0.303213	0.0817615	0.34988	0.40681	0.35322	0.275534	0.44472	1.44508	0.545873	0.44424	1.35037	0.151018	0.199917	0.260792	0.163049	0.21435	0.389915	0.472144	0.278686	0.331049	1.00778	0.299951	0.663944	0.429323	0.501788	0.285389	0.29967	0.531397
	Tagatose	Sugar	CID: 1101	2	664.978	1799.9	103	0.975111	1.07423	1.2171	1.17228	1.30987	0.0397494	0.964725	0.467671	1.73692	1.44656	0.977689	0.858029	1.22661	1.77546	1.33688	0.383377	1.60771	1.69636	1.68805	1.18201	1.84661	1.53673	1.59291	0.22642	1.43747	0.634549	0.886544	1.12997	0.709101	0.92672	0.954058	0.293946	1.29743	1.53766	4.57171	1.32814	2.47488	1.91232	2.18702	1.24866	1.32884	2.4802
	Allose / Mannose	Sugar	CID: 102288 / CID: 18950	3	666.328	1803.8	319	0.0493514	0.0381962	0.0459531	1.09036	0.0695146	1.07787	0.395207	0.533739	2.30718	0.0657302	0.0390459	0.031806	1.17983	0.0691823	0.615461	0.943816	1.32808	1.50865	2.01402	1.39952	1.6444	1.26359	1.52638	0.274415	1.6554	0.0187962	0.0187105	1.25121	0.985979	0.0248836	0.659163	0.731077	1.10654	0.0617116	0.116853	0.0438777	0.0688341	1.80772	0.534256	0.748845	1.42487	0
	Mannose / Glucose / Galactose	Sugar	CID: 18950 / CID: 5793 / CID: 6036	3	669.428	1812.7	319	0.917831	1.00548	1.65987	1.48612	1.32609	1.38478	1.29669	0.284514	1.74331	1.80292	1.09708	0.925712	1.17983	1.80904	1.42631	0.402131	1.32808	1.50865	1.38354	1.01659	1.6444	1.26359	1.35747	0.215288	1.43747	0.537568	1.14956	1.45323	0.71343	0.777341	1.01143	0.390876	1.56909	1.97453	4.8802	1.1177	2.32883	2.41587	2.38104	1.31684	1.66934	2.64676
	Mannose / Glucose / Galactose	Sugar	CID: 18950 / CID: 5793 / CID: 6036	3	669.428	1812.7	160	1.22173	1.39272	1.21405	1.09036	1.66443	0.191713	1.12917	0.500413	1.74331	1.38973	1.40128	1.30139	1.62065	2.36298	1.63656	0.391907	1.8622	1.89049	1.38354	1.01659	0	0.308412	1.07687	0.79077	0.275551	0.772829	0.835815	1.25121	0.71343	1.09922	0.824675	0.33883	1.10654	1.44293	5.42023	1.59776	2.64327	1.80772	2.33641	1.59625	1.42487	3.08435
	Mannose / Glucose / Galactose	Sugar	CID: 18950 / CID: 5793 / CID: 6036	3	674.578	1827.4	319	0.295787	0.194377	0.382129	0.214848	0.482463	0.362189	0.321965	0.109028	0.309327	0.406531	0.216108	0.183035	0.21973	0.337441	0.278696	0.086344	0.36619	0.374544	0.274723	0.294293	0.431817	0.199574	0.323523	0.083367	0.411675	0.102113	0.225291	0.338366	0.206217	0.234195	0.252976	0.108205	0.309848	0.254188	1.37303	0.321966	0.452468	0.520114	0.538602	0.420519	0.394739	0.546562
	Mannose / Glucose / Galactose	Sugar	CID: 18950 / CID: 5793 / CID: 6036	3	674.578	1827.4	205	0.171878	0.346638	0.226572	0.356105	0.257398	0.0517756	0.235061	0.114243	0.504261	0.262689	0.362846	0.306669	0.36361	0.536858	0.389489	0.108819	0.230284	0.244904	0.769694	0.176173	0.279708	0.0561834	0.292824	0.246329	0.0504711	0.188984	0.142804	0.215157	0.124052	0.14968	0.145191	0.0570222	0.194719	0.39932	0.905312	0.20414	0.690636	0.336514	0.455107	0.284999	0.255139	0.80296
	Glucopyranose	Sugar	CID: 5793	2	736.878	2030.2	204	0.00672365	0.0125561	0.0107079	0.0146029	0.0124236	0.00900319	0.0110029	0.00282095	0.0113436	0.018913	0.0118333	0.0149443	0.0120064	0.0130051	0.0136743	0.00286733	0.0129663	0.0125217	0.0124385	0.0176163	0.00983765	0.0132533	0.0131056	0.00252402	0.0208323	0.0129467	0.0227322	0.016179	0.0108735	0.0150098	0.0164289	0.00456478	0.0139428	0.0109275	0.0146203	0.0110318	0.0118761	0.0168153	0.0132023	0.00233484	0.0126819	0.00892523
	Trehalose	Sugar	CID: 7427	1	847.078	2419.1	361	0.277392	0.456475	0.423996	0.73535	0.242321	0.351997	0.414589	0.177284	0.577896	0.617623	0.557046	0.791859	0.60403	0.385619	0.589012	0.130158	1.61944	1.67882	1.5586	1.37052	2.21193	1.15334	1.59877	0.356349	1.20454	0.767229	1.33149	1.45784	1.02804	1.80282	1.26532	0.357334	1.59972	1.00364	2.14956	1.60671	1.51366	2.31435	1.69794	0.472844	1.08158	0.612763
	Lactose	Sugar	CID: 6134	2	867.178	2490	361	0.00929086	0.0101025	0.0162725	0.0146468	0.014281	0.0113001	0.012649	0.0028059	0.023225	0.0227946	0.0198144	0.0170188	0.0168811	0.0308097	0.0217573	0.00519962	0.00816282	0.00925944	0.0150411	0.00622553	0.0182559	0.00622152	0.0105277	0.00498696	0.0144869	0.00144731	0.00410249	0.00728192	0.00723518	0.00608459	0.00677306	0.00438052	0.0136856	0.0161805	0.0524743	0.0147856	0.0288431	0.0224732	0.0247404	0.0147358	0.0198243	0.0562099
	Lactose 8TMS	Sugar	CID: 6134	1	874.278	2515.1	361	0.00620816	0.00726676	0.0186565	0.0218879	0	0.00703798	0.0101762	0.00832698	0	0.0136355	0	0.0156725	0.0192998	0.0275688	0.0126961	0.0109264	0.0173335	0.0188777	0.0096509	0.0116616	0.029355	0.0124532	0.0165553	0.00718718	0	0.00872861	0.0129796	0.0142854	0.00564759	0.0214423	0.0105139	0.00744507	0.0175909	0.0177951	0.0431088	0.0103869	0.0263828	0.0378032	0.0255113	0.0127479	0.0212256	0.0350692
	Maltose	Sugar	CID: 6255	1	900.278	2606.9	361	0.0113146	0.00955888	0.0114806	0.0143445	0.013014	0.00941485	0.0115212	0.00192517	0.016594	0.013789	0.0111015	0.00893322	0.0108366	0.0188493	0.0133506	0.0037905	0.00871281	0.00967731	0.0108423	0.0063927	0.0166948	0.00801424	0.0100557	0.00358409	0.00921298	0.00259677	0.00443551	0.00559137	0.00523722	0.0110577	0.00635526	0.0031599	0.00998278	0.0231027	0.0185245	0.0139786	0.0146634	0.0232676	0.0172533	0.0053347	0.00832218	0.0255971
	Maltose	Sugar	CID: 6255	2	905.778	2626.3	361	0.00226939	0.00178645	0.00240687	0.00332643	0.00261433	0.00184307	0.00237442	0.000566392	0.00347452	0.00314719	0.0032665	0.00180122	0.00321979	0.00370337	0.0031021	0.000668645	0.00175704	0	0	0.00143078	0.00395365	0.00170588	0.00147456	0.00145806	0.00181554	0	0	0.00105979	0.00124117	0	0.000686083	0.000791907	0.00193551	0.00465229	0.00343998	0.00304847	0.00212222	0.00394613	0.00319077	0.00104942	0.00135164	0.00551342
	Cellobiose	Sugar	CID: 10712	2	916.178	2663	204	0.0700297	0.102168	0.116052	0.136918	0.0750509	0.0772568	0.096246	0.0267533	0.124896	0.139159	0.105281	0.101635	0.0940909	0.11977	0.114139	0.0167938	0.175413	0.136654	0.155589	0.111027	0.238833	0.113333	0.155142	0.0478563	0.152728	0.0721698	0.120403	0.138124	0.110784	0.276849	0.145176	0.0701014	0.157002	0.252118	0.203613	0.234496	0.144453	0.335326	0.221168	0.0699688	0.0913604	0.216246
	Melibiose	Sugar	CID: 11458	2	921.428	2681.5	204	0.0632646	0.11003	0.108502	0.135341	0.085528	0.0751703	0.0963059	0.0265157	0.10008	0.133425	0.0967605	0.102028	0.0963119	0.113368	0.106996	0.0143562	0.119972	0.111048	0.152516	0.104805	0.182415	0.0708667	0.123604	0.0389875	0.0902593	0.0408358	0.111808	0.111753	0.0840157	0.17485	0.102254	0.0440464	0.138312	0.131644	0.216397	0.156726	0.148739	0.22444	0.169376	0.0405403	0.115506	0.14089
	Melibiose	Sugar	CID: 11458	2	946.978	2771.7	204	0.208091	0.222379	0.265767	0.23894	0.30738	0.18273	0.237548	0.0442212	0.126915	0.335282	0.275434	0.110583	0.150532	0.302278	0.216837	0.0985244	0.102079	0.155214	0.169665	0.10228	0.286872	0.10084	0.152825	0.0722361	0.124242	0.0354409	0.0656082	0.0660486	0.0823325	0.132938	0.084435	0.0375086	0.163713	0.242157	0.202329	0.240732	0.27904	0.402025	0.254999	0.0820614	0.161661	0.381253
	Glycerol 3TMS	Sugar alcohol	CID: 753	1	441.728	1255.3	205	0.24458	0.176975	0.204991	0.192157	0.33651	0.223289	0.22975	0.0573946	0.28888	0.258338	0.165323	0.153947	0.223146	0.286543	0.229363	0.0591249	0.111127	0.106272	0.119607	0.0927734	0.112497	0.103768	0.107674	0.00913041	0.115006	0.0743374	0.0684184	0.10199	0.0657482	0.069825	0.0825543	0.0207013	0.12082	0.209062	0.428628	0.157731	0.265107	0.194229	0.229263	0.109127	0.169371	0.363803
	Myo-inositol	Sugar alcohol	CID: 892	1	713.828	1948.8	217	0.848022	0.959091	0.955985	1.20341	1.08314	1.06016	1.0183	0.123778	1.15591	1.12168	0.9921	0.989801	0.999283	1.04041	1.04987	0.0721051	1.41571	1.29617	1.32281	1.28235	1.22069	1.14891	1.28111	0.0907897	1.34556	1.04407	1.07835	1.48569	0.834402	1.14756	1.15594	0.230946	1.42192	1.56685	2.48984	1.53429	1.47939	2.06734	1.75994	0.426243	1.24419	1.49025
	Unknown	NA	NA	4	335.978	1036.5	131	0.208626	0.144327	0.146262	0.182309	0.165855	0	0.14123	0.0732352	0.242175	0.15994	0.131367	0.215844	0.291172	0.179913	0.203402	0.0582948	0.23959	0.157703	0.23696	0.265477	0.162641	0	0.177062	0.0972095	0	0	0.202592	0	0.223388	0.231115	0.109516	0.120331	0.223362	0.241639	0.255698	0.260606	0.222551	0.282824	0.24778	0.0233482	0.14315	0.151176
	Unknown	NA	NA	4	386.228	1140.5	204	0.0874267	0.0496865	0.0609654	0.0383169	0.0636875	0.0921944	0.0653796	0.0210053	0.13532	0.0262985	0.0560486	0.0374642	0.0955431	0.0534539	0.0673548	0.0407775	0.099605	0	0.0732842	0.0941651	0	0	0.0445091	0.0495428	0	0	0.102752	0	0.0859137	0.048807	0.0395787	0.0467383	0.0759355	0.116773	0.0851678	0.106665	0.0681748	0.180108	0.105471	0.0409277	0.0749188	0.0375784
	Unknown	NA	NA	4	388.228	1144.6	104	0.148514	0.910939	0.54478	0.279033	0.682997	0.0539951	0.43671	0.33215	0.189185	0.528952	0.332184	0.108379	0.213611	0.534504	0.317803	0.180559	0.114861	1.24763	0.15629	0.172615	1.02514	0.0813825	0.46632	0.524748	0.144277	0	0.35685	0	0.732234	0.137071	0.228405	0.27932	0.460116	0.205364	0.0875483	0.21179	0.458064	0.187538	0.268403	0.154371	1.29494	0.827633
	Unknown	NA	NA	4	427.778	1226.4	144	0	0	0	0	0.0223735	0.0134552	0.00597145	0.00967125	0	0	0	0	0	0.032177	0.00536284	0.0131362	0	0.0206664	0.0195187	0.0142741	0.0320406	0	0.0144166	0.0125809	0	0	0	0	0.0166023	0.0152887	0.00531517	0.00824469	0	0	0	0	0	0	0	0	0.0268746	0.0290667
	Unknown	NA	NA	4	432.078	1235.3	174	0.135755	0.188193	0.214395	0.217509	0.287459	0.140821	0.197355	0.0563735	0.277441	0.221715	0.076305	0.075165	0.212766	0.229966	0.182226	0.0854615	0.13333	0.0942292	0.132726	0.0734449	0.124512	0.0614983	0.10329	0.031428	0.0806037	0	0.0587037	0.0412737	0.0553829	0.0673766	0.0505568	0.0279913	0.0916575	0.182718	0.412086	0.119089	0.20267	0.190938	0.19986	0.11283	0.135774	0.269621
	Unknown	NA	NA	4	455.578	1284	221	0.141131	0.0970756	0.118524	0.130219	0.113784	0.1566	0.126222	0.0210929	0.166683	0.113253	0.141437	0.139616	0.170341	0.115397	0.141121	0.0242814	0.197797	0.121355	0.160759	0.170106	0.119255	0.158242	0.154586	0.0300405	0.15194	0.24889	0.154941	0.175645	0	0.170747	0.15036	0.0817247	0.144354	0.185426	0.206488	0.177492	0.140625	0.213863	0.178041	0.0306008	0.101577	0.103958
	Unknown	NA	NA	4	482.778	1340.2	156	0.0193971	0.0112849	0.0111575	0.00831655	0.0159665	0.0321168	0.0163732	0.00866225	0.0201406	0.0136978	0.0088285	0.00767075	0.020267	0.0127541	0.0138931	0.00539186	0.0175636	0.0217148	0.0356652	0.0238269	0.0180288	0.0404365	0.026206	0.00958513	0.0281798	0.114674	0.0199783	0.0734415	0.0203091	0.0195543	0.0460229	0.0395557	0.0165202	0.0184463	0.019941	0.0175268	0.0210478	0.0120734	0.0175926	0.00315589	0.0236555	0.0136414
	Unknown	NA	NA	4	528.178	1434.2	186	0.634971	0.350455	0.478555	0.249102	0.552248	0.904475	0.528301	0.230441	0.691769	0.168296	0.670892	0.23646	0.820301	0.360601	0.491387	0.270939	0.663725	0.848227	0.601529	0.806615	0.636197	1.07702	0.772219	0.178477	1.11151	1.08832	0.750246	1.02728	0.684897	0	0.777042	0.420568	0.403565	0.761316	0.814605	0.615201	0.388817	1.15161	0.689186	0.287069	0.379385	0.275961
	Unknown	NA	NA	4	529.628	1437.2	228	0.319216	0.260903	0.288142	0.322185	0.240106	0.34518	0.295955	0.0401522	0.307827	0.267716	0.270394	0.363463	0.361731	0.31195	0.313847	0.0419778	0.371129	0.235485	0.437933	0.371961	0.299862	0.343817	0.343364	0.0693721	0.326453	0.494977	0.298187	0.401828	0.31951	0.423778	0.377456	0.0758862	0.373356	0.372507	0.39793	0.470304	0.3495	0.542581	0.417696	0.0740451	0.204695	0.268366
	Unknown	NA	NA	4	551.828	1483.1	158	0	0	0	0	0	0	0	0	0	0	0	0	0	0	0	0	0	0	0	0	0	0	0	0	0	0	0	0	0	0	0	0	0	0	0	0	0	0	0	0	0	0
	Unknown	NA	NA	4	556.428	1492.6	89	0.0086532	0.0126847	0.00761985	0.00992811	0	0.0113413	0.00837119	0.00448493	0.0194231	0.0144177	0.0112772	0.0045144	0.0115479	0.0125004	0.0122801	0.00484744	0.00999983	0.0125672	0.00407709	0	0.0187922	0.00711325	0.00875827	0.00660389	0.00659057	0	0.00235486	0.01158	0.00376285	0.0115126	0.00596681	0.00481994	0.0079225	0.0099877	0.056228	0.00918552	0.017291	0.0146976	0.0192187	0.0184788	0.0106427	0.0546638
	Unknown	NA	NA	4	577.678	1550.5	111	0.0348432	0.0223041	0.0293155	0.0317134	0.0282578	0.034422	0.0301426	0.00465952	0.0412301	0.0278875	0.0474429	0.0405763	0.0463483	0.0295835	0.0388448	0.00830365	0.0498089	0.0303389	0.0428164	0.0493841	0.0302368	0.0397402	0.0403876	0.00871815	0.0339215	0.0560967	0.041448	0.041238	0.0405085	0.0466997	0.0433187	0.00746647	0.0368098	0.0443179	0.0537142	0.0382394	0.0260768	0.0455246	0.0407804	0.00938852	0.0235737	0.0236152
	Unknown	NA	NA	4	594.328	1598.1	190	0.0133287	0.0111285	0.0101297	0.0107451	0.00946835	0.0119943	0.0111324	0.00137775	0.00844841	0	0.00876487	0.00740557	0.00782426	0	0.00540719	0.00421507	0	0.00928604	0.0126337	0.0128448	0.0104283	0.0153911	0.0100973	0.00538016	0.0148637	0.00808542	0.0110561	0.0190061	0.00842623	0	0.0102396	0.00650659	0	0.013562	0.0207069	0	0	0	0.00571148	0.00913211	0.0101904	0.0102256
	Unknown	NA	NA	4	611.928	1648.4	158	0	0	0	0	0	0	0	0	0	0	0	0	0	0	0	0	0	0	0	0	0.00313029	0	0.000521716	0.00127794	0	0	0	0	0	0.00330478	0.000550796	0.00134917	0.00188866	0	0.0144768	0	0	0	0.00272758	0.0058053	0	0
	Unknown	NA	NA	4	617.928	1665.5	174	0	0	0	0	0	0	0	0	0	0.097949	0	0.0539906	0	0.0321636	0.0306839	0.0397354	0	0	0	0	0	0	0	0	0	0	0	0	0	0	0	0	0	0	0.0372951	0	0	0	0.00621585	0.0152256	0	0.0863122
	Unknown	NA	NA	4	619.778	1670.8	292	0.0119871	0.0131818	0.0148138	0.0146296	0.0126196	0.0144825	0.0136191	0.00118723	0.0139854	0.0150449	0.0129707	0.0142663	0.0136595	0.0136167	0.0139239	0.000700084	0.0201157	0.0161156	0.0175297	0.0183883	0.0173731	0.01515	0.0174454	0.00173605	0.0161269	0.0177175	0.0170441	0.021319	0.0131807	0.0224663	0.0179758	0.00342601	0.0160782	0.0194445	0.0207734	0.0181287	0.0169391	0.0203898	0.0186256	0.00189613	0.0135309	0.0147891
	Unknown	NA	NA	4	619.778	1670.8	292	0.0119871	0.0131818	0.0148138	0.0146296	0.0126196	0.0144825	0.0136191	0.00118723	0.0139854	0.0150449	0.0129707	0.0142663	0.0136595	0.0136167	0.0139239	0.000700084	0.0201157	0.0161156	0.0175297	0.0183883	0.0173731	0.01515	0.0174454	0.00173605	0.0161269	0.0177175	0.0170441	0.021319	0.0131807	0.0224663	0.0179758	0.00342601	0.0160782	0.0194445	0.0207734	0.0181287	0.0169391	0.0203898	0.0186256	0.00189613	0.0135309	0.0147891
	Unknown	NA	NA	4	634.278	1712.2	217	0.0439024	0.0492769	0.0450375	0.0439419	0.0844177	0.0659252	0.0554169	0.0164995	0.0359481	0.0225053	0.0363135	0.028406	0.0315346	0.0436474	0.0330591	0.00729943	0.0245722	0.0141176	0.0361493	0.0306477	0	0.0208519	0.0210565	0.0128352	0.0187818	0.0431506	0.013556	0.0281166	0.0189744	0.012384	0.0224939	0.0115462	0.0201269	0.018875	0	0.0176334	0.070698	0.029522	0.0261425	0.0238389	0.0223453	0.0302738
	Unknown	NA	NA	4	638.628	1724.7	217	0.0342182	0.0452191	0.0356679	0	0.0755508	0.0611472	0.0419672	0.025951	0.0308301	0.0182981	0.0222925	0.0198136	0.0262165	0.031486	0.0248228	0.00559454	0.0210657	0.012323	0.0279454	0.0234408	0.0168763	0.0158427	0.0195823	0.00567511	0.0140927	0.0421062	0.0113689	0.0252472	0.017164	0	0.0183298	0.0142612	0.0156086	0.0161923	0.0350218	0.0137032	0.0592153	0.0228622	0.0271006	0.0175648	0.0179719	0.022287
	Unknown	NA	NA	4	643.078	1737.4	242	0.012817	0.0100536	0.0118578	0.0131638	0.0101709	0.0135539	0.0119362	0.00152096	0.0132231	0.0114206	0.0132398	0.0160352	0.0164802	0.0144003	0.0141332	0.00190694	0.0152444	0	0.0172123	0.0170067	0.0119756	0.0137714	0.0125351	0.00645263	0.0123966	0.0187681	0.0137322	0.0164408	0.0146065	0.0181473	0.0156819	0.00252707	0.0146598	0.0149115	0.018249	0.014775	0.0117717	0.0212603	0.0159379	0.00331859	0.0099923	0.0105386
	Unknown	NA	NA	4	647.794	1750.8	205	0.0338053	0.0173759	0.0123068	0.00662332	0.0319252	0.0497939	0.0253051	0.0161035	0.0330174	0	0.0226692	0	0.0358057	0	0.0152487	0.0172682	0.0277593	0.0244042	0.0139932	0.0519321	0	0.0342158	0.0253841	0.0176833	0.0297813	0.0824094	0.0382684	0.0656089	0	0	0.0360113	0.033664	0	0.0231927	0	0	0.022009	0	0.00753362	0.011677	0.0296034	0
	Unknown	NA	NA	4	650.144	1757.6	142	0	0	0	0	0	0	0	0	0	0	0	0	0	0	0	0	0	0	0	0	0	0	0	0	0.0523122	0	0	0.0390026	0	0	0.0152191	0.0239501	0	0	0	0	0	0	0	0	0.0321565	0
	Unknown	NA	NA	4	657.878	1779.7	69	0.12163	0.105358	0.111268	0.129064	0.108504	0.215111	0.131822	0.0417494	0.168101	0.12411	0.156811	0.131186	0.165522	0.106131	0.141977	0.0252091	0.186634	0.114344	0.171178	0.166105	0.111842	0.347589	0.182949	0.0863771	0.320854	0.176617	0.138285	0.151107	0.137698	0.175374	0.183323	0.0695283	0.13443	0.174585	0.224543	0.161536	0.112717	0.194295	0.167018	0.0403761	0.091557	0.104086
	Unknown	NA	NA	4	682.678	1850.5	302	0.0232572	0.0289363	0.034184	0.0306269	0.0221966	0.026077	0.0275463	0.00457508	0.0225649	0.0357441	0.0232107	0.0226589	0.0300588	0.0322584	0.0277493	0.00570914	0.00733525	0.00368183	0.015188	0.0105177	0.00394926	0.00430178	0.00749564	0.00459682	0.00602959	0.0107066	0.00712166	0.00856626	0.00554679	0.0107117	0.00811376	0.00226248	0.00824794	0.00887361	0.0132879	0.00712268	0.012889	0.0125881	0.0105015	0.00271893	0.00486141	0.0078974
	Unknown	NA	NA	4	694.028	1882.9	217	0.00394718	0.00561372	0.00515488	0.00572652	0.0051609	0.00519936	0.00513376	0.000631694	0.0176687	0.00710523	0.0052022	0.00689087	0.00688497	0.00679578	0.00842463	0.00458159	0.0115413	0.00756829	0.00897066	0.014598	0.00962191	0.0122015	0.0107503	0.00253384	0.00810728	0.0144862	0.013867	0.0216991	0.00721503	0.022078	0.0145754	0.00638057	0.00806948	0.00868565	0.0159972	0.00943555	0.00878077	0.013407	0.0107293	0.00321381	0.015527	0.0105324
	Unknown sugar	NA	NA	3	717.878	1963.1	319	0	0.0362846	0.0421578	0.0531331	0.0362368	0.035025	0.0338062	0.0178867	0.0525364	0.0629022	0.0361241	0.050978	0.0501087	0.0515634	0.0507021	0.0085545	0.0532775	0.0543519	0.052033	0.0490065	0.0637329	0.040127	0.0520881	0.00767736	0.0468212	0.0422311	0.0443903	0.0561875	0.0345914	0.0560691	0.0467151	0.00836339	0.0472095	0.0514012	0.0800308	0.0565913	0.0570797	0.075179	0.0612486	0.0132662	0.0413789	0.0519381
	Unknown sugar	NA	NA	3	726.478	1993.5	319	0.0136947	0.0150769	0.016899	0.0205817	0.0172114	0.013549	0.0161688	0.00265595	0.0194294	0.0283244	0.0150861	0.0194395	0.019753	0.0204576	0.020415	0.00432013	0.0213585	0.0185911	0.0259472	0.018306	0.0243471	0.0161604	0.0207851	0.00379503	0.0210102	0	0.0129001	0.0200333	0.0107045	0.0160804	0.0134548	0.00769621	0.019751	0.0180711	0.057324	0.0205883	0.0339184	0.0350619	0.0307858	0.0149652	0.0207498	0.040068
	Unknown	NA	NA	4	740.828	2044.1	217	0.00869673	0.0137115	0.00819809	0.0132218	0.00743592	0.00936357	0.0101046	0.00268384	0.0146086	0.0224232	0.0125253	0.0236876	0.0157809	0.0240842	0.0188516	0.00511815	0.0209728	0.0260939	0.023762	0.0216079	0.0296656	0.0126702	0.0224621	0.00575497	0.0167984	0	0.0143673	0.0192102	0.0173926	0.0215507	0.0148865	0.0076801	0.0207241	0.0126871	0.021395	0.0201284	0.0141241	0.0200662	0.0181875	0.00376257	0.0256147	0.0106386
	Unknown sugar	NA	NA	3	756.978	2101.1	204	0.0131171	0.138195	0.150589	0.199154	0.148866	0.0172403	0.111194	0.0773091	0.175348	0.2564	0.13173	0.179185	0.167651	0.174702	0.180836	0.0409038	0.18167	0.180667	0.205666	0.0200505	0.229153	0.0156026	0.138801	0.0953985	0.021807	0.177984	0.0224658	0.206995	0.137505	0.233451	0.133368	0.0918592	0.0178702	0.157707	0.209583	0.0187688	0.170667	0.237183	0.135296	0.0948896	0.141995	0.131343
	Unknown sugar	NA	NA	3	763.528	2124.2	204	0.017059	0.0149207	0.0170863	0.0231755	0.0164317	0.0164581	0.0175219	0.00287936	0.0201871	0.0420266	0.0155549	0.0237455	0.0213175	0.0238151	0.0244411	0.00913172	0.0214586	0.0191232	0.0235146	0.0303461	0.0246018	0.0214847	0.0234215	0.00388412	0.0308503	0.024234	0.0263397	0.0272711	0.0183655	0.0326745	0.0266225	0.0050771	0.0270798	0.0182401	0.0256176	0.0310962	0.021073	0.0295154	0.025437	0.00494429	0.0199272	0.0181127
	Unknown	NA	NA	4	766.978	2136.4	244	0.0414151	0.0180773	0.0208438	0.0266326	0.0164487	0.0413722	0.027465	0.0113317	0.0256019	0.028804	0.0225707	0.0338476	0.0248943	0.0240642	0.0266305	0.00409758	0.0304984	0.0259112	0.0334187	0.0815167	0.0334807	0.0596271	0.0440755	0.0218348	0.0865757	0.0198642	0.0727471	0.0342029	0.0221863	0.0349538	0.0450883	0.0278143	0.0749109	0.0327514	0.0340982	0.0849663	0.0272858	0.0429642	0.0494962	0.0243207	0.0275555	0.0173176
	Unknown	NA	NA	4	770.928	2150.3	244	0.148693	0.048684	0.0546282	0.0713892	0.0419421	0.148598	0.0856557	0.0497582	0.0714522	0.0775672	0.0597602	0.08919	0.0633565	0.062195	0.0705869	0.0112736	0.0834202	0.0726104	0.0865672	0.315349	0.0931429	0.223768	0.14581	0.100354	0.330433	0.0534438	0.267859	0.0944989	0.0591523	0.0928109	0.1497	0.118637	0.250672	0.0868124	0.105689	0.284708	0.0731194	0.119055	0.153343	0.0905962	0.0779068	0.0501183
	Unknown	NA	NA	4	778.478	2177	205	0.167499	0.160184	0.169415	0.226672	0.145	0.16919	0.172993	0.0278802	0.264652	0.232235	0.206721	0.293804	0.223247	0.201766	0.237071	0.035669	0.305475	0.289145	0.294939	0.11591	0.333648	0.124371	0.243914	0.0971256	0.128657	0.203121	0.0610973	0.370232	0.208077	0.302995	0.212363	0.112364	0.125136	0.306211	0.376043	0.159389	0.259152	0.385832	0.268627	0.108904	0.307552	0.15136
	Unknown sugar	NA	NA	3	782.178	2190	204	0.0375687	0.160741	0.197114	0.218037	0.269426	0.0392922	0.153696	0.0959601	0.216273	0.293924	0.154041	0.132145	0.173597	0.22618	0.19936	0.0586227	0.131703	0.133224	0.163536	0.0658667	0.171242	0.0608764	0.121075	0.0474384	0.0642357	0.0707225	0.0564571	0.0925118	0.0679685	0.106145	0.0763402	0.0189387	0.0666973	0.1766	0.321432	0.0612907	0.200087	0.209701	0.172635	0.0978815	0.140997	0.253224
	Unknown	NA	NA	4	804.278	2268	204	0.018026	0.0220904	0.0245435	0.0326167	0.0219459	0.0220481	0.0235451	0.00491253	0.0256019	0.0400394	0.0218674	0.0281914	0.0240683	0.0264113	0.0276966	0.00641518	0.0264164	0.0244239	0.0312591	0.0260866	0.0352745	0.017543	0.0268339	0.00606116	0.0225258	0.0252454	0.0262226	0.0290401	0.019675	0.0416707	0.0273966	0.00769161	0.02033	0.0212197	0.028213	0.0204984	0.0233231	0.0310657	0.0241083	0.00450602	0.0183464	0.0155096
	Unknown	NA	NA	4	820.228	2324.3	204	0.0201585	0.0213773	0.0256336	0.0347694	0.0221998	0.0225852	0.024454	0.00537196	0.0314632	0.0449828	0.0243732	0.0309067	0.0295124	0.00487757	0.027686	0.0131023	0.0341325	0.0323168	0.0316418	0.0303544	0.0441832	0.0236691	0.0327163	0.00666696	0.0256643	0.0270922	0.0269658	0.0327537	0.0213576	0.0487389	0.0304288	0.00968275	0.0262716	0.029624	0.0387629	0.0343021	0.0281448	0.0448453	0.0336584	0.00711136	0.0190819	0.0242071
	Unknown	NA	NA	4	826.128	2345.2	219	0.0144245	0.0170823	0.019836	0.0267432	0.0184012	0.0177781	0.0190442	0.00417393	0.0224856	0.031246	0.0177383	0	0.021058	0.0191965	0.0186207	0.0102773	0.0254373	0.0226927	0.0257394	0.0223176	0.0322541	0.0163027	0.024124	0.00523292	0.0191641	0.0181449	0.0208075	0.0235245	0.0155614	0.0370616	0.0223773	0.00766944	0.0193476	0.0204838	0.0258834	0.0223686	0.0207349	0.0318329	0.0234419	0.00469816	0.0155502	0.0165377
	Unknown	NA	NA	4	826.778	2347.5	157	0.00572094	0.00725313	0.00914862	0.0117576	0.00753401	0.00865159	0.00834431	0.00205529	0.00992288	0.0478557	0.00430654	0.0174931	0.0200573	0.00928833	0.018154	0.0156484	0.00612002	0.00974999	0.0115046	0.00951659	0.0140237	0.00775927	0.00977904	0.00277605	0.0142625	0.00963502	0.00920707	0.0151241	0.00693528	0.0210779	0.012707	0.00516397	0.00779018	0.00364851	0.0104119	0.00408683	0.00834801	0.0133441	0.00793826	0.00370857	0.0039073	0.0109232
	Unknown	NA	NA	4	832.878	2369	204	0.0075978	0.00763417	0.0114787	0.0162721	0.00941091	0.00696383	0.00989291	0.00353242	0.0128333	0.0138786	0.0123267	0.0144805	0.0113439	0.0121261	0.0128315	0.00116459	0.01388	0.0126556	0.0175026	0.0127479	0.0161974	0.0104562	0.0139066	0.00256877	0.0109204	0.00820641	0.0113813	0.0125463	0.010018	0.0179277	0.0118333	0.00332076	0.012386	0.0142204	0.0200702	0.0112551	0.0131704	0.0209613	0.0153439	0.00413149	0.0105867	0.00835263
	Unknown	NA	NA	4	840.728	2396.7	204	0.0215219	0.0258861	0.0314362	0.0425612	0.0262463	0.0267291	0.0290635	0.0073236	0.036797	0.0495778	0.0301098	0.0346592	0.0318512	0.0311111	0.0356844	0.00723879	0.0405992	0.0349621	0.0420903	0.0357202	0.0510602	0.0258152	0.0383745	0.0084393	0.0315832	0.0248252	0.0325785	0.0379322	0.0267196	0.0584932	0.0353553	0.0122426	0.032161	0.0345429	0.0505909	0.0408013	0.0328329	0.0574364	0.0413942	0.0104668	0.0250623	0.0287249
	Unknown	NA	NA	4	857.578	2456.2	338	0.00778719	0.00819169	0.00970349	0.0115053	0.00807572	0.0104096	0.00927883	0.00150137	0	0.0198947	0.00970019	0	0.012735	0.0113703	0.00895002	0.00775548	0.0147722	0.00972129	0.0139551	0.0123656	0.0115083	0.0139653	0.0127146	0.00189069	0.0136595	0.025904	0.0101975	0.0182921	0	0.0143333	0.0137311	0.00860672	0.0106937	0.0109248	0.0165646	0.0113535	0.00983592	0.0147513	0.012354	0.00266896	0.00884824	0.0145182
	Unknown	NA	NA	4	870.028	2500.1	204	0.0108037	0.016658	0.0181324	0.021222	0.0147992	0.0159264	0.016257	0.00347282	0.0136026	0.0211921	0.0104275	0.0119078	0.0126799	0.0128243	0.0137724	0.00379046	0.0158092	0.0149246	0.0234944	0.0170449	0.0240918	0.0104745	0.0176399	0.00525972	0.0138022	0.01604	0.0152515	0.0149072	0.013928	0.0210642	0.0158322	0.00269656	0.0105532	0.0133391	0.0134355	0.00999202	0.0118379	0.0185405	0.0129497	0.00307803	0.00959635	0.0081865
	Unknown	NA	NA	4	930.228	2712.6	441	0.190931	0.17645	0.312612	0.304019	0.0858542	0.211062	0.213488	0.085086	0.129264	0.2651	0.22803	0.283519	0.281578	0.280735	0.244704	0.0603076	0.407379	0.120824	0.412274	0.270674	0.3176	0.207856	0.289435	0.114219	0.163826	0	0.230103	0.158591	0.2395	0.41352	0.200923	0.134963	0.200844	0.367186	0.321626	0.249078	0.192907	0.41469	0.291055	0.0911584	0.170387	0.19603
	Unknown	NA	NA	4	979.828	2887.6	202	0.005738	0.0141116	0.00503867	0.00224592	0.00227822	0.00190288	0.00521921	0.00464465	0.0140017	0.00586724	0.0110721	0.0299133	0.0403532	0.00353142	0.0174565	0.0145626	0.0334494	0.00381274	0.0678336	0.0212732	0.0866167	0.0031186	0.0360174	0.0343977	0.0554724	0.0598806	0.00759715	0.00371875	0.0163098	0.00646463	0.0249072	0.0257682	0.0325848	0.0272132	0.0318565	0.0370112	0.0318637	0.0405071	0.0335061	0.00462966	0	0.0128685
	Unknown	NA	NA	4	989.378	2921.3	361	0.0186067	0.0323702	0.036259	0.0375994	0.0138119	0.0199517	0.0264331	0.0101886	0.0221622	0.0223279	0.0529116	0.0257068	0.017286	0.0251462	0.0275901	0.0127595	0.0404572	0.047865	0.0363324	0.0287484	0.0926153	0.0266739	0.0454487	0.0243719	0.0448891	0	0.0377628	0.0302124	0.0364987	0.0785733	0.0379894	0.0253006	0.0444676	0.0633991	0.0383575	0.0850232	0.0396518	0.136338	0.0678729	0.0379922	0.0254952	0.0448354
	Unknown	NA	NA	4	1027.73	3056.7	559	0.00943545	0.00649853	0.00811958	0.00861497	0.00717495	0.0135802	0.00890395	0.00251492	0.00787104	0.0080894	0.0100668	0.00766214	0.0125066	0.00711057	0.00888443	0.00204048	0.0126999	0.00709722	0.0107283	0.0113654	0.0083102	0.01267	0.0104785	0.00231175	0.0108123	0	0.00885153	0.0162439	0.0129118	0.00960121	0.00973678	0.00546236	0.00794074	0.0101783	0.00998419	0.00863718	0.00691068	0.0108354	0.00908108	0.00150367	0.00855765	0.00702701
[truncated: 22 more columns]
