# Supplementary material for: Acclimation of metabolism to light in A rabidopsis thaliana: the glucose 6‐phosphate/phosphate translocator GPT2 directs metabolic acclimation
Source: Plant Cell Environ. 2015 Jan 25;38(7):1404–17. doi: 10.1111/pce.12495 (PMC4949648; doi:10.1111/pce.12495)
Supplement: Supplementary file 4 — Table S3. Metabolite levels were obtained using LC‐MS/MS on tissue from plants under acclimation conditions. [file PCE-38-1404-s004.xlsx]

## Sheet: Legend
Supplementary Table 3
Metabolite levels were obtained using LC-MS/MS on tissue from plants under acclimation conditions.
Metabolite levels were determined in plants grown for 8 weeks at low light (LL, 100μmol m-2 s-1, 8h light, 20oC/16h dark, 18oC) dark, 18oC).
or grown at LL and then transferred to high light (HL, 400μmol m-2 s-1, 8h light, 20oC/16h.

## Sheet: LCMS Data
Plant Type, Treatment	Trehalose 6- phosphate		Sucrose 6'-phosphate		Glucose 1-phosphate		ADP-glucose		Fructose 6-phosphate		UDP-glucose		Glucose 6-phosphate		Fructose 1, 6-bisphosphate		Glycerate 3-phosphate		2-oxaloglutarate		shikimate		PEP		pyruvate		aconitate		glycerate		succinate		phosphoglyceric acid		citrate		malate		fumarate
	pmol in 50 µl	nmol / g FW	pmol in 50 µl	nmol / g FW	pmol in 50 µl	nmol / g FW	pmol in 50 µl	nmol / g FW	pmol in 50 µl	nmol / g FW	pmol in 50 µl	nmol / g FW	pmol in 50 µl	nmol / g FW	pmol in 50 µl	nmol / g FW	pmol in 50 µl	nmol / g FW	pmol in 50 µl	nmol / g FW	pmol in 50 µl	nmol / g FW	pmol in 50 µl	nmol / g FW	pmol in 50 µl	nmol / g FW	pmol in 50 µl	nmol / g FW	pmol in 50 µl	nmol / g FW	pmol in 50 µl	nmol / g FW	pmol in 50 µl	nmol / g FW	pmol in 50 µl	nmol / g FW	pmol in 50 µl	nmol / g FW	pmol in 50 µl	nmol / g FW
Ws-4 LL	0.144	0.0556906	0.475688	0.183968	57.1575	22.1051	0.161362	0.0624051	76.08	29.4232	35.8809	13.8766	459.227	177.602	160.079	61.9089	20.0425	7.75126	457.741	177.027	41.7011	16.1275	80.7701	31.2371	693.905	268.361	457.598	176.972	7253.47	2805.21	302.972	117.172	618.416	239.167	57692.2	22311.9	17425.2	6739.04	24628.8	9524.97
Ws-4 LL	0.156134	0.0541058	0.348163	0.12065	64.1958	22.2461	0.0969573	0.0335991	51.007	17.6757	25.0585	8.68365	314.075	108.838	450.491	156.111	23.6235	8.18636	317.338	109.969	77.6479	26.9077	67.2263	23.2962	624.999	216.584	542.321	187.933	9568.47	3315.81	281.587	97.5797	468.986	162.52	68944.1	23891.5	18800.9	6515.17	24787.1	8589.58
Ws-4 LL	0.153574	0.0542938	0.435008	0.153791	67.6825	23.9282	0.0115021	0.00406638	81.4874	28.8087	16.8068	5.94178	469.421	165.957	62.0781		42.1758	14.9106	683.716	241.718	56.9266	20.1256	59.1904	20.9259	494.804	174.931	759.79	268.613	5558.15	1965	331.893	117.336	497.318	175.82	83009.6	29346.8	20995.3	7422.57	19028.5	6727.25
Ws-4 LL	0.354	0.125152	0.664296	0.234852	60.9109	21.5342	0.0545522	0.0192861	70.3126	24.858	29.6356	10.4772	469.83	166.102	367.588	129.955	37.095	13.1144	446.527	157.863	124.612	44.0547	65.1133	23.0198	582.552	205.953	572.487	202.394	10688.8	3778.86	182.427	64.4943	617.272	218.228	69742.9	24656.6	19960.6	7056.78	25177.9	8901.28
Ws-4 HL, Day 1	0.8555	0.318537	1.46578	0.545767	67.5185	25.8268	4.91116	1.82862	193.897	68.8973	40.5951	15.1152	977.975	364.14	286.319	106.608	39.1636	14.5822	304.553	113.397	95.7744	35.6607	100.61	37.4612	505.498	188.217	357.185	132.994	4888.71	1820.26	64.3303	23.9528	2597.1	967.005	43474.1	16187.2	10295.4	3833.38	14575.6	5427.09
Ws-4 HL, Day 1	0.527166	0.18359	3.54465	1.23446	71.2215	24.4387	4.33489	1.50966	190.973	64.8938	49.6333	17.2852	1105.93	385.148	574.561	200.096	41.4478	14.4346	203.332	70.812	87.1273	30.3428	74.3178	25.8818	456.855	159.104	426.112	148.397	5304.05	1847.18	62.1884	21.6577	2512.11	874.864	56763.4	19768.3	13966.7	4864.01	10016.7	3488.39
Ws-4 HL, Day 1	0.402035	0.142855	2.39293	0.85028	62.9544	24.0809	3.94103	1.33918	97.601	35.77	27.5025	9.77245	855.69	304.052	292.193	103.825	49.1529	17.4655	238.934	84.9004	70.7533	25.1408	71.5087	25.4092	449.16	159.6	358.061	127.23	5847.52	2077.8	75.2855	26.7512	1787.33	635.091	47222.4	16779.5	13170.8	4679.99	18358.1	6523.18
Ws-4 HL, Day 1	1.109	0.376844	3.97572	1.35097	75.7478	28.6613	3.872	1.41906	141.18	54.0033	69.3318	23.5593	1476.97	501.882	557.192	189.337	53.1736	18.0687	405.595	137.823	166.132	56.4526	259.494	88.1776	434.805	147.749	720.539	244.843	8244.22	2801.43	90.6358	30.7986	3030.92	1029.92	82699.9	28101.9	23499.8	7985.37	30498.7	10363.6
Ws-4 HL, Day 1	0.538388	0.197315	2.25345	0.825873	122.968	43.917	4.189	1.60235	159.056	54.578	14.0299	5.14186	824.119	302.033	399.913	146.565	31.1056	11.4	185.606	68.023	52.254	19.1507	26.9009	9.85897	263.448	96.5517	323.535	118.573	4016.89	1472.16	164.385	60.2459	1053.93	386.256	35282.1	12930.6	16050.6	5882.42	21666.4	7940.57
Ws-4 HL, Day 3	0.937	0.358415	3.66857	1.40328	78.4745	29.2192	7.2835	2.78604	200.9	76.8469	97.8494	37.4287	1344.78	514.396	554.812	212.223	38.8803	14.8723	357.371	136.699	138.595	53.0146	180.853	69.1788	650.568	248.851	572.434	218.964	6900.79	2639.65	152.728	58.4204	2520.89	964.273	61637	23577	17153.3	6561.36	12102	4629.16
Ws-4 HL, Day 3	0.447	0.153382	2.76763	0.949678	66.77	23.2532	3.75068	1.287	301.403	114.045	100.916	34.6282	1614.62	554.036	652.427	223.872	88.6755	30.4279	575.211	197.376	139.77	47.9604	346.995	119.067	567.631	194.775	1729.98	593.621	8269.69	2837.64	220.182	75.5525	2682.3	920.398	74535.6	25575.9	26098.9	8955.52	11637.6	3993.29
Ws-4 HL, Day 3	0.394833	0.151029	2.11126	0.807584	88.39	31.4076	3.48329	1.24403	266.011	95.0041	52.3867	19.822	940.467	359.741	238.982	91.414	56.2288	21.5083	580.842	222.18	68.4988	26.2017	69.6525	26.643	369.627	141.387	789.406	301.958	5629.72	2153.45	436.81	167.086	1700.15	650.33	80025.8	30610.9	27183	10397.9	29772.2	11388.3
Ws-4 HL, Day 3	0.597077	0.225921	2.69809	1.0209	67.4327	22.914	4.764	1.8223	265.783	101.666	71.4192	25.5069	1264.77	478.56	354.192	134.019	61.7325	23.3582	553.295	209.355	142.859	54.0546	115.126	43.5613	567.686	214.8	787.754	298.069	9035.68	3418.91	214.276	81.0773	2242.93	848.676	93977.9	35559.2	30000.7	11351.6	25529.3	9659.75
Ws-4 HL, Day 3	1.464	0.522857	3.302	1.17929	83.3315	30.5403	5.179	1.84964					1662.56	593.773	557.814	199.219	60.5586	21.6281	338.616	120.934	217.979	77.8496	156.746	55.9806	525.467	187.667	464.904	166.037	14944	5337.13	324.39	115.854	2362.98	843.922	67858	24235	21746.6	7766.65	26687.3	9531.19
Ws-4 HL, Day 5	0.651388	0.249165	0.681418	0.260652	74.954	28.6709	0.61058	0.218064	114.64	42.0147	114.693	40.9618	965.916	369.476	235.119	89.9363	44.4284	16.9945	1004.2	384.122	123.182	47.1189	203.158	77.7106	770.681	294.796	1825.74	698.371	8411.86	3217.65	462.118	176.766	1066.06	407.783	66529.7	25448.5	20778.7	7948.14	13688.6	5236.08
Ws-4 HL, Day 5	0.679934	0.242834	0.39146	0.139807	70.0155	25.0055	0.137573	0.0504193	76.719	25.095	84.8735	31.1055	1019.41	364.077	425.791	152.068	44.1839	15.78	631.219	225.435	143.397	51.2132	211.337	75.4774	558.042	199.301	924.271	330.097	11051.4	3946.94	422.538	150.907	1231.17	439.705	80146.6	28623.8	15883.3	5672.61	12857	4591.78
Ws-4 HL, Day 5	0.789644	0.289398	1.96203	0.719069	86.5294	31.7124	0.48103	0.157346	92.343	31.077	79.1276	25.8829	856.532	313.912	367.723	134.767	37.1063	13.5992	697.455	255.612	238.21	87.3021	204.917	75.1003	567.46	207.969	1156.11	423.706	12370.5	4533.69	450.659	165.163	1050.97	385.172	118535	43442.1	29412	10779.3	33883.2	12417.9
Ws-4 HL, Day 5	0.556732	0.182109	2.4978	0.817039	62.5642	20.4649							1038.95	339.844	516.497	168.948	33.8944	11.087	657.745	215.15	155.474	50.8559	180.07	58.9014	402.136	131.54	859.015	280.986	9018.26	2949.9	428.177	140.058	1177.63	385.208	99994.1	32708.4	30404.4	9945.38	25812	8443.17
gpt2.2 LL	0.543336	0.208975	0.789756	0.303752	54.1398	20.823	0.132129	0.050819	62.225	23.9327	41.4473	15.9413	313.784	120.686	279.907	107.656	30.3452	11.6712	457.88	176.108	151.625	58.3173	46.9064	18.0409	651.547	250.595	552.322	212.431	7440.94	2861.9	125.217	48.1602	392.587	150.995	69857.4	26868.2	19421.7	7469.88	22919.7	8815.27
gpt2.2 LL	0.212	0.0764948	0.375119	0.135352	58.8897	21.2489	0.0520242	0.0187716	63.7357	22.9974	29.9554	10.8086	387.898	139.963	341.07	123.066	41.7402	15.0609	574.648	207.347	130.547	47.1047	45.9164	16.5678	724.003	261.238	627.225	226.318	7142.44	2577.17	156.426	56.4423	351.24	126.736	80016	28871.8	20004.8	7218.21	20557.7	7417.72
gpt2.2 LL	0.449708	0.151344	0.817217	0.275025	61.5684	20.7201	0.0670988	0.0225813	62.1586	20.9188	34.1101	11.4794	413.886	139.289	452.878	152.411	33.9474	11.4246	642.823	216.335	154.46	51.9818	55.4426	18.6586	563.792	189.738	1052.27	354.129	7770.27	2614.99	217.877	73.3239	430.015	144.717	122478	41218.7	26810	9022.61	27779	9348.71
gpt2.2 LL	0.585	0.21	0.550768	0.197712	85.9799	30.8646	0.0657113	0.0235887	63.4059	22.7611	32.9856	11.841	413.802	148.544	373.77	134.174	39.8502	14.3052	318.073	114.18	178.199	63.9689	88.6598	31.8266	340.319	122.166	395.843	142.097	11838.8	4249.81	119.835	43.0178	423.117	151.888	56273.6	20200.8	20081.9	7208.9	20972.5	7528.61
gpt2.2 HL, Day 1	0.681273	0.250995	1.94976	0.718331	64.054	23.5988	3.1542	1.16207	180.88	66.291	54.7193	20.1597	1067.18	393.173	428.175	157.749	36.7323	13.533	356.652	131.398	81.8173	30.1432	71.2067	26.234	453.014	166.9	535.652	197.345	4843.1	1784.3	250.435	92.2655	1760.98	648.78	59360.1	21869.5	13175.4	4854.1	12317.8	4538.14
gpt2.2 HL, Day 1	1.0745	0.372351	3.67019	1.27185	108.264	37.5172	7.60281	2.63464	230.921	87.8505	70.7034	24.5012	1302.09	451.218	652.707	226.185	36.5546	12.6675	201.946	69.9813	112.426	38.9593	86.55	29.9926	447.324	155.013	353.242	122.411	6475.59	2244.02	48.3023	16.7384	2385.47	826.649	50713.4	17573.9	13291.1	4605.82	9548.57	3308.91
gpt2.2 HL, Day 1	1.25129	0.458588	3.06055	1.12167	111.806	40.976	6.66888	2.49637	179.501	67.1929	41.4348	15.1855	1268.68	464.962	689.492	252.693	40.9388	15.0038	308.974	113.237	154.034	56.4523	109.465	40.1182	435.382	159.564	412.597	151.213	11582.4	4244.85	91.5611	33.5564	2304.54	844.596	61192.4	22426.5	19793.2	7254.04	23994.7	8793.88
gpt2.2 HL, Day 1	1.07691	0.409692	2.45282	0.933138	56.14	21.3576					46.8769	17.8336	1399.42	532.386	786.361	299.159	61.4121	23.3633	338.331	128.713	157.045	59.7453	146.526	55.7437	310.249	118.03	647.295	246.253	9790.47	3724.64	143.737	54.6824	1073.54	408.41	84427	32119	22296.9	8482.5	29209.9	11112.5
gpt2.2 HL, Day 1	1.65269	0.618653	4.834	1.80952	106.19	39.7502					60.7367	22.7357	1621.99	607.163	755.089	282.654	44.3242	16.5919	306.147	114.6	249.573	93.423	128.361	48.0496	487.702	182.562	443.324	165.95	14132.6	5290.27	66.5267	24.903	3323.52	1244.1	71963.6	26938.3	21557.9	8069.81	26174.6	9797.97
gpt2.2 HL, Day 3	0.650582	0.233542	2.32273	0.8338	59.286	21.2822	7.64631	2.74483	308.497	112.473	87.4605	31.3961	1264	453.742	522.76	187.657	56.1902	20.1708	368.401	132.247	100.733	36.1605	164.088	58.9034	590.558	211.995	651.435	233.848	6573.36	2359.67	151.041	54.2197	2492.5	894.742	67212.5	24127.6	17403.4	6247.36	14554.8	5224.81
gpt2.2 HL, Day 3	0.930757	0.350285	3.9124	1.47241	69.9605	26.3292	6.82753	2.5695	280.594	103.924	95.8443	36.0704	1424.7	536.178	744.742	280.279	36.4715	13.7258	324.612	122.166	129.959	48.9092	177.063	66.6365	601.479	226.363	835.794	314.546	6679.82	2513.91	125.829	47.3551	2739.32	1030.93	64250.6	24180.3	21009.7	7906.89	9738.83	3665.15
gpt2.2 HL, Day 3	1.815	0.661719	5.7173	2.08443	116.379	42.4298	6.77184	2.4689	247.451	89.2865	90.7649	33.0914	1727.91	629.966	552.394	201.394	51.8155	18.8911	495.14	180.52	226.459	82.5632	191.272	69.7347	776.817	283.214	550.738	200.79	13986.5	5099.23	185.534	67.6426	3281.04	1196.21	78869.1	28754.4	23238.6	8472.4	23690	8636.97
gpt2.2 HL, Day 3	0.809126	0.299676	2.71187	1.0044	89.5384	33.1624					72.9654	27.0242	1340.54	496.497	419.827	155.492	48.6038	18.0014	420.437	155.717	183.843	68.0901	209.097	77.4435	432.008	160.003	719.487	266.477	11118.8	4118.07	185.505	68.7057	2138.78	792.142	93945	34794.4	23491.2	8700.46	25987.5	9624.99
gpt2.2 HL, Day 3	0.527507	0.190338	1.79516	0.64774	69.119	24.9398							1118.21	403.478	289.412	104.427	45.1978	16.3085	410.055	147.958	120.076	43.3265	114.609	41.3539	589.934	212.863	713.046	257.285	7527.39	2716.07	203.97	73.5974	2098.6	757.226	86064.2	31054.1	24514.5	8845.44	25911.9	9349.65
gpt2.2 HL, Day 5	0.563618	0.201292	0.641193	0.228997	72.5595	25.9141	0.221019	0.0789354	136.492	48.7471	60.3667	21.5595	626.504	223.751	398.878	142.457	34.8785	12.4566	345.03	123.225	98.6523	35.233	87.3302	31.1894	636.583	227.351	922.702	329.537	6198.87	2213.88	230.014	82.1478	1088.14	388.623	65384.1	23351.5	15838.3	5656.55	9907.64	3538.44
gpt2.2 HL, Day 5	0.534097	0.198866	0.554653	0.20652	62.6815	23.3389	0.199564	0.0743056	106.467	39.642	60.2355	22.4281	529.583	197.185	321.036	119.535	28.5855	10.6435	411.993	153.402	113.346	42.2031	92.7962	34.5518	586.647	218.432	851.265	316.96	5756.18	2143.26	131.333	48.9005	966.254	359.775	75550.1	28130.4	14493.7	5396.59	12103.4	4506.58
gpt2.2 HL, Day 5	0.374081	0.125893	1.68556	0.567257	59.7879	20.1209	0.143432	0.0482704	125.436	42.214	50.4816	16.989	1073.54	361.289	241.506	81.2762	34.4364	11.5892	649.975	218.742	116.111	39.0757	108.32	36.4538	427.007	143.704	867.192	291.843	7251.36	2440.36	510.904	171.939	838.791	282.285	91685.7	30855.8	27278.5	9180.25	31738.9	10681.4
gpt2.2 HL, Day 5	0.406902	0.157365	0.952182	0.368247	74.6254	28.8607	0.122979	0.0475608	108.478	41.9528	42.1004	16.2819	624.166	241.39	414.952	160.479	37.4157	14.4702	555.261	214.742	149.659	57.8792	85.0835	32.9052	538.253	208.164	717.661	277.549	11205.1	4333.45	217.503	84.117	665.009	257.186	94476.7	36537.9	26702	10326.7	23705.6	9167.92
																																				1.55916
																																				2.13113
																																				1.77236
																																				0.141943
																																				0.0289402
																																				2.09769
																																				2.59441
																																				0.0622681
